# Supplementary material for: Single-molecule long-read sequencing facilitates shrimp transcriptome research
Source: Sci Rep. 2018 Nov 16;8:16920. doi: 10.1038/s41598-018-35066-3 (PMC6240054; doi:10.1038/s41598-018-35066-3)
Supplement: Supplementary file 1 — Supplementary Table 1 [file 41598_2018_35066_MOESM1_ESM.xls]

#GeneID	COG_class	COG_class_annotation	GO_annotation	KEGG_annotation	KOG_class	KOG_class_annotation	Pfam_annotation	Swissprot_annotation	eggNOG_class	eggNOG_class_annotation	nr_annotation
c8413/f1p0/7774	[BK]	--	--	K11757|0|tca:656663|protein polybromo-1; K11757 protein polybromo-1 (A)	[BK]	--	Bromodomain;; BAH domain;; HMG (high mobility group) box;; HMG-box domain	Histone-lysine N-methyltransferase ash1 GN=ash1 OS=Drosophila melanogaster (Fruit fly) PE=1 SV=3	K	Transcription	PREDICTED: protein polybromo-1 [Tribolium castaneum]
c12571/f1p1/3643	--	--	Molecular Function: RNA binding (GO:0003723);; Biological Process: primary metabolic process (GO:0044238);; Biological Process: cellular macromolecule metabolic process (GO:0044260);;	K03260|1.51637e-89|lgi:LOTGIDRAFT_133686|hypothetical protein; K03260 translation initiation factor 4G (A)	[J]	Translation, ribosomal structure and biogenesis	MIF4G domain	Eukaryotic translation initiation factor 4 gamma GN=eif4g OS=Dictyostelium discoideum (Slime mold) PE=3 SV=1	J	Translation, ribosomal structure and biogenesis	PREDICTED: eukaryotic translation initiation factor 4 gamma 2-like [Bombus terrestris]
c13513/f1p0/1340	[O]	Posttranslational modification, protein turnover, chaperones	Molecular Function: serine-type endopeptidase activity (GO:0004252);; Cellular Component: collagen trimer (GO:0005581);; Cellular Component: extracellular space (GO:0005615);; Biological Process: proteolysis (GO:0006508);; Biological Process: collagen catabolic process (GO:0030574);;	--	[E]	Amino acid transport and metabolism	--	Chymotrypsin BI (Precursor) OS=Litopenaeus vannamei (Whiteleg shrimp) PE=1 SV=1	E	Amino acid transport and metabolism	Chymotrypsin BI [Litopenaeus vannamei]
c15140/f1p3/999	--	--	--	--	[T]	Signal transduction mechanisms	Phosducin	Viral IAP-associated factor homolog GN=viaf OS=Drosophila melanogaster (Fruit fly) PE=1 SV=1	T	Signal transduction mechanisms	PREDICTED: viral IAP-associated factor homolog [Ceratitis capitata]
c2516/f1p31/658	--	--	--	--	--	--	--	--	--	--	hypothetical ferritin light-chain subunit [Rimicaris exoculata]
c21930/f1p3/3767	--	--	--	K10523|0|tca:655033|protein roadkill; K10523 speckle-type POZ protein (A)	[DR]	--	BTB/POZ domain;; MATH domain;; BTB And C-terminal Kelch	Protein roadkill GN=rdx OS=Drosophila melanogaster (Fruit fly) PE=1 SV=2	D	Cell cycle control, cell division, chromosome partitioning	PREDICTED: protein roadkill isoform X3 [Tribolium castaneum]
c8161/f6p34/4249	[I]	Lipid transport and metabolism	Molecular Function: acyl-CoA dehydrogenase activity (GO:0003995);; Molecular Function: flavin adenine dinucleotide binding (GO:0050660);; Biological Process: oxidation-reduction process (GO:0055114);;	K00255|0|lcm:102362263|ACADL; acyl-CoA dehydrogenase, long chain; K00255 long-chain-acyl-CoA dehydrogenase [EC:1.3.8.8] (A)	[EI]	--	Acyl-CoA dehydrogenase, C-terminal domain;; Acyl-CoA dehydrogenase, N-terminal domain;; Acyl-CoA dehydrogenase, middle domain;; Acyl-CoA dehydrogenase, C-terminal domain	Isobutyryl-CoA dehydrogenase, mitochondrial (Precursor) GN=acad8 OS=Dictyostelium discoideum (Slime mold) PE=3 SV=1	I	Lipid transport and metabolism	Long-chain specific acyl-CoA dehydrogenase, mitochondrial [Crassostrea gigas]
c16738/f1p3/3751	--	--	Molecular Function: RNA polymerase II core promoter proximal region sequence-specific DNA binding (GO:0000978);; Molecular Function: RNA polymerase II core promoter proximal region sequence-specific DNA binding transcription factor activity (GO:0000982);; Cellular Component: nucleus (GO:0005634);; Biological Process: regulation of transcription, DNA-templated (GO:0006355);;	K06053|0|ame:413870|Su(H), GB11411; suppressor of Hairless; K06053 recombining binding protein suppressor of hairless (A)	[K]	Transcription	Beta-trefoil DNA-binding domain;; LAG1, DNA binding;; IPT/TIG domain	Suppressor of hairless protein GN=Su(H) OS=Drosophila melanogaster (Fruit fly) PE=1 SV=1	K	Transcription	Suppressor of hairless protein-like protein, partial [Stegodyphus mimosarum]
c14689/f1p4/2403	--	--	--	--	[U]	Intracellular trafficking, secretion, and vesicular transport	Reticulon	--	U	Intracellular trafficking, secretion, and vesicular transport	reticulon-1 [Cherax quadricarinatus]
c2878/f1p0/2077	--	--	--	K17553|1.89315e-13|aag:AaeL_AAEL007679|hypothetical protein; K17553 protein phosphatase 1 regulatory subunit 11 (A)	[S]	Function unknown	Protein phosphatase inhibitor	--	T	Signal transduction mechanisms	hypothetical protein AaeL_AAEL007679 [Aedes aegypti]
c2428/f1p0/9136	[J]	Translation, ribosomal structure and biogenesis	Biological Process: tRNA dihydrouridine synthesis (GO:0002943);; Molecular Function: tRNA dihydrouridine synthase activity (GO:0017150);; Molecular Function: metal ion binding (GO:0046872);; Molecular Function: flavin adenine dinucleotide binding (GO:0050660);; Biological Process: oxidation-reduction process (GO:0055114);;	K05544|0|lgi:LOTGIDRAFT_144742|hypothetical protein; K05544 tRNA-dihydrouridine synthase 3 [EC:1.3.1.89] (A)	[R]	General function prediction only	--	tRNA-dihydrouridine(47) synthase [NAD(P)(+)]-like GN=dus3l OS=Dictyostelium discoideum (Slime mold) PE=3 SV=1	J	Translation, ribosomal structure and biogenesis	hypothetical protein LOTGIDRAFT_144742, partial [Lottia gigantea]
c11414/f1p14/1302	--	--	Molecular Function: sequence-specific DNA binding transcription factor activity (GO:0003700);; Biological Process: regulation of transcription, DNA-templated (GO:0006355);; Molecular Function: sequence-specific DNA binding (GO:0043565);;	--	--	--	Basic region leucine zipper;; bZIP transcription factor	--	K	Transcription	PREDICTED: cAMP-responsive element-binding protein-like 2-like [Apis mellifera]
c8289/f1p3/6700	[O]	Posttranslational modification, protein turnover, chaperones	--	K05631|1.21511e-155|phu:Phum_PHUM051820|hypothetical protein; K05631 atrophin-1 interacting protein 3 (BAI1-associated protein 1) (A)	[R]	General function prediction only	PDZ domain (Also known as DHR or GLGF);; PDZ domain;; WW domain	Protein kibra GN=Kibra OS=Drosophila ananassae (Fruit fly) PE=3 SV=1	R	General function prediction only	Membrane-associated guanylate kinase, WW and PDZ domain-containing protein 2 [Zootermopsis nevadensis]
c10404/f1p5/3543	[I]	Lipid transport and metabolism	Molecular Function: acetyl-CoA carboxylase activity (GO:0003989);; Molecular Function: biotin carboxylase activity (GO:0004075);; Molecular Function: propionyl-CoA carboxylase activity (GO:0004658);; Molecular Function: ATP binding (GO:0005524);; Biological Process: fatty acid biosynthetic process (GO:0006633);; Molecular Function: metal ion binding (GO:0046872);;	--	[I]	Lipid transport and metabolism	Carboxyl transferase domain	Biotin carboxylase GN=accA OS=Dictyostelium discoideum (Slime mold) PE=3 SV=1	I	Lipid transport and metabolism	Acetyl-CoA carboxylase [Crassostrea gigas]
c24244/f1p0/4060	[R]	General function prediction only	Molecular Function: GTP binding (GO:0005525);; Biological Process: small GTPase mediated signal transduction (GO:0007264);; Biological Process: protein transport (GO:0015031);;	K07904|7.5985e-57|aag:AaeL_AAEL009317|rab11; K07904 Ras-related protein Rab-11A (A)	[U]	Intracellular trafficking, secretion, and vesicular transport	Ras family	Ras-related protein Rab-11A GN=rab11A OS=Dictyostelium discoideum (Slime mold) PE=1 SV=1	U	Intracellular trafficking, secretion, and vesicular transport	Rab11A [Macrobrachium rosenbergii]
c16856/f2p1/3292	--	--	Biological Process: transport (GO:0006810);;	--	[UY]	--	Importin-beta N-terminal domain	--	U	Intracellular trafficking, secretion, and vesicular transport	hypothetical protein BRAFLDRAFT_205659 [Branchiostoma floridae]
c2738/f1p80/6102	--	--	--	--	--	--	PT repeat;; MAM domain	--	S	Function unknown	hypothetical protein, conserved [Eimeria praecox]
c27019/f1p1/3251	--	--	Molecular Function: nucleotide binding (GO:0000166);; Molecular Function: RNA binding (GO:0003723);; Cellular Component: nucleus (GO:0005634);; Molecular Function: metal ion binding (GO:0046872);;	K12836|1.94696e-108|nvi:100113925|splicing factor U2af 38 kDa subunit; K12836 splicing factor U2AF 35 kDa subunit (A)	[A]	RNA processing and modification	Zinc finger C-x8-C-x5-C-x3-H type (and similar);; RNA recognition motif. (a.k.a. RRM, RBD, or RNP domain);; RNA recognition motif. (a.k.a. RRM, RBD, or RNP domain)	Splicing factor U2af 38 kDa subunit GN=U2af38 OS=Drosophila melanogaster (Fruit fly) PE=1 SV=2	A	RNA processing and modification	PREDICTED: splicing factor U2af 38 kDa subunit-like [Diaphorina citri]
c4867/f1p3/6599	[R]	General function prediction only	--	K11424|0|cmk:103183116|whsc1; Wolf-Hirschhorn syndrome candidate 1; K11424 histone-lysine N-methyltransferase NSD2 [EC:2.1.1.43] (A)	[K]	Transcription	SET domain	Probable histone-lysine N-methyltransferase Mes-4 GN=Mes-4 OS=Drosophila melanogaster (Fruit fly) PE=1 SV=2	K	Transcription	Histone-lysine N-methyltransferase, H3 lysine-36 and H4 lysine-20 specific [Crassostrea gigas]
c14464/f1p1/504	[K]	Transcription	Biological Process: mRNA splicing, via spliceosome (GO:0000398);; Molecular Function: nucleic acid binding (GO:0003676);; Cellular Component: small nuclear ribonucleoprotein complex (GO:0030532);; Cellular Component: precatalytic spliceosome (GO:0071011);; Cellular Component: catalytic step 2 spliceosome (GO:0071013);;	K11087|5.83252e-47|phu:Phum_PHUM538040|small nuclear ribonucleoprotein sm D1, putative; K11087 small nuclear ribonucleoprotein D1 (A)	[A]	RNA processing and modification	LSM domain	Probable small nuclear ribonucleoprotein Sm D1 GN=SmD1 OS=Drosophila melanogaster (Fruit fly) PE=1 SV=1	A	RNA processing and modification	small nuclear ribonucleoprotein sm d1 [Anopheles darlingi]
c3529/f1p1/6474	--	--	--	--	--	--	--	Prothoracicostatic peptide (Precursor) OS=Bombyx mori (Silk moth) PE=1 SV=2	--	--	hypothetical protein HELRODRAFT_182992 [Helobdella robusta]
c2834/f1p0/4278	[O]	Posttranslational modification, protein turnover, chaperones	Molecular Function: serine-type endopeptidase activity (GO:0004252);; Biological Process: proteolysis (GO:0006508);;	K01312|4.01686e-30|tru:101066992|trypsin-1-like; K01312 trypsin [EC:3.4.21.4] (A)	[E]	Amino acid transport and metabolism	Trypsin	Trypsin-1 OS=Astacus astacus (Noble crayfish) PE=1 SV=1	E	Amino acid transport and metabolism	trypsinogen 2 [Litopenaeus vannamei]
c2643/f4p0/2375	[O]	Posttranslational modification, protein turnover, chaperones	--	K14575|5.34554e-96|nve:NEMVE_v1g112047|hypothetical protein; K14575 AAA family ATPase (A)	[O]	Posttranslational modification, protein turnover, chaperones	ATPase family associated with various cellular activities (AAA);; Protein of unknown function (DUF815);; AAA domain;; AAA ATPase domain;; ABC transporter;; AAA domain;; AAA domain (dynein-related subfamily);; AAA domain;; AAA domain;; RNA helicase;; AAA domain (Cdc48 subfamily);; IstB-like ATP binding protein;; Holliday junction DNA helicase ruvB N-terminus;; Archaeal ATPase;; Zeta toxin;; Bacter…	Transitional endoplasmic reticulum ATPase TER94 GN=TER94 OS=Drosophila melanogaster (Fruit fly) PE=1 SV=1	O	Posttranslational modification, protein turnover, chaperones	predicted protein [Nematostella vectensis]
c20863/f1p23/2340	[O]	Posttranslational modification, protein turnover, chaperones	Biological Process: reproduction (GO:0000003);; Biological Process: nematode larval development (GO:0002119);; Molecular Function: damaged DNA binding (GO:0003684);; Molecular Function: ubiquitin-protein transferase activity (GO:0004842);; Biological Process: DNA repair (GO:0006281);; Biological Process: protein ubiquitination (GO:0016567);; Molecular Function: ubiquitin protein ligase binding (G…	K10573|1.85343e-98|nvi:100115540|ubiquitin-conjugating enzyme E2-17 kDa; K10573 ubiquitin-conjugating enzyme E2 A [EC:6.3.2.19] (A)	[O]	Posttranslational modification, protein turnover, chaperones	Ubiquitin-conjugating enzyme;; Prokaryotic E2 family B	Ubiquitin-conjugating enzyme E2 1 GN=ubc-1 OS=Caenorhabditis elegans PE=1 SV=1	O	Posttranslational modification, protein turnover, chaperones	ubiquitin conjugating enzyme-3 [Eriocheir sinensis]
c12791/f1p0/1732	--	--	--	--	--	--	Methyltransferase domain;; Methyltransferase FkbM domain	--	R	General function prediction only	hypothetical protein DAPPUDRAFT_111606 [Daphnia pulex]
c16405/f1p6/3587	[H]	Coenzyme transport and metabolism	Molecular Function: catalytic activity (GO:0003824);; Molecular Function: binding (GO:0005488);;	K03178|0|rno:314432|Uba1, Ube1x; ubiquitin-like modifier activating enzyme 1 (EC:6.3.2.19); K03178 ubiquitin-activating enzyme E1 [EC:6.3.2.19] (A)	[O]	Posttranslational modification, protein turnover, chaperones	ThiF family;; Repeat in ubiquitin-activating (UBA) protein;; Ubiquitin-activating enzyme e1 C-terminal domain;; Ubiquitin-activating enzyme active site	Ubiquitin-like modifier-activating enzyme 1 GN=uba1 OS=Dictyostelium discoideum (Slime mold) PE=3 SV=1	O	Posttranslational modification, protein turnover, chaperones	ubiquitin-activating enzyme E1 [Eriocheir sinensis]
c25647/f1p3/4137	[TZDR]	--	Cellular Component: spindle pole (GO:0000922);; Molecular Function: calmodulin-dependent protein kinase activity (GO:0004683);; Molecular Function: calcium ion binding (GO:0005509);; Biological Process: detection of calcium ion (GO:0005513);; Molecular Function: calmodulin binding (GO:0005516);; Molecular Function: ATP binding (GO:0005524);; Cellular Component: centriole (GO:0005814);; Cellular C…	K02183|5.5481e-91|cmk:103191064|calmodulin-A-like; K02183 calmodulin (A)	[T]	Signal transduction mechanisms	EF hand;; EF-hand domain pair;; EF-hand domain pair;; EF-hand domain;; EF hand;; EF-hand domain;; Cytoskeletal-regulatory complex EF hand;; Secreted protein acidic and rich in cysteine Ca binding region;; Uncharacterised protein family (UPF0154);; Ca2+ insensitive EF hand	Calmodulin OS=Metridium senile (Brown sea anemone) PE=1 SV=3	T	Signal transduction mechanisms	calmodulin [Procambarus clarkii]
c21384/f1p2/2464	[R]	General function prediction only	--	K14573|8.20717e-101|isc:IscW_ISCW004071|RNA recognition motif-containing protein; K14573 nucleolar protein 4 (A)	[A]	RNA processing and modification	RNA recognition motif. (a.k.a. RRM, RBD, or RNP domain);; RNA recognition motif (a.k.a. RRM, RBD, or RNP domain);; RNA recognition motif. (a.k.a. RRM, RBD, or RNP domain);; Nup53/35/40-type RNA recognition motif	Eukaryotic translation initiation factor 3 subunit G {ECO:0000255|HAMAP-Rule:MF_03006} GN=eif3G OS=Dictyostelium discoideum (Slime mold) PE=3 SV=1	A	RNA processing and modification	RNA-binding protein 28 [Zootermopsis nevadensis]
c15644/f1p2/887	--	--	--	--	--	--	--	--	--	--	hypothetical protein DAPPUDRAFT_304124 [Daphnia pulex]
c15766/f1p0/2636	--	--	--	--	--	--	TMEM164 family	--	S	Function unknown	hypothetical protein DAPPUDRAFT_61547 [Daphnia pulex]
c4855/f1p0/7903	--	--	--	--	[K]	Transcription	HMG (high mobility group) box;; HMG-box domain	Putative transcription factor capicua GN=cic OS=Drosophila melanogaster (Fruit fly) PE=1 SV=2	K	Transcription	PREDICTED: uncharacterized protein LOC100868625 [Apis florea]
c15841/f1p2/1037	--	--	--	--	--	--	RING-type zinc-finger	--	--	--	--
c2017/f11p8/935	--	--	Cellular Component: extracellular region (GO:0005576);; Biological Process: chitin metabolic process (GO:0006030);; Molecular Function: chitin binding (GO:0008061);;	--	--	--	Chitin binding Peritrophin-A domain	--	R	General function prediction only	peritrophin [Litopenaeus vannamei]
c12110/f1p0/1657	--	--	Molecular Function: arginine kinase activity (GO:0004054);; Molecular Function: ATP binding (GO:0005524);; Biological Process: phosphorylation (GO:0016310);;	K00933|0|cqu:CpipJ_CPIJ007538|arginine kinase; K00933 creatine kinase [EC:2.7.3.2] (A)	[C]	Energy production and conversion	ATP:guanido phosphotransferase, C-terminal catalytic domain;; ATP:guanido phosphotransferase, N-terminal domain	Arginine kinase {ECO:0000303|Ref.2, ECO:0000312|EMBL:ACT34086.1} OS=Penaeus monodon (Giant tiger prawn) PE=1 SV=1	C	Energy production and conversion	arginine kinase [Fenneropenaeus merguiensis]
c8508/f2p16/2089	[G]	Carbohydrate transport and metabolism	--	K01053|2.31631e-69|nvi:100113493|regucalcin-like; K01053 gluconolactonase [EC:3.1.1.17] (A)	[PT]	--	SMP-30/Gluconolaconase/LRE-like region;; Two component regulator propeller	--	604	regucalcin (senescence marker protein-30)	PREDICTED: regucalcin-like [Nasonia vitripennis]
c22820/f1p0/2635	--	--	--	K05747|4.11311e-42|dre:394034|waslb, wasl, zgc:55478, zgc:77237; Wiskott-Aldrich syndrome-like b; K05747 Wiskott-Aldrich syndrome protein (A)	[TZ]	--	WH1 domain;; P21-Rho-binding domain	--	Z	Cytoskeleton	hypothetical protein DAPPUDRAFT_102305 [Daphnia pulex]
c22531/f1p7/2215	--	--	--	K10317|4.73862e-124|nvi:100118031|F-box only protein 42; K10317 F-box protein 42 (A)	[R]	General function prediction only	Galactose oxidase, central domain;; Galactose oxidase, central domain;; Kelch motif;; Kelch motif;; Kelch motif;; Kelch motif;; F-box-like;; F-box domain	Ras guanine nucleotide exchange factor F GN=gefF OS=Dictyostelium discoideum (Slime mold) PE=2 SV=1	R	General function prediction only	PREDICTED: F-box only protein 42 [Nasonia vitripennis]
c2022/f17p12/3985	[R]	General function prediction only	Molecular Function: binding (GO:0005488);;	K09201|3.36338e-139|ame:100578927|transcriptional repressor protein YY1-like; K09201 transcription factor YY (A)	[R]	General function prediction only	Zinc finger, C2H2 type;; Zinc-finger double domain;; C2H2-type zinc finger	Polycomb protein PHO GN=pho OS=Drosophila melanogaster (Fruit fly) PE=1 SV=2	K	Transcription	transcriptional repressor [Fenneropenaeus chinensis]
c10576/f3p1/1695	--	--	--	K11459|2.6391e-71|dre:321505|bmi1a, bmi1, pcgf4, psc1, wu:fb17g03, wu:fd18f06; bmi1 polycomb ring finger oncogene 1a; K11459 polycomb group RING finger protein 4 (A)	[S]	Function unknown	Zinc finger, C3HC4 type (RING finger);; Zinc finger, C3HC4 type (RING finger)	Polycomb group protein Psc GN=Psc OS=Drosophila melanogaster (Fruit fly) PE=1 SV=2	O	Posttranslational modification, protein turnover, chaperones	Polycomb complex protein BMI-1 [Zootermopsis nevadensis]
c15754/f1p0/2948	[C]	Energy production and conversion	Molecular Function: transferase activity (GO:0016740);; Biological Process: cellular metabolic process (GO:0044237);; Biological Process: primary metabolic process (GO:0044238);; Biological Process: single-organism metabolic process (GO:0044710);;	--	[C]	Energy production and conversion	Malate synthase	Malate synthase GN=masA OS=Dictyostelium discoideum (Slime mold) PE=2 SV=2	C	Energy production and conversion	hypothetical protein CAPTEDRAFT_90017, partial [Capitella teleta]
c5431/f1p3/6788	--	--	--	--	--	--	--	--	S	Function unknown	hypothetical protein L798_13373 [Zootermopsis nevadensis]
c6622/f1p6/6509	[RTKL]	--	Molecular Function: non-membrane spanning protein tyrosine kinase activity (GO:0004715);; Molecular Function: ATP binding (GO:0005524);; Biological Process: protein phosphorylation (GO:0006468);;	K05728|0|api:100169504|tyrosine-protein kinase CSK; K05728 c-src tyrosine kinase [EC:2.7.10.2] (A)	[T]	Signal transduction mechanisms	Protein tyrosine kinase;; Protein kinase domain;; SH2 domain	Tyrosine-protein kinase Abl GN=Abl OS=Drosophila melanogaster (Fruit fly) PE=1 SV=3	T	Signal transduction mechanisms	Tyrosine-protein kinase CSK, partial [Stegodyphus mimosarum]
c5123/f1p0/4117	[J]	Translation, ribosomal structure and biogenesis	--	--	[J]	Translation, ribosomal structure and biogenesis	Leucine Rich repeats (2 copies);; Leucine rich repeat;; Leucine Rich Repeat;; Leucine rich repeat;; B3/4 domain	Phenylalanine--tRNA ligase beta subunit GN=phesB OS=Dictyostelium discoideum (Slime mold) PE=3 SV=2	J	Translation, ribosomal structure and biogenesis	Leucine-rich repeat-containing protein 47 [Zootermopsis nevadensis]
c7259/f1p8/4309	--	--	Molecular Function: RNA polymerase II regulatory region sequence-specific DNA binding (GO:0000977);; Molecular Function: RNA polymerase II core promoter proximal region sequence-specific DNA binding transcription factor activity involved in positive regulation of transcription (GO:0001077);; Molecular Function: protein binding (GO:0005515);; Cellular Component: nucleus (GO:0005634);; Cellular Com…	--	[R]	General function prediction only	Carboxylesterase family	--	R	General function prediction only	gliotactin [Aedes aegypti]
c3973/f1p0/4636	[T]	Signal transduction mechanisms	Cellular Component: protein phosphatase type 2A complex (GO:0000159);; Biological Process: signal transduction (GO:0007165);; Molecular Function: protein phosphatase type 2A regulator activity (GO:0008601);;	K04354|3.30672e-47|pss:102450062|serine/threonine-protein phosphatase 2A 55 kDa regulatory subunit B delta isoform-like; K04354 serine/threonine-protein phosphatase 2A regulatory subunit B (A)	[T]	Signal transduction mechanisms	--	Protein phosphatase PP2A 55 kDa regulatory subunit GN=tws OS=Drosophila melanogaster (Fruit fly) PE=2 SV=1	T	Signal transduction mechanisms	protein phosphatase 2A regulatory subunit B [Scylla paramamosain]
c14937/f4p6/2815	[P]	Inorganic ion transport and metabolism	--	K14692|1.10921e-113|ngi:103738716|Slc30a5; solute carrier family 30 (zinc transporter), member 5; K14692 solute carrier family 30 (zinc transporter), member 5/7 (A)	[P]	Inorganic ion transport and metabolism	Cation efflux family	Probable zinc transporter protein DDB_G0291141 GN=DDB_G0291141 OS=Dictyostelium discoideum (Slime mold) PE=3 SV=1	P	Inorganic ion transport and metabolism	Zinc transporter 5 [Crassostrea gigas]
c3037/f1p0/4560	--	--	Molecular Function: chitinase activity (GO:0004568);; Cellular Component: extracellular region (GO:0005576);; Biological Process: carbohydrate metabolic process (GO:0005975);; Biological Process: chitin catabolic process (GO:0006032);; Molecular Function: chitin binding (GO:0008061);;	--	[G]	Carbohydrate transport and metabolism	Glycosyl hydrolases family 18	Probable chitinase 2 (Precursor) OS=Drosophila melanogaster (Fruit fly) PE=1 SV=1	G	Carbohydrate transport and metabolism	Pjchi-3 [Marsupenaeus japonicus]
c19565/f1p19/2450	--	--	--	--	[O]	Posttranslational modification, protein turnover, chaperones	--	--	O	Posttranslational modification, protein turnover, chaperones	PREDICTED: RING finger protein 10 [Tribolium castaneum]
c21575/f1p0/2650	--	--	Biological Process: establishment of imaginal disc-derived wing hair orientation (GO:0001737);; Molecular Function: protein binding (GO:0005515);; Cellular Component: cytoplasm (GO:0005737);; Biological Process: establishment of ommatidial planar polarity (GO:0042067);; Biological Process: establishment of protein localization (GO:0045184);; Biological Process: maintenance of protein location (GO…	--	[TZR]	--	PET Domain	Protein prickle OS=Drosophila melanogaster (Fruit fly) PE=1 SV=1	440	Scaffold protein that may play a role in cell adhesion, cell spreading and in the reorganization of the actin cytoskeleton. Plays a role in the regulation of cell proliferation. May act as a tumor suppressor	PREDICTED: testin-like [Saccoglossus kowalevskii]
c16856/f1p17/1862	[Q]	Secondary metabolites biosynthesis, transport and catabolism	Biological Process: isoprenoid metabolic process (GO:0006720);; Biological Process: phototransduction (GO:0007602);; Molecular Function: oxidoreductase activity, acting on single donors with incorporation of molecular oxygen, incorporation of two atoms of oxygen (GO:0016702);; Biological Process: cellular biosynthetic process (GO:0044249);;	K10252|8.44111e-81|xtr:448408|bco2, b-diox-ii, bcdo2; beta-carotene oxygenase 2 (EC:1.13.11.71); K10252 beta,beta-carotene 9',10'-dioxygenase [EC:1.13.11.71] (A)	[Q]	Secondary metabolites biosynthesis, transport and catabolism	Retinal pigment epithelial membrane protein	Carotenoid isomerooxygenase GN=ninaB OS=Galleria mellonella (Greater wax moth) PE=1 SV=1	Q	Secondary metabolites biosynthesis, transport and catabolism	hypothetical protein DAPPUDRAFT_333779 [Daphnia pulex]
c7908/f1p7/3638	[L]	Replication, recombination and repair	Molecular Function: nucleotide binding (GO:0000166);; Molecular Function: DNA binding (GO:0003677);; Molecular Function: DNA-directed DNA polymerase activity (GO:0003887);; Biological Process: DNA replication (GO:0006260);;	K02327|0|bfo:BRAFLDRAFT_125058|hypothetical protein; K02327 DNA polymerase delta subunit 1 [EC:2.7.7.7] (A)	[L]	Replication, recombination and repair	DNA polymerase family B, exonuclease domain	DNA polymerase delta catalytic subunit GN=DNApol-delta OS=Drosophila melanogaster (Fruit fly) PE=2 SV=2	L	Replication, recombination and repair	DNA polymerase delta catalytic subunit, partial [Procambarus clarkii]
c24447/f1p1/3951	--	--	--	K11515|3.02864e-26|bfo:BRAFLDRAFT_117292|hypothetical protein; K11515 inner centromere protein (A)	[D]	Cell cycle control, cell division, chromosome partitioning	Inner centromere protein, ARK binding region	--	D	Cell cycle control, cell division, chromosome partitioning	hypothetical protein BRAFLDRAFT_117292 [Branchiostoma floridae]
c19804/f1p0/2502	[HE]	--	Molecular Function: oxidoreductase activity, acting on the CH-OH group of donors, NAD or NADP as acceptor (GO:0016616);; Molecular Function: NAD binding (GO:0051287);; Biological Process: oxidation-reduction process (GO:0055114);;	K04496|0|tca:660954|C-terminal-binding protein; K04496 C-terminal binding protein (A)	[K]	Transcription	D-isomer specific 2-hydroxyacid dehydrogenase, NAD binding domain;; D-isomer specific 2-hydroxyacid dehydrogenase, catalytic domain;; NAD binding domain of 6-phosphogluconate dehydrogenase	C-terminal-binding protein GN=CtBP OS=Drosophila melanogaster (Fruit fly) PE=1 SV=3	K	Transcription	PREDICTED: C-terminal-binding protein isoform X3 [Nasonia vitripennis]
c10403/f3p2/2311	[IQ]	--	--	--	[I]	Lipid transport and metabolism	AMP-binding enzyme;; AMP-binding enzyme C-terminal domain	Probable 4-coumarate--CoA ligase 1 GN=4cl1 OS=Dictyostelium discoideum (Slime mold) PE=3 SV=1	I	Lipid transport and metabolism	hypothetical protein DAPPUDRAFT_316454 [Daphnia pulex]
c4940/f5p6/1079	[S]	Function unknown	--	--	[R]	General function prediction only	Leucine rich repeat;; Leucine Rich repeats (2 copies);; Leucine Rich Repeat;; Leucine rich repeat;; Leucine Rich repeat	Peroxidasin (Precursor) GN=Pxn OS=Drosophila melanogaster (Fruit fly) PE=1 SV=1	T	Signal transduction mechanisms	hypothetical protein CAOG_07264 [Capsaspora owczarzaki ATCC 30864]
c15354/f1p1/565	--	--	--	--	--	--	--	--	--	--	C-type lectin [Procambarus clarkii]
c2389/f1p0/6123	[Q]	Secondary metabolites biosynthesis, transport and catabolism	--	--	[Q]	Secondary metabolites biosynthesis, transport and catabolism	Multicopper oxidase;; Multicopper oxidase	--	Q	Secondary metabolites biosynthesis, transport and catabolism	hypothetical protein DAPPUDRAFT_49503 [Daphnia pulex]
c13852/f1p0/3586	[U]	Intracellular trafficking, secretion, and vesicular transport	--	K17338|7.88768e-78|aag:AaeL_AAEL006632|hypothetical protein; K17338 receptor expression-enhancing protein 1/2/3/4 (A)	[V]	Defense mechanisms	TB2/DP1, HVA22 family	Uncharacterized protein T19C3.4 GN=T19C3.4 OS=Caenorhabditis elegans PE=3 SV=1	U	Intracellular trafficking, secretion, and vesicular transport	Receptor expression-enhancing protein 2 [Zootermopsis nevadensis]
c20286/f1p16/2076	--	--	--	--	--	--	--	--	--	--	hypothetical protein T265_08591 [Opisthorchis viverrini]
c24822/f1p0/4677	[O]	Posttranslational modification, protein turnover, chaperones	Molecular Function: protein-L-isoaspartate (D-aspartate) O-methyltransferase activity (GO:0004719);; Cellular Component: cytoplasm (GO:0005737);; Biological Process: cellular protein modification process (GO:0006464);; Biological Process: methylation (GO:0032259);;	K00573|1.54662e-94|tca:659715|protein-L-isoaspartate(D-aspartate) O-methyltransferase; K00573 protein-L-isoaspartate(D-aspartate) O-methyltransferase [EC:2.1.1.77] (A)	[O]	Posttranslational modification, protein turnover, chaperones	Protein-L-isoaspartate(D-aspartate) O-methyltransferase (PCMT);; Methyltransferase domain;; Methyltransferase domain;; FtsJ-like methyltransferase;; Ribosomal protein L11 methyltransferase (PrmA)	Protein-L-isoaspartate O-methyltransferase GN=pcm-1 OS=Caenorhabditis elegans PE=2 SV=1	O	Posttranslational modification, protein turnover, chaperones	Protein-L-isoaspartate(D-aspartate) O-methyltransferase [Zootermopsis nevadensis]
c8708/f3p3/2231	--	--	Molecular Function: guanyl-nucleotide exchange factor activity (GO:0005085);; Biological Process: regulation of synapse organization (GO:0050807);;	--	[F]	Nucleotide transport and metabolism	RhoGEF domain;; Variant SH3 domain;; SH3 domain;; Variant SH3 domain;; PH domain	Myosin heavy chain IB GN=MIB OS=Acanthamoeba castellanii (Amoeba) PE=1 SV=2	T	Signal transduction mechanisms	Rho guanine nucleotide exchange factor 7 [Zootermopsis nevadensis]
c15874/f1p20/2729	[I]	Lipid transport and metabolism	Cellular Component: mitochondrion (GO:0005739);; Molecular Function: 3-oxoacid CoA-transferase activity (GO:0008260);; Biological Process: ketone body catabolic process (GO:0046952);;	K01027|1.774e-115|bmor:101737459|succinyl-CoA:3-ketoacid coenzyme A transferase 1, mitochondrial-like; K01027 3-oxoacid CoA-transferase [EC:2.8.3.5] (A)	[C]	Energy production and conversion	Coenzyme A transferase;; Acetyl-CoA hydrolase/transferase C-terminal domain	Probable succinyl-CoA:3-ketoacid coenzyme A transferase, mitochondrial (Precursor) GN=oxct1 OS=Dictyostelium discoideum (Slime mold) PE=3 SV=1	C	Energy production and conversion	hypothetical protein YQE_01630, partial [Dendroctonus ponderosae]
c3045/f1p2/8351	--	--	--	K17701|0|tca:660473|signal-induced proliferation-associated 1-like protein 2; K17701 signal-induced proliferation-associated 1 like protein 1 (A)	[T]	Signal transduction mechanisms	Rap/ran-GAP	GTPase-activating protein DDB_G0291510 GN=DDB_G0291510 OS=Dictyostelium discoideum (Slime mold) PE=3 SV=1	T	Signal transduction mechanisms	PREDICTED: signal-induced proliferation-associated 1-like protein 2 isoform X1 [Tribolium castaneum]
c15771/f1p0/2465	--	--	--	--	[Z]	Cytoskeleton	Tropomyosin;; Tropomyosin like	Tropomyosin GN=TM1 OS=Homarus americanus (American lobster) PE=1 SV=1	Z	Cytoskeleton	slow tropomyosin isoform [Macrobrachium nipponense]
c18471/f1p1/3198	--	--	Molecular Function: nucleotide binding (GO:0000166);; Molecular Function: nucleic acid binding (GO:0003676);;	K12890|5.12329e-42|isc:IscW_ISCW014398|alternative splicing factor ASF/SF2, putative; K12890 splicing factor, arginine/serine-rich 1/9 (A)	[A]	RNA processing and modification	RNA recognition motif. (a.k.a. RRM, RBD, or RNP domain)	Probable splicing factor, arginine/serine-rich 3 GN=rsp-3 OS=Caenorhabditis elegans PE=1 SV=2	A	RNA processing and modification	TPA: TPA_inf: alternative splicing factor ASF/SF2 [Amblyomma variegatum]
c13993/f1p4/2931	[R]	General function prediction only	Molecular Function: GTPase activity (GO:0003924);; Molecular Function: GTP binding (GO:0005525);; Biological Process: GTP catabolic process (GO:0006184);; Biological Process: small GTPase mediated signal transduction (GO:0007264);; Cellular Component: membrane (GO:0016020);;	K07831|3.64689e-92|ame:410415|GB10599; ras-related protein M-Ras-like; K07831 Ras-related protein M-Ras (A)	[R]	General function prediction only	Ras family;; Miro-like protein	Ras-like protein RAS2 (Precursor) GN=RAS2 OS=Hydra vulgaris (Hydra) PE=2 SV=1	R	General function prediction only	RAS-like protein, partial [Procambarus clarkii]
c18881/f1p0/2788	--	--	--	--	--	--	--	Protein rolling stone GN=rost OS=Drosophila melanogaster (Fruit fly) PE=2 SV=2	S	Function unknown	Protein rolling stone [Zootermopsis nevadensis]
c4502/f1p1/6845	--	--	Molecular Function: hydrolase activity (GO:0016787);;	K11844|1.12705e-54|spu:585494|ubiquitin carboxyl-terminal hydrolase 16-like; K11844 ubiquitin carboxyl-terminal hydrolase 16/45 [EC:3.4.19.12] (A)	[O]	Posttranslational modification, protein turnover, chaperones	Zn-finger in ubiquitin-hydrolases and other protein;; Ubiquitin carboxyl-terminal hydrolase	Ubiquitin carboxyl-terminal hydrolase nonstop GN=not OS=Drosophila melanogaster (Fruit fly) PE=1 SV=3	O	Posttranslational modification, protein turnover, chaperones	ubiquitin carboxyl-terminal hydrolase 16, partial [Paracyclopina nana]
c23917/f1p0/3748	[O]	Posttranslational modification, protein turnover, chaperones	Molecular Function: protein-L-isoaspartate (D-aspartate) O-methyltransferase activity (GO:0004719);; Cellular Component: cytoplasm (GO:0005737);; Biological Process: cellular protein modification process (GO:0006464);; Biological Process: methylation (GO:0032259);;	K00573|2.18455e-85|phu:Phum_PHUM349660|protein-L-isoaspartate O-methyltransferase, putative (EC:2.1.1.77); K00573 protein-L-isoaspartate(D-aspartate) O-methyltransferase [EC:2.1.1.77] (A)	[O]	Posttranslational modification, protein turnover, chaperones	Protein-L-isoaspartate(D-aspartate) O-methyltransferase (PCMT);; Methyltransferase domain;; Methyltransferase domain;; FtsJ-like methyltransferase;; Ribosomal protein L11 methyltransferase (PrmA);; Methyltransferase domain	Protein-L-isoaspartate O-methyltransferase GN=pcm-1 OS=Caenorhabditis elegans PE=2 SV=1	O	Posttranslational modification, protein turnover, chaperones	Protein-L-isoaspartate(D-aspartate) O-methyltransferase [Zootermopsis nevadensis]
c13192/f1p1/3146	--	--	Molecular Function: 2-alkenal reductase [NAD(P)] activity (GO:0032440);; Biological Process: oxidation-reduction process (GO:0055114);;	--	[R]	General function prediction only	HMG (high mobility group) box;; HMG-box domain	--	R	General function prediction only	PREDICTED: uncharacterized protein LOC100875697 [Megachile rotundata]
c4811/f1p3/7041	--	--	Molecular Function: organic cyclic compound binding (GO:0097159);; Molecular Function: heterocyclic compound binding (GO:1901363);;	K17573|0|nvi:100116303|meiosis arrest female protein 1; K17573 meiosis arrest female protein 1 (A)	--	--	OST-HTH/LOTUS domain	--	R	General function prediction only	Limkain-b1, partial [Zootermopsis nevadensis]
c8785/f2p10/3151	--	--	--	--	[R]	General function prediction only	TPR repeat;; Tetratricopeptide repeat;; Tetratricopeptide repeat;; Tetratricopeptide repeat;; Tetratricopeptide repeat;; Tetratricopeptide repeat;; Tetratricopeptide repeat;; Tetratricopeptide repeat	--	R	General function prediction only	PREDICTED: protein TANC2-like [Bombus terrestris]
c4093/f1p1/6593	--	--	--	--	--	--	Integrase core domain	--	R	General function prediction only	PREDICTED: uncharacterized protein LOC100890321 [Strongylocentrotus purpuratus]
c4464/f1p5/4662	--	--	--	--	--	--	--	--	R	General function prediction only	hypothetical protein DAPPUDRAFT_213114 [Daphnia pulex]
c18544/f1p2/2174	[R]	General function prediction only	Biological Process: startle response (GO:0001964);; Biological Process: inter-male aggressive behavior (GO:0002121);; Molecular Function: sequence-specific DNA binding transcription factor activity (GO:0003700);; Molecular Function: protein binding (GO:0005515);; Cellular Component: nucleus (GO:0005634);; Biological Process: regulation of transcription from RNA polymerase II promoter (GO:0006357)…	--	--	--	BTB/POZ domain	Longitudinals lacking protein, isoforms H/M/V GN=lola OS=Drosophila melanogaster (Fruit fly) PE=1 SV=2	R	General function prediction only	Broad-complex protein isoform 4 [Penaeus monodon]
c19629/f1p0/3965	--	--	--	K00948|4.59043e-09|tca:658841|ribose-phosphate pyrophosphokinase 1; K00948 ribose-phosphate pyrophosphokinase [EC:2.7.6.1] (A)	[FE]	--	--	--	--	--	hypothetical protein SINV_80769 [Solenopsis invicta]
c10827/f1p0/4539	[RTKL]	--	Molecular Function: transferase activity, transferring phosphorus-containing groups (GO:0016772);; Molecular Function: ion binding (GO:0043167);; Molecular Function: organic cyclic compound binding (GO:0097159);; Molecular Function: heterocyclic compound binding (GO:1901363);;	K17541|0|bmor:101743513|SCY1-like protein 2-like; K17541 SCY1-like protein 2 (A)	[T]	Signal transduction mechanisms	Protein kinase domain;; Protein tyrosine kinase	Probable inactive serine/threonine-protein kinase scy2 GN=scy2 OS=Dictyostelium discoideum (Slime mold) PE=3 SV=1	T	Signal transduction mechanisms	unnamed protein product [Heliconius melpomene]
c16009/f279p91/453	--	--	Cellular Component: extracellular region (GO:0005576);; Biological Process: chitin metabolic process (GO:0006030);; Molecular Function: chitin binding (GO:0008061);;	--	--	--	Chitin binding Peritrophin-A domain	--	G	Carbohydrate transport and metabolism	ENSANGP00000021035-like [Litopenaeus vannamei]
c22197/f3p4/3397	--	--	--	--	--	--	DOR family	--	K	Transcription	predicted protein [Trichoplax adhaerens]
c5394/f1p0/1108	--	--	--	K04575|7.48442e-08|nvi:100117052|alsin; K04575 amyotrophic lateral sclerosis 2 protein (A)	--	--	--	--	S	Function unknown	PREDICTED: alsin, partial [Nasonia vitripennis]
c5281/f1p0/7274	[O]	Posttranslational modification, protein turnover, chaperones	--	--	[R]	General function prediction only	PDZ domain (Also known as DHR or GLGF);; PDZ domain;; WW domain	Protein kibra GN=Kibra OS=Drosophila ananassae (Fruit fly) PE=3 SV=1	R	General function prediction only	Membrane-associated guanylate kinase, WW and PDZ domain-containing protein 2 [Zootermopsis nevadensis]
c10788/f3p155/1262	[OC]	--	Molecular Function: protein disulfide isomerase activity (GO:0003756);; Cellular Component: endoplasmic reticulum (GO:0005783);; Biological Process: protein folding (GO:0006457);; Biological Process: glycerol ether metabolic process (GO:0006662);; Molecular Function: electron carrier activity (GO:0009055);; Molecular Function: protein disulfide oxidoreductase activity (GO:0015035);; Biological Pr…	K09580|4.09634e-97|aga:AgaP_AGAP012407|AGAP012407-PA; K09580 protein disulfide-isomerase A1 [EC:5.3.4.1] (A)	[O]	Posttranslational modification, protein turnover, chaperones	Thioredoxin;; Thioredoxin-like domain;; Thioredoxin-like domain	Protein disulfide-isomerase (Precursor) GN=Pdi OS=Drosophila melanogaster (Fruit fly) PE=2 SV=1	O	Posttranslational modification, protein turnover, chaperones	protein disulfide isomerase 2 [Fenneropenaeus chinensis]
c13653/f1p6/4210	[YU]	--	Cellular Component: nucleus (GO:0005634);; Biological Process: intracellular protein transport (GO:0006886);; Molecular Function: Ran GTPase binding (GO:0008536);;	K14290|0|nvi:100113768|exportin-1; K14290 exportin-1 (A)	[YU]	--	CRM1 C terminal	Exportin-1 OS=Drosophila melanogaster (Fruit fly) PE=1 SV=1	2029	exportin 1, CRM1 homolog (yeast)	Exportin-1 [Zootermopsis nevadensis]
c4140/f1p0/4427	--	--	Molecular Function: oxidoreductase activity (GO:0016491);; Biological Process: oxidation-reduction process (GO:0055114);;	--	--	--	Hemocyanin, ig-like domain	Hemocyanin C chain OS=Panulirus interruptus (California spiny lobster) PE=1 SV=1	E	Amino acid transport and metabolism	hemocyanin [Litopenaeus vannamei]
c4674/f1p63/770	--	--	--	--	--	--	--	--	S	Function unknown	Protein Bm31 [Brugia malayi]
c2583/f4p5/4575	--	--	Molecular Function: calcium-dependent cysteine-type endopeptidase activity (GO:0004198);; Cellular Component: intracellular (GO:0005622);; Biological Process: proteolysis (GO:0006508);; Biological Process: nervous system development (GO:0007399);; Molecular Function: zinc ion binding (GO:0008270);;	K08582|0|nvi:100123237|uncharacterized LOC100123237; K08582 calpain-15 [EC:3.4.22.-] (A)	[OT]	--	Calpain family cysteine protease;; Zn-finger in Ran binding protein and others	Calpain-D GN=sol OS=Drosophila melanogaster (Fruit fly) PE=1 SV=2	2879	small optic lobes homolog (Drosophila)	PREDICTED: calpain-D-like [Microplitis demolitor]
c8599/f4p1/2544	--	--	--	--	[R]	General function prediction only	Jumping translocation breakpoint protein (JTB)	Protein JTB (Precursor) GN=JTB OS=Brugia malayi (Filarial nematode worm) PE=2 SV=1	S	Function unknown	hypothetical protein DAPPUDRAFT_301345 [Daphnia pulex]
c16269/f1p0/3078	[O]	Posttranslational modification, protein turnover, chaperones	Molecular Function: ATP binding (GO:0005524);; Biological Process: protein folding (GO:0006457);; Biological Process: proteolysis (GO:0006508);; Molecular Function: peptidase activity (GO:0008233);; Molecular Function: nucleoside-triphosphatase activity (GO:0017111);; Molecular Function: unfolded protein binding (GO:0051082);;	K03544|0|nvi:100121647|ATP-dependent Clp protease ATP-binding subunit clpX-like, mitochondrial; K03544 ATP-dependent Clp protease ATP-binding subunit ClpX (A)	[O]	Posttranslational modification, protein turnover, chaperones	AAA domain (Cdc48 subfamily);; C-terminal, D2-small domain, of ClpB protein;; ATPase family associated with various cellular activities (AAA);; Sigma-54 interaction domain;; AAA domain (dynein-related subfamily);; Magnesium chelatase, subunit ChlI	ATP-dependent protease ATPase subunit HslU1 (Precursor) GN=HslU1 OS=Trypanosoma brucei brucei (strain 927/4 GUTat10.1) PE=3 SV=1	O	Posttranslational modification, protein turnover, chaperones	ATP-dependent Clp protease ATP-binding subunit clpX-like, mitochondrial [Zootermopsis nevadensis]
c5133/f1p2/6784	--	--	--	--	[AT]	--	--	Protein virilizer GN=vir OS=Drosophila melanogaster (Fruit fly) PE=1 SV=1	1299	Protein virilizer homolog	Protein virilizer-like protein, partial [Stegodyphus mimosarum]
c12972/f1p0/1495	--	--	--	--	--	--	--	Sarcoplasmic calcium-binding protein 1 OS=Astacus leptodactylus (Turkish narrow-clawed crayfish) PE=1 SV=1	--	--	sarcoplasmic calcium-binding protein variant c [Procambarus clarkii]
c18745/f2p0/2452	--	--	--	--	[G]	Carbohydrate transport and metabolism	Major Facilitator Superfamily	--	G	Carbohydrate transport and metabolism	Monocarboxylate transporter 12 [Camponotus floridanus]
c3334/f4p58/1028	--	--	Molecular Function: transferase activity, transferring acyl groups other than amino-acyl groups (GO:0016747);;	K08764|2.89752e-42|nve:NEMVE_v1g207642|hypothetical protein; K08764 sterol carrier protein 2 [EC:2.3.1.176] (A)	[I]	Lipid transport and metabolism	SCP-2 sterol transfer family;; Alkyl sulfatase C-terminal	3-hydroxyacyl-CoA dehydrogenase GN=mfeA OS=Dictyostelium discoideum (Slime mold) PE=2 SV=1	I	Lipid transport and metabolism	predicted protein [Nematostella vectensis]
c14619/f1p0/1444	--	--	Cellular Component: membrane (GO:0016020);;	K05194|7.93216e-83|cin:100185926|ci-glyr; glycine receptor; K05194 glycine receptor alpha-2 (A)	[T]	Signal transduction mechanisms	Neurotransmitter-gated ion-channel ligand binding domain;; Neurotransmitter-gated ion-channel transmembrane region	Glycine receptor subunit beta-type 4 (Precursor) GN=ggr-1 OS=Caenorhabditis elegans PE=3 SV=2	T	Signal transduction mechanisms	PREDICTED: glycine receptor subunit alpha-2-like [Metaseiulus occidentalis]
c1673/f1p0/7353	--	--	--	--	--	--	--	--	R	General function prediction only	UNKNOWN [Stylonychia lemnae]
c2756/f1p0/5223	--	--	Molecular Function: serine-type endopeptidase activity (GO:0004252);; Cellular Component: extracellular space (GO:0005615);; Biological Process: proteolysis (GO:0006508);; Biological Process: digestion (GO:0007586);; Molecular Function: metal ion binding (GO:0046872);;	K01312|1.38111e-45|mdo:100010059|cationic trypsin-3-like; K01312 trypsin [EC:3.4.21.4] (A)	[E]	Amino acid transport and metabolism	Trypsin	Trypsin-1 OS=Astacus astacus (Noble crayfish) PE=1 SV=1	E	Amino acid transport and metabolism	trypsinogen 1 [Litopenaeus vannamei]
c18118/f1p4/3973	[I]	Lipid transport and metabolism	Molecular Function: hydrolase activity (GO:0016787);;	K01115|2.98806e-10|tca:658196|phospholipase D2; K01115 phospholipase D1/2 [EC:3.1.4.4] (A)	[I]	Lipid transport and metabolism	Phospholipase D C terminal;; PLD-like domain;; Phospholipase D Active site motif	Phospholipase D A GN=pldA OS=Dictyostelium discoideum (Slime mold) PE=2 SV=1	I	Lipid transport and metabolism	phospholipase D [Gregarina niphandrodes]
c14975/f1p3/1796	--	--	--	--	--	--	PMP-22/EMP/MP20/Claudin tight junction	--	S	Function unknown	conserved hypothetical protein [Pediculus humanus corporis]
c25507/f1p2/4711	[K]	Transcription	Cellular Component: nucleus (GO:0005634);; Biological Process: regulation of transcription, DNA-templated (GO:0006355);;	K12580|1.46615e-104|cqu:CpipJ_CPIJ010111|hypothetical protein; K12580 CCR4-NOT transcription complex subunit 3 (A)	[K]	Transcription	Not1 N-terminal domain, CCR4-Not complex component;; NOT2 / NOT3 / NOT5 family	--	K	Transcription	PREDICTED: CCR4-NOT transcription complex subunit 3 isoform X1 [Harpegnathos saltator]
c1127/f2p4/6439	--	--	Molecular Function: zinc ion binding (GO:0008270);;	--	[TZR]	--	LIM domain	Uncharacterized protein CG43427 GN=CG43427 OS=Drosophila melanogaster (Fruit fly) PE=2 SV=1	Z	Cytoskeleton	PREDICTED: LOW QUALITY PROTEIN: uncharacterized protein LOC105152490 [Acromyrmex echinatior]
c12306/f1p0/3664	--	--	--	K11511|3.09596e-23|tad:TRIADDRAFT_57398|hypothetical protein; K11511 centromere protein S (A)	--	--	--	--	S	Function unknown	hypothetical protein TRIADDRAFT_57398 [Trichoplax adhaerens]
c9675/f1p1/1472	--	--	--	--	--	--	DNA repair REX1-B	--	S	Function unknown	fed tick salivary protein 6 [Ixodes scapularis]
c25160/f1p1/4503	--	--	--	K18270|0|bfo:BRAFLDRAFT_221256|hypothetical protein; K18270 Rab3 GTPase-activating protein catalytic subunit (A)	[S]	Function unknown	Rab3 GTPase-activating protein catalytic subunit	Rab3 GTPase-activating protein catalytic subunit GN=CG31935 OS=Drosophila melanogaster (Fruit fly) PE=1 SV=2	S	Function unknown	hypothetical protein BRAFLDRAFT_221256 [Branchiostoma floridae]
c9382/f1p0/4086	--	--	--	--	--	--	--	--	R	General function prediction only	hypothetical protein DAPPUDRAFT_313799 [Daphnia pulex]
c14625/f1p0/2359	[O]	Posttranslational modification, protein turnover, chaperones	Molecular Function: ATP binding (GO:0005524);; Cellular Component: cytoplasm (GO:0005737);; Biological Process: response to stress (GO:0006950);; Biological Process: protein refolding (GO:0042026);;	K04077|0|isc:IscW_ISCW017824|chaperonin subunit, putative; K04077 chaperonin GroEL (A)	[O]	Posttranslational modification, protein turnover, chaperones	TCP-1/cpn60 chaperonin family	60 kDa heat shock protein, mitochondrial (Precursor) GN=Hsp60 OS=Drosophila melanogaster (Fruit fly) PE=1 SV=3	O	Posttranslational modification, protein turnover, chaperones	heat shock protein 60 [Litopenaeus vannamei]
c9908/f2p1/3266	--	--	Molecular Function: binding (GO:0005488);;	--	[R]	General function prediction only	ELM2 domain	REST corepressor GN=CoRest OS=Drosophila melanogaster (Fruit fly) PE=1 SV=2	R	General function prediction only	Mesoderm induction early response protein 1 [Zootermopsis nevadensis]
c114/f1p0/11559	[Z]	Cytoskeleton	Molecular Function: ATP binding (GO:0005524);; Cellular Component: cytoplasm (GO:0005737);; Cellular Component: cytoskeleton (GO:0005856);;	--	[Z]	Cytoskeleton	Actin	Actin-5, muscle-specific (Precursor) OS=Bactrocera dorsalis (Oriental fruit fly) PE=2 SV=1	Z	Cytoskeleton	Actin-5, muscle-specific [Camponotus floridanus]
c7481/f1p9/3363	[R]	General function prediction only	Molecular Function: catalytic activity (GO:0003824);;	K15440|6.00703e-89|xma:102227749|tRNA-specific adenosine deaminase 1-like; K15440 tRNA-specific adenosine deaminase 1 [EC:3.5.4.34] (A)	[A]	RNA processing and modification	Anaphase-promoting complex subunit 15	Prostaglandin F synthase GN=P100/11E OS=Leishmania major PE=1 SV=3	A	RNA processing and modification	PREDICTED: prostaglandin F synthase-like [Aplysia californica]
c5151/f1p3/6456	[R]	General function prediction only	--	K15728|2.2216e-111|nvi:100115448|phosphatidate phosphatase LPIN1; K15728 phosphatidate phosphatase LPIN [EC:3.1.3.4] (A)	[NI]	--	lipin, N-terminal conserved region	--	I	Lipid transport and metabolism	Lipin-3 [Zootermopsis nevadensis]
c4854/f1p1/6940	--	--	--	--	--	--	Protein of unknown function (DUF3166)	--	S	Function unknown	PREDICTED: putative leucine-rich repeat-containing protein DDB_G0290503 isoform X1 [Tribolium castaneum]
c4073/f1p0/3429	--	--	Biological Process: cell morphogenesis (GO:0000902);; Molecular Function: actin binding (GO:0003779);; Cellular Component: dynactin complex (GO:0005869);; Biological Process: phagocytosis (GO:0006909);; Biological Process: microtubule-based movement (GO:0007018);; Biological Process: germarium-derived oocyte fate determination (GO:0007294);; Cellular Component: F-actin capping protein complex (GO…	K10364|2.46709e-141|ame:552486|GB18967; f-actin-capping protein subunit alpha-like; K10364 capping protein (actin filament) muscle Z-line, alpha (A)	[Z]	Cytoskeleton	F-actin capping protein alpha subunit	F-actin-capping protein subunit alpha GN=cpa OS=Drosophila melanogaster (Fruit fly) PE=2 SV=1	Z	Cytoskeleton	PREDICTED: F-actin-capping protein subunit alpha-like [Megachile rotundata]
c10458/f1p6/1685	--	--	Biological Process: mechanosensory behavior (GO:0007638);; Cellular Component: integral component of membrane (GO:0016021);; Cellular Component: neuron projection membrane (GO:0032589);;	K17286|3.62397e-90|lgi:LOTGIDRAFT_214616|hypothetical protein; K17286 erythrocyte band 7 integral membrane protein (A)	[C]	Energy production and conversion	SPFH domain / Band 7 family	Mechanosensory protein 2 GN=mec-2 OS=Caenorhabditis elegans PE=1 SV=1	C	Energy production and conversion	hypothetical protein DAPPUDRAFT_193650 [Daphnia pulex]
c4893/f1p0/1324	[C]	Energy production and conversion	Molecular Function: magnesium ion binding (GO:0000287);; Molecular Function: inorganic diphosphatase activity (GO:0004427);; Cellular Component: cytoplasm (GO:0005737);; Biological Process: phosphate-containing compound metabolic process (GO:0006796);;	K11726|3.49559e-150|ame:100578006|inorganic pyrophosphatase-like; K11726 nucleosome-remodeling factor 38 kDa subunit [EC:3.6.1.1] (A)	[C]	Energy production and conversion	Inorganic pyrophosphatase	Inorganic pyrophosphatase GN=Nurf-38 OS=Drosophila melanogaster (Fruit fly) PE=1 SV=3	C	Energy production and conversion	PREDICTED: inorganic pyrophosphatase-like [Megachile rotundata]
c3638/f1p9/1768	--	--	--	--	[O]	Posttranslational modification, protein turnover, chaperones	Tubulin binding cofactor C	Tubulin-specific chaperone C GN=tbcc OS=Dictyostelium discoideum (Slime mold) PE=3 SV=1	O	Posttranslational modification, protein turnover, chaperones	Tubulin-specific chaperone C, partial [Stegodyphus mimosarum]
c16482/f1p1/3585	--	--	Biological Process: cytokinesis (GO:0000910);; Biological Process: establishment of planar polarity (GO:0001736);; Molecular Function: motor activity (GO:0003774);; Molecular Function: actin binding (GO:0003779);; Molecular Function: ATP binding (GO:0005524);; Cellular Component: plasma membrane (GO:0005886);; Biological Process: muscle contraction (GO:0006936);; Biological Process: border follic…	K10352|1.48298e-156|dme:Dmel_CG15792|zip; zipper (EC:3.6.1.3); K10352 myosin heavy chain (A)	[Z]	Cytoskeleton	Myosin tail	Myosin heavy chain, non-muscle GN=zip OS=Drosophila melanogaster (Fruit fly) PE=1 SV=2	Z	Cytoskeleton	PREDICTED: myosin heavy chain, non-muscle isoform X1 [Microplitis demolitor]
c17627/f1p3/1031	[O]	Posttranslational modification, protein turnover, chaperones	Biological Process: protein peptidyl-prolyl isomerization (GO:0000413);; Molecular Function: peptidyl-prolyl cis-trans isomerase activity (GO:0003755);; Biological Process: protein folding (GO:0006457);;	K09565|1.42419e-61|mde:101898665|peptidyl-prolyl cis-trans isomerase-like; K09565 peptidyl-prolyl isomerase F (cyclophilin D) [EC:5.2.1.8] (A)	[O]	Posttranslational modification, protein turnover, chaperones	Cyclophilin type peptidyl-prolyl cis-trans isomerase/CLD	Peptidyl-prolyl cis-trans isomerase GN=Cyp1 OS=Drosophila melanogaster (Fruit fly) PE=1 SV=2	O	Posttranslational modification, protein turnover, chaperones	PREDICTED: peptidyl-prolyl cis-trans isomerase-like [Megachile rotundata]
c438/f1p0/13624	--	--	Molecular Function: oxidoreductase activity (GO:0016491);; Biological Process: oxidation-reduction process (GO:0055114);;	--	--	--	Hemocyanin, all-alpha domain	Hemocyanin C chain OS=Panulirus interruptus (California spiny lobster) PE=1 SV=1	R	General function prediction only	hemocyanin subunit L1, partial [Litopenaeus vannamei]
c231/f1p185/31934	--	--	Molecular Function: oxidoreductase activity (GO:0016491);; Biological Process: oxidation-reduction process (GO:0055114);;	--	--	--	Hemocyanin, all-alpha domain	Hemocyanin C chain OS=Panulirus interruptus (California spiny lobster) PE=1 SV=1	R	General function prediction only	hemocyanin [Litopenaeus vannamei]
c16456/f2p0/3770	[V]	Defense mechanisms	Molecular Function: nucleotide binding (GO:0000166);; Cellular Component: membrane (GO:0016020);; Molecular Function: nucleoside-triphosphatase activity (GO:0017111);;	--	[Q]	Secondary metabolites biosynthesis, transport and catabolism	ABC-2 type transporter	Protein white GN=W OS=Ceratitis capitata (Mediterranean fruit fly) PE=2 SV=1	Q	Secondary metabolites biosynthesis, transport and catabolism	PREDICTED: ATP-binding cassette sub-family G member 4 [Harpegnathos saltator]
c7801/f1p1/4259	--	--	--	K17585|1.41547e-83|aag:AaeL_AAEL014792|phosphatase and actin regulator; K17585 phosphatase and actin regulator 4 (A)	[R]	General function prediction only	RPEL repeat	--	R	General function prediction only	phosphatase and actin regulator [Aedes aegypti]
c18816/f1p2/4141	--	--	--	--	--	--	--	--	--	--	PREDICTED: PDZ and LIM domain protein 3 [Microplitis demolitor]
c26192/f1p1/3253	--	--	Molecular Function: transferase activity (GO:0016740);;	--	[S]	Function unknown	Probable N6-adenine methyltransferase	N(6)-adenine-specific DNA methyltransferase 2 homolog GN=M142.8 OS=Caenorhabditis elegans PE=3 SV=1	S	Function unknown	hypothetical protein DAPPUDRAFT_52203 [Daphnia pulex]
c15666/f1p0/1103	--	--	--	--	[K]	Transcription	LSM domain	Probable small nuclear ribonucleoprotein-associated protein B GN=snr-2 OS=Caenorhabditis elegans PE=3 SV=1	K	Transcription	PREDICTED: LSM domain-containing protein 1-like [Strongylocentrotus purpuratus]
c4695/f1p6/3680	--	--	Molecular Function: protein binding (GO:0005515);;	K06095|2.02678e-79|phd:102326641|MPDZ; multiple PDZ domain protein; K06095 multiple PDZ domain protein (A)	[S]	Function unknown	PDZ domain (Also known as DHR or GLGF);; PDZ domain	Inactivation-no-after-potential D protein GN=inaD OS=Drosophila melanogaster (Fruit fly) PE=1 SV=2	S	Function unknown	hypothetical protein DAPPUDRAFT_43800 [Daphnia pulex]
c21841/f2p9/4432	--	--	--	--	[B]	Chromatin structure and dynamics	--	Protein msta, isoform A GN=msta OS=Drosophila melanogaster (Fruit fly) PE=2 SV=3	B	Chromatin structure and dynamics	PREDICTED: protein msta, isoform B-like [Ceratitis capitata]
c6489/f3p2/2413	[I]	Lipid transport and metabolism	--	K15537|2.4711e-122|bmor:101737166|alkylglycerol monooxygenase-like; K15537 alkylglycerol monooxygenase [EC:1.14.16.5] (A)	[I]	Lipid transport and metabolism	Fatty acid hydroxylase superfamily	Alkylglycerol monooxygenase homolog GN=BE10.2 OS=Caenorhabditis elegans PE=3 SV=2	I	Lipid transport and metabolism	PREDICTED: alkylglycerol monooxygenase-like [Bombyx mori]
c20946/f1p13/2683	--	--	Cellular Component: cytoplasm (GO:0005737);; Molecular Function: protein domain specific binding (GO:0019904);;	K16197|1.6799e-131|ame:102655329|14-3-3 protein zeta-like; K16197 14-3-3 protein beta/theta/zeta (A)	[O]	Posttranslational modification, protein turnover, chaperones	14-3-3 protein	14-3-3 protein zeta GN=14-3-3zeta OS=Bombyx mori (Silk moth) PE=2 SV=2	O	Posttranslational modification, protein turnover, chaperones	14-3-3-like protein [Penaeus monodon]
c13640/f1p1/3912	--	--	--	K04593|6.29416e-06|cbr:CBG03673|Cbr-lat-2; C. briggsae CBR-LAT-2 protein; K04593 latrophilin 2 (A)	--	--	7 transmembrane receptor (Secretin family)	Latrophilin-like protein LAT-2 {ECO:0000312|EMBL:CCD61661.1, ECO:0000312|WormBase:B0286.2b} (Precursor) OS=Caenorhabditis elegans PE=2 SV=1	--	--	C. briggsae CBR-LAT-2 protein [Caenorhabditis briggsae]
c3392/f1p16/935	[R]	General function prediction only	--	K00078|1.1474e-75|aqu:100640997|trans-1,2-dihydrobenzene-1,2-diol dehydrogenase-like; K00078 dihydrodiol dehydrogenase / D-xylose 1-dehydrogenase (NADP) [EC:1.3.1.20 1.1.1.179] (A)	[GQ]	--	Oxidoreductase family, C-terminal alpha/beta domain	--	620	dihydrodiol dehydrogenase	Trans-1,2-dihydrobenzene-1,2-diol dehydrogenase [Zootermopsis nevadensis]
c3250/f1p0/5563	--	--	Biological Process: proteolysis (GO:0006508);; Molecular Function: cysteine-type peptidase activity (GO:0008234);;	K01275|8.71743e-48|mdo:100010333|dipeptidyl peptidase 1-like; K01275 cathepsin C [EC:3.4.14.1] (A)	[O]	Posttranslational modification, protein turnover, chaperones	--	Cathepsin C (Precursor) OS=Schistosoma mansoni (Blood fluke) PE=2 SV=1	O	Posttranslational modification, protein turnover, chaperones	cathepsin C [Fenneropenaeus chinensis]
c23372/f1p2/3943	--	--	--	--	--	--	--	--	S	Function unknown	hypothetical protein CAPTEDRAFT_104115 [Capitella teleta]
c4540/f1p0/6863	--	--	Molecular Function: peroxidase activity (GO:0004601);;	--	[R]	General function prediction only	Immunoglobulin I-set domain	Peroxidasin (Precursor) GN=Pxn OS=Drosophila melanogaster (Fruit fly) PE=1 SV=1	T	Signal transduction mechanisms	Thyroid peroxidase precursor, putative [Pediculus humanus corporis]
c10862/f1p1/1520	--	--	Biological Process: transport (GO:0006810);;	K15381|8.32068e-13|tad:TRIADDRAFT_60867|hypothetical protein; K15381 MFS transporter, FLVCR family, disrupted in renal carcinoma protein 2 (A)	--	--	--	--	R	General function prediction only	hypothetical protein DAPPUDRAFT_102163 [Daphnia pulex]
c5291/f5p3/3650	--	--	--	--	--	--	--	--	S	Function unknown	hypothetical protein L798_00836 [Zootermopsis nevadensis]
c17046/f1p3/2228	--	--	--	--	--	--	PT repeat;; MAM domain	--	S	Function unknown	PREDICTED: uncharacterized protein LOC100181526 [Ciona intestinalis]
c18025/f2p5/3418	--	--	Molecular Function: binding (GO:0005488);;	--	[T]	Signal transduction mechanisms	Zinc finger, C4 type (two domains)	Nuclear hormone receptor HR96 GN=Hr96 OS=Drosophila melanogaster (Fruit fly) PE=1 SV=1	K	Transcription	Vitamin D3 receptor B, partial [Stegodyphus mimosarum]
c24018/f1p2/4260	--	--	Molecular Function: motor activity (GO:0003774);; Molecular Function: actin binding (GO:0003779);; Molecular Function: ATP binding (GO:0005524);; Cellular Component: myosin complex (GO:0016459);;	K10352|8.52679e-117|nvi:100123838|Mhc2; myosin heavy chain, non-muscle; K10352 myosin heavy chain (A)	[Z]	Cytoskeleton	Myosin tail	Myosin heavy chain, non-muscle GN=zip OS=Drosophila melanogaster (Fruit fly) PE=1 SV=2	Z	Cytoskeleton	Myosin heavy chain, non-muscle, partial [Stegodyphus mimosarum]
c1183/f2p6/6828	[UD]	--	--	--	[UD]	--	--	Protein xmas-2 GN=xmas-2 OS=Drosophila melanogaster (Fruit fly) PE=1 SV=3	1020	minichromosome maintenance complex component 3 associated protein	hypothetical protein BRAFLDRAFT_71033 [Branchiostoma floridae]
c1056/f3p22/6802	--	--	--	K17592|0|bfo:BRAFLDRAFT_67666|hypothetical protein; K17592 sacsin (A)	--	--	Histidine kinase-, DNA gyrase B-, and HSP90-like ATPase	--	S	Function unknown	hypothetical protein CAPTEDRAFT_195081 [Capitella teleta]
c15487/f1p5/3844	--	--	Molecular Function: metal ion binding (GO:0046872);;	K06058|6.69091e-86|isc:IscW_ISCW003605|deltex, putative; K06058 deltex (A)	--	--	WWE domain;; Ring finger domain;; Zinc finger, C3HC4 type (RING finger)	Protein deltex GN=dx OS=Drosophila melanogaster (Fruit fly) PE=1 SV=2	O	Posttranslational modification, protein turnover, chaperones	deltex, putative [Ixodes scapularis]
c17682/f2p2/3188	--	--	Cellular Component: cytoplasm (GO:0005737);; Biological Process: axon guidance (GO:0007411);; Biological Process: imaginal disc-derived wing morphogenesis (GO:0007476);; Molecular Function: microtubule binding (GO:0008017);; Molecular Function: protein phosphatase 1 binding (GO:0008157);; Biological Process: female meiosis chromosome segregation (GO:0016321);; Biological Process: negative regulat…	--	--	--	--	--	S	Function unknown	hypothetical protein L798_08740, partial [Zootermopsis nevadensis]
c10878/f2p2/3759	[E]	Amino acid transport and metabolism	Molecular Function: proline dehydrogenase activity (GO:0004657);; Cellular Component: mitochondrial matrix (GO:0005759);; Biological Process: glutamate biosynthetic process (GO:0006537);; Biological Process: proline catabolic process (GO:0006562);; Biological Process: locomotory behavior (GO:0007626);; Biological Process: phototaxis (GO:0042331);; Biological Process: oxidation-reduction process (…	K00318|3.65848e-142|aag:AaeL_AAEL013431|proline oxidase; K00318 proline dehydrogenase [EC:1.5.-.-] (A)	[E]	Amino acid transport and metabolism	Proline dehydrogenase	Proline dehydrogenase 1, mitochondrial (Precursor) GN=slgA OS=Drosophila melanogaster (Fruit fly) PE=1 SV=2	E	Amino acid transport and metabolism	hypothetical protein DAPPUDRAFT_207386 [Daphnia pulex]
c5489/f2p3/2414	--	--	--	--	--	--	Methyl-CpG binding domain	--	K	Transcription	hypothetical protein DAPPUDRAFT_61643 [Daphnia pulex]
c5418/f1p0/3736	[J]	Translation, ribosomal structure and biogenesis	Molecular Function: RNA binding (GO:0003723);;	K17943|0|tca:656229|maternal protein pumilio; K17943 pumilio RNA-binding family (A)	[J]	Translation, ribosomal structure and biogenesis	Pumilio-family RNA binding repeat	Maternal protein pumilio GN=pum OS=Drosophila melanogaster (Fruit fly) PE=1 SV=2	J	Translation, ribosomal structure and biogenesis	Maternal protein pumilio [Zootermopsis nevadensis]
c22616/f1p2/2247	--	--	--	--	--	--	Chitin binding Peritrophin-A domain	--	S	Function unknown	PREDICTED: peritrophin-1-like [Megachile rotundata]
c10591/f1p0/3339	--	--	Biological Process: cation transport (GO:0006812);; Molecular Function: cation transmembrane transporter activity (GO:0008324);; Cellular Component: membrane (GO:0016020);; Biological Process: transmembrane transport (GO:0055085);;	--	[R]	General function prediction only	Tricarboxylate carrier	Putative sideroflexin-1.1 GN=sfxn-1.1 OS=Caenorhabditis elegans PE=3 SV=1	R	General function prediction only	sideroflexin 1,2,3, putative [Ixodes scapularis]
c13474/f2p0/4097	--	--	--	--	--	--	RasGEF domain	Adapter molecule Crk GN=Crk OS=Drosophila melanogaster (Fruit fly) PE=1 SV=1	T	Signal transduction mechanisms	PREDICTED: breast cancer anti-estrogen resistance protein 3-like [Bombus impatiens]
c15371/f1p0/1738	[R]	General function prediction only	Molecular Function: oxidoreductase activity (GO:0016491);; Biological Process: oxidation-reduction process (GO:0055114);;	K00011|6.17681e-53|tca:658097|aldose reductase; K00011 aldehyde reductase [EC:1.1.1.21] (A)	[R]	General function prediction only	Aldo/keto reductase family	Aldose reductase A GN=alrA OS=Dictyostelium discoideum (Slime mold) PE=2 SV=1	C	Energy production and conversion	Aldose reductase [Camponotus floridanus]
c13651/f3p8/2690	--	--	--	--	[R]	General function prediction only	Tumour protein D52 family	Uncharacterized protein F13E6.1 GN=F13E6.1 OS=Caenorhabditis elegans PE=3 SV=2	R	General function prediction only	Tumor protein D54 [Zootermopsis nevadensis]
c11312/f1p2/1466	[Z]	Cytoskeleton	Molecular Function: GTPase activity (GO:0003924);; Molecular Function: structural constituent of cytoskeleton (GO:0005200);; Molecular Function: GTP binding (GO:0005525);; Cellular Component: cytoplasm (GO:0005737);; Cellular Component: microtubule (GO:0005874);; Biological Process: GTP catabolic process (GO:0006184);; Biological Process: microtubule-based process (GO:0007017);; Biological Proces…	K07375|0|hgl:101726751|Tubb2a; tubulin, beta 2A class IIa; K07375 tubulin beta (A)	[Z]	Cytoskeleton	Tubulin/FtsZ family, GTPase domain;; Tubulin C-terminal domain;; Misato Segment II tubulin-like domain	Tubulin beta-1 chain OS=Homarus americanus (American lobster) PE=2 SV=1	Z	Cytoskeleton	RecName: Full=Tubulin beta-1 chain; AltName: Full=Beta-I tubulin [Homarus americanus]
c5482/f1p0/1915	--	--	--	K08145|3.68723e-18|bfo:BRAFLDRAFT_82927|hypothetical protein; K08145 MFS transporter, SP family, solute carrier family 2 (facilitated glucose transporter), member 8 (A)	[R]	General function prediction only	Sugar (and other) transporter	Facilitated trehalose transporter Tret1 {ECO:0000303|PubMed:20035867} OS=Apis mellifera ligustica (Common honeybee) PE=1 SV=1	R	General function prediction only	hypothetical protein DAPPUDRAFT_59739 [Daphnia pulex]
c3933/f2p11/646	--	--	Molecular Function: metalloendopeptidase activity (GO:0004222);; Cellular Component: plasma membrane (GO:0005886);; Biological Process: proteolysis (GO:0006508);; Biological Process: cell adhesion (GO:0007155);; Molecular Function: zinc ion binding (GO:0008270);; Biological Process: positive regulation of protein processing (GO:0010954);; Biological Process: prevention of polyspermy (GO:0060468);…	--	[O]	Posttranslational modification, protein turnover, chaperones	Astacin (Peptidase family M12A)	Astacin (Precursor) OS=Astacus astacus (Noble crayfish) PE=1 SV=2	O	Posttranslational modification, protein turnover, chaperones	zinc proteinase Mpc1 [Litopenaeus vannamei]
c1888/f1p0/8888	--	--	Molecular Function: arginine kinase activity (GO:0004054);; Molecular Function: ATP binding (GO:0005524);; Biological Process: phosphorylation (GO:0016310);;	K00933|2.12022e-39|phu:Phum_PHUM616180|Arginine kinase, putative (EC:2.7.3.3); K00933 creatine kinase [EC:2.7.3.2] (A)	[C]	Energy production and conversion	ATP:guanido phosphotransferase, N-terminal domain	Arginine kinase {ECO:0000303|Ref.2, ECO:0000312|EMBL:ACT34086.1} OS=Penaeus monodon (Giant tiger prawn) PE=1 SV=1	C	Energy production and conversion	arginine kinase [Procambarus clarkii]
c2969/f1p0/2530	--	--	Molecular Function: metalloendopeptidase activity (GO:0004222);; Cellular Component: plasma membrane (GO:0005886);; Biological Process: proteolysis (GO:0006508);; Biological Process: cell adhesion (GO:0007155);; Molecular Function: zinc ion binding (GO:0008270);; Biological Process: positive regulation of protein processing (GO:0010954);; Biological Process: prevention of polyspermy (GO:0060468);…	--	[O]	Posttranslational modification, protein turnover, chaperones	Astacin (Peptidase family M12A)	Astacin (Precursor) OS=Astacus astacus (Noble crayfish) PE=1 SV=2	O	Posttranslational modification, protein turnover, chaperones	zinc proteinase Mpc1 [Litopenaeus vannamei]
c13033/f1p6/1696	[P]	Inorganic ion transport and metabolism	Molecular Function: oxidoreductase activity (GO:0016491);; Biological Process: single-organism transport (GO:0044765);;	K14689|1.44918e-104|isc:IscW_ISCW009736|Zn2+ transporter, putative (EC:1.3.1.74); K14689 solute carrier family 30 (zinc transporter), member 2 (A)	[P]	Inorganic ion transport and metabolism	Cation efflux family	Probable zinc transporter protein DDB_G0283629 GN=DDB_G0283629 OS=Dictyostelium discoideum (Slime mold) PE=3 SV=1	P	Inorganic ion transport and metabolism	Zinc transporter 2 [Zootermopsis nevadensis]
c9722/f1p14/1215	--	--	Molecular Function: ubiquitin thiolesterase activity (GO:0004221);; Biological Process: ubiquitin-dependent protein catabolic process (GO:0006511);; Molecular Function: cysteine-type peptidase activity (GO:0008234);;	K11843|4.42101e-105|tca:657507|ubiquitin carboxyl-terminal hydrolase 14; K11843 ubiquitin carboxyl-terminal hydrolase 14 [EC:3.4.19.12] (A)	[O]	Posttranslational modification, protein turnover, chaperones	Ubiquitin carboxyl-terminal hydrolase;; Ubiquitin carboxyl-terminal hydrolase	Ubiquitin carboxyl-terminal hydrolase 14 GN=usp-14 OS=Caenorhabditis elegans PE=2 SV=2	O	Posttranslational modification, protein turnover, chaperones	PREDICTED: ubiquitin carboxyl-terminal hydrolase 14 [Tribolium castaneum]
c4837/f1p2/7632	--	--	--	K02157|1.2703e-44|ame:724501|Axin, GB10404, GB11539, GB30288; Axis inhibition protein; K02157 axin 1 (A)	[T]	Signal transduction mechanisms	DIX domain;; Axin beta-catenin binding domain	Axin GN=Axn OS=Drosophila melanogaster (Fruit fly) PE=1 SV=1	T	Signal transduction mechanisms	Axin-1 [Zootermopsis nevadensis]
c10169/f1p1/4336	--	--	Biological Process: dephosphorylation (GO:0016311);; Molecular Function: phosphatase activity (GO:0016791);;	K18081|2.6616e-172|ggo:101149089|MTMR2; myotubularin-related protein 2; K18081 myotubularin-related protein 1/2 [EC:3.1.3.-] (A)	[IU]	--	Myotubularin-like phosphatase domain	Myotubularin-related protein 3 GN=mtm-3 OS=Caenorhabditis elegans PE=1 SV=2	R	General function prediction only	Myotubularin-related protein 2 [Crassostrea gigas]
c3758/f1p1/6273	--	--	--	K06813|1.34815e-54|dre:407978|cdh23; cadherin-related 23; K06813 cadherin 23 (A)	[S]	Function unknown	Cadherin domain	Protein dachsous (Precursor) GN=ds OS=Drosophila melanogaster (Fruit fly) PE=1 SV=3	S	Function unknown	hypothetical protein DAPPUDRAFT_327169 [Daphnia pulex]
c14321/f1p0/1064	[P]	Inorganic ion transport and metabolism	Molecular Function: ferroxidase activity (GO:0004322);; Cellular Component: cytoplasm (GO:0005737);; Biological Process: iron ion transport (GO:0006826);; Biological Process: cellular iron ion homeostasis (GO:0006879);; Molecular Function: ferric iron binding (GO:0008199);; Biological Process: oxidation-reduction process (GO:0055114);;	K00522|2.15674e-75|lgi:LOTGIDRAFT_183389|hypothetical protein; K00522 ferritin heavy chain [EC:1.16.3.2] (A)	[P]	Inorganic ion transport and metabolism	Ferritin-like domain	Ferritin OS=Pacifastacus leniusculus (Signal crayfish) PE=1 SV=1	P	Inorganic ion transport and metabolism	ferritin [Litopenaeus vannamei]
c11568/f3p31/1525	[U]	Intracellular trafficking, secretion, and vesicular transport	--	--	[U]	Intracellular trafficking, secretion, and vesicular transport	MSP (Major sperm protein) domain	Vesicle-associated membrane protein/synaptobrevin-binding protein OS=Aplysia californica (California sea hare) PE=2 SV=1	U	Intracellular trafficking, secretion, and vesicular transport	TPA: TPA_exp: VAMP-associated protein [Amblyomma variegatum]
c13724/f1p0/1650	[G]	Carbohydrate transport and metabolism	Molecular Function: nucleotide binding (GO:0000166);; Biological Process: carbohydrate metabolic process (GO:0005975);; Molecular Function: kinase activity (GO:0016301);; Biological Process: phosphorylation (GO:0016310);; Molecular Function: phosphotransferase activity, alcohol group as acceptor (GO:0016773);;	K00849|4.86195e-149|bfo:BRAFLDRAFT_90953|hypothetical protein; K00849 galactokinase [EC:2.7.1.6] (A)	[G]	Carbohydrate transport and metabolism	Galactokinase galactose-binding signature;; GHMP kinases C terminal;; GHMP kinases N terminal domain	--	G	Carbohydrate transport and metabolism	hypothetical protein BRAFLDRAFT_90953 [Branchiostoma floridae]
c1851/f1p0/7514	--	--	Molecular Function: chitinase activity (GO:0004568);; Molecular Function: transporter activity (GO:0005215);; Cellular Component: extracellular region (GO:0005576);; Cellular Component: mitochondrial inner membrane (GO:0005743);; Biological Process: carbohydrate metabolic process (GO:0005975);; Biological Process: chitin catabolic process (GO:0006032);; Molecular Function: chitin binding (GO:0008…	K05863|6.6315e-64|tca:656975|ADP,ATP carrier protein; K05863 solute carrier family 25 (mitochondrial adenine nucleotide translocator), member 4/5/6/31 (A)	[C]	Energy production and conversion	Glycosyl hydrolases family 18	ADP,ATP carrier protein GN=sesB OS=Drosophila melanogaster (Fruit fly) PE=2 SV=4	C	Energy production and conversion	chitinase precursor [Litopenaeus vannamei]
c20587/f1p7/3132	--	--	Molecular Function: calcium ion binding (GO:0005509);; Cellular Component: mitochondrial inner membrane (GO:0005743);; Cellular Component: peroxisomal membrane (GO:0005778);; Cellular Component: integral component of membrane (GO:0016021);; Molecular Function: oxidoreductase activity (GO:0016491);; Molecular Function: transmembrane transporter activity (GO:0022857);; Biological Process: transmemb…	K14684|3.84884e-160|tca:657119|calcium-binding mitochondrial carrier protein SCaMC-2; K14684 solute carrier family 25 (mitochondrial phosphate transporter), member 23/24/25/41 (A)	[F]	Nucleotide transport and metabolism	Mitochondrial carrier protein	Probable calcium-binding mitochondrial carrier F17E5.2 GN=F17E5.2 OS=Caenorhabditis elegans PE=3 SV=4	C	Energy production and conversion	Calcium-binding mitochondrial carrier protein SCaMC-2, partial [Zootermopsis nevadensis]
c23794/f1p0/3593	--	--	Biological Process: single-organism process (GO:0044699);;	--	--	--	--	--	R	General function prediction only	hypothetical protein DAPPUDRAFT_108863 [Daphnia pulex]
c21894/f1p2/3772	[R]	General function prediction only	--	--	[T]	Signal transduction mechanisms	Ankyrin repeats (3 copies);; Ankyrin repeat;; Ankyrin repeats (many copies);; Ankyrin repeats (many copies);; Ankyrin repeat	Ankyrin repeat, bromo and BTB domain-containing protein DDB_G0293800 GN=DDB_G0293800 OS=Dictyostelium discoideum (Slime mold) PE=3 SV=1	R	General function prediction only	PREDICTED: ankyrin repeat domain-containing protein 50-like [Amphimedon queenslandica]
c3744/f1p0/3901	--	--	--	--	[R]	General function prediction only	Kazal-type serine protease inhibitor domain;; Kazal-type serine protease inhibitor domain	Serine protease inhibitor dipetalogastin (Precursor; Fragment) OS=Dipetalogaster maximus (Blood-sucking bug) PE=1 SV=2	R	General function prediction only	Kazal-type serine proteinase inhibitor 1 [Fenneropenaeus chinensis]
c10410/f3p4/1089	[R]	General function prediction only	Molecular Function: nucleotide binding (GO:0000166);; Molecular Function: nucleic acid binding (GO:0003676);;	--	[A]	RNA processing and modification	RNA recognition motif. (a.k.a. RRM, RBD, or RNP domain);; RNA recognition motif. (a.k.a. RRM, RBD, or RNP domain);; RNA recognition motif (a.k.a. RRM, RBD, or RNP domain)	RNA-binding protein 1 GN=Rbp1 OS=Drosophila melanogaster (Fruit fly) PE=2 SV=3	A	RNA processing and modification	RNA-binding protein 1 [Lepeophtheirus salmonis]
c17233/f1p1/3607	--	--	--	--	--	--	--	--	R	General function prediction only	domeless [Litopenaeus vannamei]
c15162/f1p0/2550	--	--	--	--	--	--	NACHT domain	--	--	--	--
c27730/f3p9/3557	--	--	--	--	--	--	A-kinase anchor protein 2 C-terminus	--	S	Function unknown	hypothetical protein EAI_03589 [Harpegnathos saltator]
c23565/f1p1/3202	--	--	Biological Process: vesicle-mediated transport (GO:0016192);; Biological Process: single-organism cellular process (GO:0044763);;	--	[U]	Intracellular trafficking, secretion, and vesicular transport	Exocyst complex component Sec10	Exocyst complex component 5 GN=sec10 OS=Drosophila melanogaster (Fruit fly) PE=2 SV=1	U	Intracellular trafficking, secretion, and vesicular transport	Exocyst complex component 5 [Zootermopsis nevadensis]
c17723/f1p0/2111	--	--	Molecular Function: aminoacyl-tRNA ligase activity (GO:0004812);; Biological Process: translation (GO:0006412);; Biological Process: tRNA aminoacylation (GO:0043039);;	K14163|1.49801e-20|dre:562037|eprs, wu:fb06c03, wu:fb38d08, wu:ft34d10; glutamyl-prolyl-tRNA synthetase; K14163 bifunctional glutamyl/prolyl-tRNA synthetase [EC:6.1.1.17 6.1.1.15] (A)	[J]	Translation, ribosomal structure and biogenesis	--	Proline--tRNA ligase GN=Aats-glupro OS=Drosophila melanogaster (Fruit fly) PE=1 SV=2	J	Translation, ribosomal structure and biogenesis	PREDICTED: LOW QUALITY PROTEIN: bifunctional glutamate/proline--tRNA ligase-like [Strongylocentrotus purpuratus]
c12138/f5p0/945	[TZDR]	--	Molecular Function: calcium ion binding (GO:0005509);; Molecular Function: 2-alkenal reductase [NAD(P)] activity (GO:0032440);; Biological Process: oxidation-reduction process (GO:0055114);;	--	[T]	Signal transduction mechanisms	EF-hand domain pair;; EF-hand domain	Calmodulin OS=Plasmodium falciparum PE=3 SV=4	T	Signal transduction mechanisms	Calmodulin-like protein 4 [Zootermopsis nevadensis]
c21572/f1p0/2806	--	--	Cellular Component: nuclear envelope (GO:0005635);; Biological Process: ovarian nurse cell to oocyte transport (GO:0007300);; Biological Process: muscle organ development (GO:0007517);; Molecular Function: cytoskeletal protein binding (GO:0008092);; Biological Process: tissue development (GO:0009888);; Cellular Component: membrane (GO:0016020);; Biological Process: actin cytoskeleton organization…	--	[Z]	Cytoskeleton	Spectrin repeat	--	Z	Cytoskeleton	PREDICTED: nesprin-1 isoform X3 [Camponotus floridanus]
c9886/f1p5/3362	--	--	--	--	--	--	--	--	S	Function unknown	PREDICTED: golgin subfamily A member 4-like [Megachile rotundata]
c7989/f1p5/7304	--	--	--	--	[NTZ]	--	EF hand;; EF-hand;; Zinc finger, ZZ type	Dystrophin, isoform D {ECO:0000303|PubMed:10731132, ECO:0000303|PubMed:17543506} GN=Dys OS=Drosophila melanogaster (Fruit fly) PE=1 SV=1	Z	Cytoskeleton	PREDICTED: dystrophin, isoforms A/C/F/G/H-like [Megachile rotundata]
c5296/f1p3/1661	--	--	--	--	--	--	--	--	S	Function unknown	hypothetical protein OXYTRI_13058 [Oxytricha trifallax]
c20755/f1p0/3468	--	--	--	--	--	--	Zn-finger in Ran binding protein and others	--	--	--	--
c4875/f1p3/9065	[Z]	Cytoskeleton	Molecular Function: actin binding (GO:0003779);; Molecular Function: structural constituent of cytoskeleton (GO:0005200);; Molecular Function: phospholipid binding (GO:0005543);; Cellular Component: spectrin (GO:0008091);;	K06115|0|ame:411744|beta-Spec, GB11407; beta spectrin; K06115 spectrin beta (A)	[Z]	Cytoskeleton	Spectrin repeat;; Calponin homology (CH) domain;; Pleckstrin homology domain;; CAMSAP CH domain;; PH domain	Spectrin beta chain GN=beta-Spec OS=Drosophila melanogaster (Fruit fly) PE=1 SV=2	Z	Cytoskeleton	PREDICTED: spectrin beta chain isoform X2 [Solenopsis invicta]
c8358/f1p5/6660	--	--	--	K18343|5.63173e-50|cin:100177299|uncharacterized LOC100177299; K18343 ubiquitin thioesterase otulin [EC:3.4.19.12] (A)	--	--	--	--	S	Function unknown	hypothetical protein L798_01586 [Zootermopsis nevadensis]
c3035/f1p0/5992	--	--	--	--	[TV]	--	Lectin C-type domain	Perlucin OS=Haliotis laevigata (Abalone) PE=1 SV=3	R	General function prediction only	C-type lectin 2 [Fenneropenaeus chinensis]
c25574/f1p2/3778	--	--	Biological Process: response to oxidative stress (GO:0006979);; Biological Process: determination of adult lifespan (GO:0008340);; Biological Process: response to heat (GO:0009408);;	K09542|6.15553e-13|phu:Phum_PHUM370660|protein lethal, putative; K09542 crystallin, alpha B (A)	[O]	Posttranslational modification, protein turnover, chaperones	Hsp20/alpha crystallin family	Heat shock protein 22 GN=Hsp22 OS=Drosophila melanogaster (Fruit fly) PE=1 SV=4	O	Posttranslational modification, protein turnover, chaperones	heat shock protein 21 [Macrobrachium rosenbergii]
c22331/f1p1/3855	--	--	--	--	--	--	--	--	T	Signal transduction mechanisms	PREDICTED: integral membrane protein GPR137B-like [Ciona intestinalis]
c16307/f4p8/542	--	--	Cellular Component: mitochondrial inner membrane (GO:0005743);; Biological Process: mitochondrial electron transport, NADH to ubiquinone (GO:0006120);; Molecular Function: NADH dehydrogenase (ubiquinone) activity (GO:0008137);; Cellular Component: integral component of membrane (GO:0016021);; Cellular Component: respiratory chain (GO:0070469);;	K03879|6.18127e-06|cqu:ND2|NADH dehydrogenase subunit 2; K03879 NADH-ubiquinone oxidoreductase chain 2 [EC:1.6.5.3] (A)	--	--	--	--	--	--	NADH dehydrogenase subunit 2 [Litopenaeus vannamei]
c13951/f1p2/3561	--	--	Biological Process: pericardium morphogenesis (GO:0003344);; Molecular Function: receptor activity (GO:0004872);; Molecular Function: integrin binding (GO:0005178);; Biological Process: substrate-dependent cell migration, cell extension (GO:0006930);; Biological Process: heterophilic cell-cell adhesion via plasma membrane cell adhesion molecules (GO:0007157);; Biological Process: cell-matrix adhe…	K05719|0|dwi:Dwil_GK25655|GK25655 gene product from transcript GK25655-RA; K05719 integrin beta 1 (A)	[TW]	--	Integrin, beta chain;; Integrin beta tail domain;; Integrin beta cytoplasmic domain;; EGF-like domain	Integrin beta-PS (Precursor) GN=mys OS=Drosophila melanogaster (Fruit fly) PE=1 SV=3	W	Extracellular structures	integrin [Litopenaeus vannamei]
c16365/f4p27/1938	[J]	Translation, ribosomal structure and biogenesis	Molecular Function: nucleic acid binding (GO:0003676);; Molecular Function: lysine-tRNA ligase activity (GO:0004824);; Molecular Function: ATP binding (GO:0005524);; Cellular Component: cytoplasm (GO:0005737);; Cellular Component: microtubule associated complex (GO:0005875);; Biological Process: lysyl-tRNA aminoacylation (GO:0006430);;	K04567|0|aag:AaeL_AAEL014702|lysyl-tRNA synthetase; K04567 lysyl-tRNA synthetase, class II [EC:6.1.1.6] (A)	[J]	Translation, ribosomal structure and biogenesis	tRNA synthetases class II (D, K and N);; OB-fold nucleic acid binding domain;; tRNA synthetases class II core domain (F)	Lysine--tRNA ligase GN=krs-1 OS=Caenorhabditis elegans PE=3 SV=1	J	Translation, ribosomal structure and biogenesis	lysyl-tRNA synthetase [Anopheles darlingi]
c7347/f1p19/5365	[Z]	Cytoskeleton	Molecular Function: motor activity (GO:0003774);; Molecular Function: actin binding (GO:0003779);; Molecular Function: ATP binding (GO:0005524);; Cellular Component: myosin complex (GO:0016459);;	K17751|0|tca:659358|Mhc1; myosin heavy chain 1; K17751 myosin heavy chain 6/7 (A)	[Z]	Cytoskeleton	Myosin tail	Myosin heavy chain, muscle GN=Mhc OS=Drosophila melanogaster (Fruit fly) PE=1 SV=4	Z	Cytoskeleton	myosin heavy chain type 2 [Litopenaeus vannamei]
c20787/f1p165/3690	[C]	Energy production and conversion	Cellular Component: mitochondrial inner membrane (GO:0005743);; Biological Process: mitochondrial electron transport, NADH to ubiquinone (GO:0006120);; Molecular Function: NADH dehydrogenase (ubiquinone) activity (GO:0008137);; Cellular Component: integral component of membrane (GO:0016021);; Cellular Component: respiratory chain (GO:0070469);;	K03883|2.74706e-145|dsi:ND5|NADH dehydrogenase subunit 5; K03883 NADH-ubiquinone oxidoreductase chain 5 [EC:1.6.5.3] (A)	[C]	Energy production and conversion	NADH-Ubiquinone oxidoreductase (complex I), chain 5 N-terminus	NADH-ubiquinone oxidoreductase chain 5 GN=mt:ND5 OS=Drosophila melanogaster (Fruit fly) PE=3 SV=4	C	Energy production and conversion	NADH dehydrogenase subunit 5 [Litopenaeus vannamei]
c4526/f1p2/8149	[Z]	Cytoskeleton	--	K10362|0|nvi:100121154|Myo18; unconventional myosin-XVIIIa; K10362 myosin XVIII (A)	[Z]	Cytoskeleton	Myosin head (motor domain);; Myosin tail;; PDZ domain (Also known as DHR or GLGF);; IQ calmodulin-binding motif	Myosin heavy chain, non-muscle GN=zip OS=Drosophila melanogaster (Fruit fly) PE=1 SV=2	Z	Cytoskeleton	Myosin-XVIIIa, partial [Zootermopsis nevadensis]
c579/f1p0/10079	--	--	--	--	--	--	--	--	O	Posttranslational modification, protein turnover, chaperones	UNKNOWN [Stylonychia lemnae]
c20668/f1p4/2623	--	--	Molecular Function: nucleic acid binding (GO:0003676);;	K03260|2.40287e-118|phu:Phum_PHUM086650|eukaryotic translation initiation factor 4 gamma, putative; K03260 translation initiation factor 4G (A)	[J]	Translation, ribosomal structure and biogenesis	eIF4-gamma/eIF5/eIF2-epsilon;; MA3 domain	--	J	Translation, ribosomal structure and biogenesis	hypothetical protein L798_11040, partial [Zootermopsis nevadensis]
c3588/f1p0/4385	[E]	Amino acid transport and metabolism	Molecular Function: carboxypeptidase activity (GO:0004180);; Molecular Function: metallopeptidase activity (GO:0008237);; Molecular Function: metal ion binding (GO:0046872);;	--	[S]	Function unknown	Zinc carboxypeptidase	Carboxypeptidase B OS=Astacus astacus (Noble crayfish) PE=1 SV=1	R	General function prediction only	Carboxypeptidase A2, partial [Stegodyphus mimosarum]
c5490/f2p3/4033	--	--	Biological Process: cellular protein modification process (GO:0006464);;	K16601|3.3125e-179|phu:Phum_PHUM529500|hypothetical protein; K16601 tubulin polyglutamylase TTLL4 [EC:6.-.-.-] (A)	[O]	Posttranslational modification, protein turnover, chaperones	Tubulin-tyrosine ligase family	Tubulin polyglutamylase ttll-4 GN=ttll-4 OS=Caenorhabditis briggsae PE=3 SV=1	O	Posttranslational modification, protein turnover, chaperones	Tubulin polyglutamylase TTLL4 [Zootermopsis nevadensis]
c19505/f2p18/2346	--	--	Cellular Component: microtubule (GO:0005874);; Biological Process: tubulin complex assembly (GO:0007021);; Molecular Function: unfolded protein binding (GO:0051082);;	K17292|2.79838e-20|ngi:103752261|Tbca; tubulin folding cofactor A; K17292 tubulin-specific chaperone A (A)	[O]	Posttranslational modification, protein turnover, chaperones	Tubulin binding cofactor A	--	O	Posttranslational modification, protein turnover, chaperones	PREDICTED: tubulin-specific chaperone A-like [Aplysia californica]
c13709/f1p50/824	--	--	Biological Process: positive regulation of biosynthetic process of antibacterial peptides active against Gram-negative bacteria (GO:0006964);; Biological Process: sensory organ development (GO:0007423);; Molecular Function: zinc ion binding (GO:0008270);; Biological Process: positive regulation of protein import into nucleus, translocation (GO:0033160);; Biological Process: negative regulation of…	K16061|1.69263e-16|bfo:BRAFLDRAFT_224204|hypothetical protein; K16061 baculoviral IAP repeat-containing protein 7/8 (A)	[DR]	--	Zinc finger, C3HC4 type (RING finger);; Zinc finger, C3HC4 type (RING finger)	Apoptosis 2 inhibitor GN=Iap2 OS=Drosophila melanogaster (Fruit fly) PE=2 SV=3	O	Posttranslational modification, protein turnover, chaperones	inhibitor of apoptosis protein [Litopenaeus vannamei]
c11020/f1p0/2034	[Z]	Cytoskeleton	Biological Process: cellular macromolecule metabolic process (GO:0044260);; Biological Process: nucleic acid metabolic process (GO:0090304);;	K11672|0|ame:551521|Arp5, GB16783; actin-related protein 5; K11672 actin-related protein 5 (A)	[Z]	Cytoskeleton	Actin	Actin-related protein 5 OS=Aedes aegypti (Yellowfever mosquito) PE=3 SV=1	Z	Cytoskeleton	PREDICTED: actin-related protein 5 [Apis mellifera]
c14126/f1p7/2799	--	--	--	--	--	--	--	--	120	LIM domain	PREDICTED: myb-like protein X isoform X6 [Tribolium castaneum]
c23343/f1p2/3286	[R]	General function prediction only	Molecular Function: nucleotide binding (GO:0000166);; Molecular Function: RNA binding (GO:0003723);;	K13207|2.63728e-110|oas:101107886|CELF2; CUGBP, Elav-like family member 2; K13207 CUG-BP- and ETR3-like factor (A)	[A]	RNA processing and modification	Polysaccharide lyase family 8, super-sandwich domain	RNA-binding protein squid GN=sqd OS=Drosophila melanogaster (Fruit fly) PE=1 SV=3	A	RNA processing and modification	CUG-BP- and ETR-3-like factor 2 [Crassostrea gigas]
c20632/f1p1/2140	--	--	--	--	--	--	--	--	S	Function unknown	hypothetical protein L798_04093 [Zootermopsis nevadensis]
c9512/f6p10/2225	[LKJ]	--	Molecular Function: nucleic acid binding (GO:0003676);; Molecular Function: ATP binding (GO:0005524);; Molecular Function: ATP-dependent helicase activity (GO:0008026);;	K13178|0|bfo:BRAFLDRAFT_122755|hypothetical protein; K13178 ATP-dependent RNA helicase DDX17 [EC:3.6.4.13] (A)	[A]	RNA processing and modification	DEAD/DEAH box helicase;; Helicase conserved C-terminal domain	ATP-dependent RNA helicase p62 GN=Rm62 OS=Drosophila melanogaster (Fruit fly) PE=1 SV=3	A	RNA processing and modification	DEAD(Asp-Glu-Ala-Asp) box polypeptide 5 [Macrobrachium nipponense]
c13010/f1p0/3829	--	--	Molecular Function: lipid transporter activity (GO:0005319);; Cellular Component: extracellular region (GO:0005576);; Biological Process: lipid transport (GO:0006869);; Biological Process: hemolymph coagulation (GO:0042381);;	--	--	--	Lipoprotein amino terminal region	Hemolymph clottable protein (Precursor) OS=Penaeus monodon (Giant tiger prawn) PE=1 SV=1	--	--	hemolymph clottable protein [Litopenaeus vannamei]
c2909/f9p3/1149	--	--	Molecular Function: nucleotide binding (GO:0000166);; Molecular Function: RNA binding (GO:0003723);; Biological Process: protein folding (GO:0006457);; Molecular Function: zinc ion binding (GO:0008270);; Cellular Component: prefoldin complex (GO:0016272);; Molecular Function: unfolded protein binding (GO:0051082);;	K10643|7.64284e-148|ssc:100622832|CNOT4; CCR4-NOT transcription complex, subunit 4; K10643 CCR4-NOT transcription complex subunit 4 [EC:6.3.2.19] (A)	[K]	Transcription	RING/Ubox like zinc-binding domain;; RNA recognition motif. (a.k.a. RRM, RBD, or RNP domain);; RNA recognition motif. (a.k.a. RRM, RBD, or RNP domain);; RNA recognition motif (a.k.a. RRM, RBD, or RNP domain)	--	K	Transcription	CCR4-NOT transcription complex subunit 4 [Zootermopsis nevadensis]
c1936/f19p1/457	[J]	Translation, ribosomal structure and biogenesis	Molecular Function: structural constituent of ribosome (GO:0003735);; Cellular Component: ribosome (GO:0005840);; Biological Process: translation (GO:0006412);;	K02908|3.40918e-61|mze:101478019|60S ribosomal protein L30-like; K02908 large subunit ribosomal protein L30e (A)	[J]	Translation, ribosomal structure and biogenesis	Ribosomal protein L7Ae/L30e/S12e/Gadd45 family	60S ribosomal protein L30 GN=RPL30 OS=Branchiostoma belcheri (Amphioxus) PE=3 SV=1	J	Translation, ribosomal structure and biogenesis	ribosomal protein L30 [Argopecten irradians]
c3241/f1p0/2773	[G]	Carbohydrate transport and metabolism	Molecular Function: (1->3)-beta-D-glucan binding (GO:0001872);; Molecular Function: hydrolase activity, hydrolyzing O-glycosyl compounds (GO:0004553);; Cellular Component: extracellular region (GO:0005576);; Biological Process: carbohydrate metabolic process (GO:0005975);; Biological Process: innate immune response (GO:0045087);;	--	--	--	Glycosyl hydrolases family 16	Beta-1,3-glucan-binding protein {ECO:0000312|EMBL:AAM21213.1} (Precursor) OS=Penaeus monodon (Giant tiger prawn) PE=2 SV=1	S	Function unknown	beta-1,3-glucan binding protein [Litopenaeus vannamei]
c6675/f1p2/3558	[RTKL]	--	Molecular Function: protein kinase activity (GO:0004672);; Molecular Function: ATP binding (GO:0005524);; Biological Process: protein phosphorylation (GO:0006468);;	K08838|1.4053e-165|dan:Dana_GF17125|GF17125 gene product from transcript GF17125-RA; K08838 serine/threonine-protein kinase 24/25/MST4 [EC:2.7.11.1] (A)	[T]	Signal transduction mechanisms	Protein of unknown function (DUF1241)	Serine/threonine-protein kinase svkA GN=svkA OS=Dictyostelium discoideum (Slime mold) PE=1 SV=1	T	Signal transduction mechanisms	PREDICTED: serine/threonine-protein kinase MST4 isoform X2 [Tribolium castaneum]
c3968/f1p0/5551	--	--	Molecular Function: oxidoreductase activity (GO:0016491);; Biological Process: oxidation-reduction process (GO:0055114);;	--	--	--	Hemocyanin, ig-like domain	Hemocyanin C chain OS=Panulirus interruptus (California spiny lobster) PE=1 SV=1	R	General function prediction only	hemocyanin subunit L1, partial [Litopenaeus vannamei]
c19147/f1p1/3637	--	--	Cellular Component: cytoplasmic microtubule (GO:0005881);; Cellular Component: actin cytoskeleton (GO:0015629);; Biological Process: ovarian follicle cell stalk formation (GO:0030713);; Biological Process: negative regulation of Notch signaling pathway (GO:0045746);;	--	[Z]	Cytoskeleton	Calponin homology (CH) domain	--	Z	Cytoskeleton	PREDICTED: serine/arginine repetitive matrix protein 2-like isoform X2 [Apis dorsata]
c16114/f1p6/3746	--	--	Cellular Component: membrane (GO:0016020);;	K13354|4.56438e-72|ame:551241|GB13621; peroxisomal membrane protein PMP34-like; K13354 solute carrier family 25 (peroxisomal adenine nucleotide transporter), member 17 (A)	[C]	Energy production and conversion	Mitochondrial carrier protein	Mitochondrial substrate carrier family protein Q GN=mcfQ OS=Dictyostelium discoideum (Slime mold) PE=2 SV=1	C	Energy production and conversion	Peroxisomal membrane protein PMP34 [Zootermopsis nevadensis]
c1685/f1p0/6581	[O]	Posttranslational modification, protein turnover, chaperones	Biological Process: protein peptidyl-prolyl isomerization (GO:0000413);; Molecular Function: peptidyl-prolyl cis-trans isomerase activity (GO:0003755);; Biological Process: protein folding (GO:0006457);;	K09565|5.84033e-79|mde:101898665|peptidyl-prolyl cis-trans isomerase-like; K09565 peptidyl-prolyl isomerase F (cyclophilin D) [EC:5.2.1.8] (A)	[O]	Posttranslational modification, protein turnover, chaperones	Cyclophilin type peptidyl-prolyl cis-trans isomerase/CLD	Peptidyl-prolyl cis-trans isomerase GN=CYPA OS=Blattella germanica (German cockroach) PE=2 SV=1	O	Posttranslational modification, protein turnover, chaperones	cyclophilin A [Litopenaeus vannamei]
c15089/f2p3/2478	[GEPR]	--	Cellular Component: integral component of membrane (GO:0016021);; Biological Process: transmembrane transport (GO:0055085);;	K14613|9.25203e-20|dmo:Dmoj_GI16863|GI16863 gene product from transcript GI16863-RA; K14613 MFS transporter, PCFT/HCP family, solute carrier family 46 (folate transporter), member 1/3 (A)	[R]	General function prediction only	Major Facilitator Superfamily;; Sugar (and other) transporter	--	R	General function prediction only	hypothetical protein DAPPUDRAFT_105878 [Daphnia pulex]
c14733/f1p21/994	--	--	--	--	--	--	Lectin C-type domain	--	--	--	C-type lectin 2 [Marsupenaeus japonicus]
c20455/f1p0/2325	--	--	--	--	[R]	General function prediction only	Zinc-finger double-stranded RNA-binding;; C2H2-type zinc finger;; Zinc finger, C2H2 type;; Drought induced 19 protein (Di19), zinc-binding;; Zinc-finger double domain;; Zinc-finger of C2H2 type;; C2H2 type zinc-finger (2 copies)	Broad-complex core protein isoform 6 GN=br OS=Drosophila melanogaster (Fruit fly) PE=1 SV=2	K	Transcription	broad-complex Z2-isoform [Manduca sexta]
c3814/f6p3/906	--	--	Cellular Component: mitochondrial respiratory chain complex I (GO:0005747);; Biological Process: mitochondrial electron transport, NADH to ubiquinone (GO:0006120);; Molecular Function: NADH dehydrogenase (ubiquinone) activity (GO:0008137);;	K03963|1.44763e-37|aga:AgaP_AGAP007574|AGAP007574-PA; K03963 NADH dehydrogenase (ubiquinone) 1 beta subcomplex subunit 7 (A)	[C]	Energy production and conversion	NADH-ubiquinone oxidoreductase B18 subunit (NDUFB7)	NADH dehydrogenase [ubiquinone] 1 beta subcomplex subunit 7 GN=D2030.4 OS=Caenorhabditis elegans PE=3 SV=1	C	Energy production and conversion	AGAP007574-PA-like protein [Anopheles sinensis]
c13162/f1p2/3356	--	--	--	--	[P]	Inorganic ion transport and metabolism	Rhodanese-like domain	--	P	Inorganic ion transport and metabolism	heat shock protein 67B2 [Trichinella spiralis]
c14610/f1p1/3381	--	--	--	--	--	--	--	--	S	Function unknown	hypothetical protein BRAFLDRAFT_146669 [Branchiostoma floridae]
c24226/f1p96/3223	--	--	--	--	[R]	General function prediction only	Acyltransferase family	Nose resistant to fluoxetine protein 6 (Precursor) GN=nrf-6 OS=Caenorhabditis elegans PE=1 SV=3	R	General function prediction only	GK25576 [Drosophila willistoni]
c4247/f1p0/2436	--	--	--	K14709|3.36133e-42|dvi:Dvir_GJ20186|GJ20186 gene product from transcript GJ20186-RA; K14709 solute carrier family 39 (zinc transporter), member 1/2/3 (A)	[P]	Inorganic ion transport and metabolism	ZIP Zinc transporter	Protein zntD GN=zntD OS=Dictyostelium discoideum (Slime mold) PE=2 SV=1	P	Inorganic ion transport and metabolism	hypothetical protein DAPPUDRAFT_326723 [Daphnia pulex]
c14264/f2p4/1375	[QR]	--	--	--	[R]	General function prediction only	Methyltransferase domain;; Methyltransferase domain;; DREV methyltransferase;; Methyltransferase domain	--	R	General function prediction only	Williams-Beuren syndrome chromosomal region 27 protein [Crassostrea gigas]
c10421/f5p2/3353	[J]	Translation, ribosomal structure and biogenesis	Molecular Function: aminoacyl-tRNA ligase activity (GO:0004812);; Biological Process: tRNA aminoacylation for protein translation (GO:0006418);; Biological Process: neurogenesis (GO:0022008);;	K01873|0|cge:100769994|Vars; valyl-tRNA synthetase; K01873 valyl-tRNA synthetase [EC:6.1.1.9] (A)	[J]	Translation, ribosomal structure and biogenesis	tRNA synthetases class I (I, L, M and V);; Anticodon-binding domain of tRNA;; tRNA synthetases class I (M);; Leucyl-tRNA synthetase, Domain 2;; Valyl tRNA synthetase tRNA binding arm	Valine--tRNA ligase OS=Caenorhabditis elegans PE=1 SV=1	J	Translation, ribosomal structure and biogenesis	Aats-val [Drosophila yakuba]
c9563/f1p5/3319	[J]	Translation, ribosomal structure and biogenesis	Cellular Component: cytosol (GO:0005829);; Biological Process: translational termination (GO:0006415);; Biological Process: protein targeting (GO:0006605);; Biological Process: smoothened signaling pathway (GO:0007224);; Molecular Function: translation release factor activity, codon specific (GO:0016149);; Cellular Component: translation release factor complex (GO:0018444);; Biological Process: s…	K03265|0|dya:Dyak_GE19667|GE19667 gene product from transcript GE19667-RA; K03265 peptide chain release factor subunit 1 (A)	[J]	Translation, ribosomal structure and biogenesis	eRF1 domain 1	Eukaryotic peptide chain release factor subunit 1 GN=eRF1 OS=Drosophila melanogaster (Fruit fly) PE=1 SV=2	J	Translation, ribosomal structure and biogenesis	Eukaryotic peptide chain release factor subunit 1, partial [Stegodyphus mimosarum]
c2247/f18p9/2904	--	--	Cellular Component: membrane (GO:0016020);;	K14010|3.88115e-128|lgi:LOTGIDRAFT_133925|hypothetical protein; K14010 translocating chain-associated membrane protein 1 (A)	[U]	Intracellular trafficking, secretion, and vesicular transport	TLC domain;; TRAM1-like protein	--	U	Intracellular trafficking, secretion, and vesicular transport	Translocating chain-associated membrane protein 1-like 1 [Zootermopsis nevadensis]
c15603/f1p4/2318	--	--	--	K04448|3.97404e-38|ame:726289|Jra, GB12004, Jun-like; Jun-related antigen; K04448 transcription factor AP-1 (A)	[K]	Transcription	bZIP transcription factor;; Jun-like transcription factor;; Basic region leucine zipper;; bZIP Maf transcription factor	Transcription factor AP-1 GN=Jra OS=Drosophila melanogaster (Fruit fly) PE=1 SV=2	K	Transcription	c-Jun protein [Litopenaeus vannamei]
c17974/f1p0/3579	--	--	--	K03260|7.56444e-12|lve:103086318|EIF4G1; eukaryotic translation initiation factor 4 gamma, 1; K03260 translation initiation factor 4G (A)	[J]	Translation, ribosomal structure and biogenesis	--	--	J	Translation, ribosomal structure and biogenesis	hypothetical protein BRAFLDRAFT_277494 [Branchiostoma floridae]
c9802/f1p8/1358	--	--	--	K18758|1.05062e-14|mdo:100022271|DIS3L2; DIS3 like 3'-5' exoribonuclease 2; K18758 DIS3-like exonuclease 2 [EC:3.1.13.-] (A)	[J]	Translation, ribosomal structure and biogenesis	--	DIS3-like exonuclease 2 {ECO:0000255|HAMAP-Rule:MF_03045} GN=F48E8.6 OS=Caenorhabditis elegans PE=3 SV=2	J	Translation, ribosomal structure and biogenesis	DIS3-like exonuclease 2, partial [Stegodyphus mimosarum]
c27704/f38p24/4147	--	--	--	--	--	--	--	--	--	--	hypothetical protein TTHERM_00437740 [Tetrahymena thermophila]
c2321/f32p18/1320	--	--	--	--	--	--	RNA recognition motif. (a.k.a. RRM, RBD, or RNP domain)	--	--	--	--
c1379/f2p3/7694	--	--	--	--	[R]	General function prediction only	Putative integral membrane protein conserved region (DUF2404)	--	R	General function prediction only	hypothetical protein CAPTEDRAFT_98974, partial [Capitella teleta]
c7276/f1p1/3087	[IQ]	--	Molecular Function: catalytic activity (GO:0003824);;	K00666|7.99456e-125|spu:592091|acyl-CoA synthetase family member 2, mitochondrial-like; K00666 fatty-acyl-CoA synthase [EC:6.2.1.-] (A)	[I]	Lipid transport and metabolism	AMP-binding enzyme C-terminal domain	Probable 4-coumarate--CoA ligase 3 GN=4cl3 OS=Dictyostelium discoideum (Slime mold) PE=3 SV=2	I	Lipid transport and metabolism	hypothetical protein DAPPUDRAFT_54086 [Daphnia pulex]
c7111/f1p3/6641	--	--	--	--	[S]	Function unknown	GRAM domain	--	S	Function unknown	GRAM domain-containing protein 1B, partial [Stegodyphus mimosarum]
c14918/f1p0/2973	[F]	Nucleotide transport and metabolism	Molecular Function: adenylate kinase activity (GO:0004017);; Molecular Function: ATP binding (GO:0005524);; Cellular Component: cytoplasm (GO:0005737);; Biological Process: phosphorylation (GO:0016310);; Biological Process: ATP metabolic process (GO:0046034);;	K00939|1.3841e-73|tca:662933|adenylate kinase isoenzyme 1-like; K00939 adenylate kinase [EC:2.7.4.3] (A)	[F]	Nucleotide transport and metabolism	Adenylate kinase;; AAA domain;; AAA domain;; AAA domain	Adenylate kinase isoenzyme 1 {ECO:0000255|HAMAP-Rule:MF_03171} GN=F38B2.4 OS=Caenorhabditis elegans PE=2 SV=1	F	Nucleotide transport and metabolism	hypothetical protein DAPPUDRAFT_307177 [Daphnia pulex]
c17785/f5p26/1444	--	--	Cellular Component: troponin complex (GO:0005861);; Biological Process: regulation of muscle contraction (GO:0006937);;	K12046|2.33516e-70|tca:663893|troponin T, skeletal muscle; K12046 troponin T, fast skeletal muscle (A)	[Z]	Cytoskeleton	Troponin	Troponin T, skeletal muscle GN=up OS=Drosophila melanogaster (Fruit fly) PE=1 SV=3	Z	Cytoskeleton	PREDICTED: troponin T, skeletal muscle isoform X3 [Apis mellifera]
c12313/f1p2/3396	--	--	--	--	--	--	TMC domain	Transmembrane channel-like protein 1 GN=tmc-1 OS=Caenorhabditis elegans PE=2 SV=2	S	Function unknown	hypothetical protein BRAFLDRAFT_199751 [Branchiostoma floridae]
c15722/f1p9/2349	--	--	--	--	[T]	Signal transduction mechanisms	Mab-21 protein	--	T	Signal transduction mechanisms	conserved hypothetical protein [Culex quinquefasciatus]
c332/f19p8/6751	[R]	General function prediction only	Molecular Function: nucleic acid binding (GO:0003676);; Molecular Function: ATP binding (GO:0005524);; Molecular Function: ATP-dependent helicase activity (GO:0008026);;	K12854|0|isc:IscW_ISCW018611|antiviral helicase Slh1, putative; K12854 pre-mRNA-splicing helicase BRR2 [EC:3.6.4.13] (A)	[A]	RNA processing and modification	Sec63 Brl domain;; DEAD/DEAH box helicase;; Type III restriction enzyme, res subunit;; Helicase conserved C-terminal domain;; AAA domain;; PhoH-like protein;; Part of AAA domain;; Type II/IV secretion system protein	Putative U5 small nuclear ribonucleoprotein 200 kDa helicase GN=l(3)72Ab OS=Drosophila melanogaster (Fruit fly) PE=2 SV=4	A	RNA processing and modification	Putative U5 small nuclear ribonucleoprotein 200 kDa helicase [Zootermopsis nevadensis]
c3968/f4p4/1171	[O]	Posttranslational modification, protein turnover, chaperones	Biological Process: nematode larval development (GO:0002119);; Molecular Function: ubiquitin-protein transferase activity (GO:0004842);; Cellular Component: microtubule associated complex (GO:0005875);; Biological Process: apoptotic process (GO:0006915);; Biological Process: mitotic nuclear division (GO:0007067);; Biological Process: male meiosis (GO:0007140);; Biological Process: spermatid devel…	K06689|4.72028e-100|tca:658996|Ubc-D1, eff, mei-W68, mei68; effete; K06689 ubiquitin-conjugating enzyme E2 D/E [EC:6.3.2.19] (A)	[O]	Posttranslational modification, protein turnover, chaperones	Ubiquitin-conjugating enzyme;; Prokaryotic E2 family B	Ubiquitin-conjugating enzyme E2-17 kDa GN=eff OS=Drosophila melanogaster (Fruit fly) PE=2 SV=1	O	Posttranslational modification, protein turnover, chaperones	ubiquitin-conjugating enzyme E2 b [Eriocheir sinensis]
c15639/f1p0/1830	--	--	Molecular Function: hydrolase activity (GO:0016787);;	K01512|3.66812e-15|dvi:Dvir_GJ21758|GJ21758 gene product from transcript GJ21758-RA; K01512 acylphosphatase [EC:3.6.1.7] (A)	[C]	Energy production and conversion	--	--	C	Energy production and conversion	GJ21758 [Drosophila virilis]
c16288/f6p12/657	--	--	--	--	--	--	Low-density lipoprotein receptor domain class A	--	--	--	--
c19893/f1p3/2105	--	--	Biological Process: chromatin modification (GO:0016568);; Molecular Function: transferase activity, transferring acyl groups (GO:0016746);; Biological Process: primary metabolic process (GO:0044238);; Biological Process: cellular macromolecule metabolic process (GO:0044260);;	K11303|2.07001e-96|isc:IscW_ISCW007480|histone acetyltransferase type B catalytic subunit, putative (EC:2.3.1.48); K11303 histone acetyltransferase 1 [EC:2.3.1.48] (A)	[B]	Chromatin structure and dynamics	Histone acetyl transferase HAT1 N-terminus	Histone acetyltransferase type B catalytic subunit DDB_G0275159 GN=DDB_G0275159 OS=Dictyostelium discoideum (Slime mold) PE=3 SV=1	B	Chromatin structure and dynamics	Histone acetyltransferase type B catalytic subunit [Zootermopsis nevadensis]
c9009/f1p2/2016	[C]	Energy production and conversion	Molecular Function: UDP-N-acetylmuramate dehydrogenase activity (GO:0008762);; Molecular Function: flavin adenine dinucleotide binding (GO:0050660);; Biological Process: oxidation-reduction process (GO:0055114);;	--	[R]	General function prediction only	FAD binding domain	Diminuto-like protein GN=F52H2.6 OS=Caenorhabditis elegans PE=3 SV=1	R	General function prediction only	hypothetical protein [Daphnia pulex]
c3203/f1p0/5112	--	--	--	--	--	--	YhhN-like protein	--	--	--	hypothetical protein X777_16261 [Cerapachys biroi]
c11575/f1p4/1296	--	--	--	--	--	--	Ecdysteroid kinase;; Protein of unknown function (DUF1679);; Phosphotransferase enzyme family	--	R	General function prediction only	CHKov1 [Culex quinquefasciatus]
c12847/f1p0/953	--	--	Molecular Function: serine-type endopeptidase activity (GO:0004252);; Cellular Component: extracellular space (GO:0005615);; Biological Process: proteolysis (GO:0006508);; Biological Process: digestion (GO:0007586);; Molecular Function: metal ion binding (GO:0046872);;	K01312|7.20241e-51|mdo:100010059|cationic trypsin-3-like; K01312 trypsin [EC:3.4.21.4] (A)	[E]	Amino acid transport and metabolism	Trypsin	Trypsin-1 OS=Astacus astacus (Noble crayfish) PE=1 SV=1	E	Amino acid transport and metabolism	trypsinogen 1 [Litopenaeus vannamei]
c22183/f1p0/3853	--	--	--	K08870|8.36159e-137|tca:658453|twinfilin; K08870 twinfilin (A)	[W]	Extracellular structures	Cofilin/tropomyosin-type actin-binding protein	Twinfilin GN=twf OS=Drosophila melanogaster (Fruit fly) PE=1 SV=1	Z	Cytoskeleton	PREDICTED: twinfilin [Tribolium castaneum]
c15843/f5p83/951	[J]	Translation, ribosomal structure and biogenesis	Biological Process: ribosomal small subunit assembly (GO:0000028);; Molecular Function: structural constituent of ribosome (GO:0003735);; Cellular Component: nucleus (GO:0005634);; Biological Process: translation (GO:0006412);; Biological Process: multicellular organismal development (GO:0007275);; Cellular Component: cytosolic small ribosomal subunit (GO:0022627);;	K02998|5.34545e-101|hro:HELRODRAFT_185784|hypothetical protein; K02998 small subunit ribosomal protein SAe (A)	[J]	Translation, ribosomal structure and biogenesis	Ribosomal protein S2	40S ribosomal protein SA {ECO:0000255|HAMAP-Rule:MF_03015} OS=Diaphorina citri (Asian citrus psyllid) PE=2 SV=1	J	Translation, ribosomal structure and biogenesis	laminin receptor [Litopenaeus vannamei]
c3254/f3p12/1060	--	--	Molecular Function: carbohydrate binding (GO:0030246);;	--	[TV]	--	Lectin C-type domain	--	132	C-type lectin domain family 3 member B	mutant C-type lectin [Litopenaeus vannamei]
c12698/f1p50/1819	--	--	Molecular Function: chitinase activity (GO:0004568);; Cellular Component: extracellular region (GO:0005576);; Biological Process: carbohydrate metabolic process (GO:0005975);; Biological Process: chitin catabolic process (GO:0006032);; Molecular Function: chitin binding (GO:0008061);;	K01183|1.9218e-20|dgr:Dgri_GH12757|GH12757 gene product from transcript GH12757-RA; K01183 chitinase [EC:3.2.1.14] (A)	[G]	Carbohydrate transport and metabolism	Glycosyl hydrolases family 18	Probable chitinase 2 (Precursor) OS=Drosophila melanogaster (Fruit fly) PE=1 SV=1	G	Carbohydrate transport and metabolism	chitinase 4 precursor [Litopenaeus vannamei]
c12755/f1p6/560	--	--	Molecular Function: carbohydrate binding (GO:0030246);;	--	--	--	--	--	--	--	mutant C-type lectin [Litopenaeus vannamei]
c20379/f1p4/2558	--	--	--	--	[B]	Chromatin structure and dynamics	SET domain	Protein msta, isoform A GN=msta OS=Drosophila melanogaster (Fruit fly) PE=2 SV=3	B	Chromatin structure and dynamics	Protein msta, isoform A [Zootermopsis nevadensis]
c3025/f1p6/6646	[R]	General function prediction only	Molecular Function: GTP binding (GO:0005525);; Biological Process: small GTPase mediated signal transduction (GO:0007264);; Biological Process: protein transport (GO:0015031);;	K07928|4.34036e-119|ame:413827|GB17994; ras-related protein Rab-40C-like; K07928 Ras-related protein Rab-40 (A)	[TU]	--	Ras family;; Miro-like protein;; SOCS box;; ADP-ribosylation factor family	Ras-related protein Rab-1 GN=rab1 OS=Theileria parva (East coast fever infection agent) PE=1 SV=1	993	member RAS oncogene family	PREDICTED: ras-related protein Rab-40B [Solenopsis invicta]
c3114/f1p3/2931	--	--	Molecular Function: calcium ion binding (GO:0005509);;	--	[Z]	Cytoskeleton	EF-hand domain	Myosin light chain alkali GN=Mlc1 OS=Drosophila pseudoobscura pseudoobscura (Fruit fly) PE=3 SV=1	Z	Cytoskeleton	myosin light chain [Marsupenaeus japonicus]
c16290/f3p8/413	[E]	Amino acid transport and metabolism	Molecular Function: metallocarboxypeptidase activity (GO:0004181);; Cellular Component: extracellular region (GO:0005576);; Biological Process: proteolysis (GO:0006508);; Molecular Function: zinc ion binding (GO:0008270);;	--	[S]	Function unknown	Zinc carboxypeptidase	Carboxypeptidase B OS=Astacus astacus (Noble crayfish) PE=1 SV=1	R	General function prediction only	carboxypeptidase B [Litopenaeus vannamei]
c25009/f1p2/3120	[O]	Posttranslational modification, protein turnover, chaperones	Molecular Function: ubiquitin-protein transferase activity (GO:0004842);; Biological Process: protein ubiquitination (GO:0016567);; Molecular Function: SUMO transferase activity (GO:0019789);;	K10577|7.03066e-98|nvi:100115750|SUMO-conjugating enzyme UBC9-B; K10577 ubiquitin-conjugating enzyme E2 I [EC:6.3.2.19] (A)	[O]	Posttranslational modification, protein turnover, chaperones	Ubiquitin-conjugating enzyme	SUMO-conjugating enzyme UBC9 GN=ubc-9 OS=Caenorhabditis elegans PE=1 SV=1	O	Posttranslational modification, protein turnover, chaperones	ubiquitin-conjugating enzyme E2 c [Litopenaeus vannamei]
c8418/f1p3/7715	[RTKL]	--	Molecular Function: protein serine/threonine kinase activity (GO:0004674);; Molecular Function: ATP binding (GO:0005524);; Biological Process: protein phosphorylation (GO:0006468);;	K08269|1.85451e-138|ame:552571|Atg1, GB16313; autophagy-specific gene 1; K08269 serine/threonine-protein kinase ULK/ATG1 [EC:2.7.11.1] (A)	[OUT]	--	Protein kinase domain;; Domain of unknown function (DUF3543);; Protein tyrosine kinase	Serine/threonine-protein kinase unc-51 GN=unc-51 OS=Caenorhabditis elegans PE=1 SV=1	T	Signal transduction mechanisms	PREDICTED: serine/threonine-protein kinase ULK2-like [Apis florea]
c23047/f27p19/2137	[Q]	Secondary metabolites biosynthesis, transport and catabolism	Cellular Component: membrane-bounded organelle (GO:0043227);;	K14999|1.65396e-93|tca:655498|CYP6BQ13; cytochrome P450 monooxygenase; K14999 cytochrome P450, family 6 [EC:1.14.-.-] (A)	[Q]	Secondary metabolites biosynthesis, transport and catabolism	Cytochrome P450	Cytochrome P450 9e2 GN=CYP9E2 OS=Blattella germanica (German cockroach) PE=2 SV=1	Q	Secondary metabolites biosynthesis, transport and catabolism	RecName: Full=Cytochrome P450 9e2; AltName: Full=CYPIXE2 [Blattella germanica]
c18711/f1p2/3972	--	--	--	--	--	--	--	--	S	Function unknown	PREDICTED: uncharacterized protein LOC102808348 [Saccoglossus kowalevskii]
c5026/f1p10/1057	--	--	--	--	--	--	EPTP domain	--	--	--	polehole-like protein [Penaeus monodon]
c7412/f1p0/2288	--	--	--	K12173|1.37427e-12|lgi:LOTGIDRAFT_236527|hypothetical protein; K12173 BRCA1-A complex subunit BRE (A)	--	--	Brain and reproductive organ-expressed protein (BRE)	--	L	Replication, recombination and repair	BRCA1-A complex subunit BRE [Crassostrea gigas]
c10623/f1p0/3699	--	--	--	--	--	--	Fibronectin type III domain	--	--	--	--
c13527/f1p0/687	--	--	--	--	[R]	General function prediction only	Galactose oxidase, central domain	--	R	General function prediction only	PREDICTED: kelch domain-containing protein 4-like [Megachile rotundata]
c26652/f1p0/3170	--	--	Molecular Function: calcium-dependent protein serine/threonine phosphatase activity (GO:0004723);; Molecular Function: calcium ion binding (GO:0005509);; Molecular Function: calmodulin binding (GO:0005516);; Cellular Component: calcineurin complex (GO:0005955);; Biological Process: protein dephosphorylation (GO:0006470);; Biological Process: meiotic nuclear division (GO:0007126);; Biological Proc…	K06268|2.87406e-96|nvi:100121135|calcineurin subunit B type 2; K06268 serine/threonine-protein phosphatase 2B regulatory subunit (A)	[T]	Signal transduction mechanisms	EF hand;; EF-hand domain pair;; EF-hand domain;; EF hand;; EF-hand domain pair;; Secreted protein acidic and rich in cysteine Ca binding region;; Cytoskeletal-regulatory complex EF hand	Calcineurin subunit B type 2 GN=CanB2 OS=Drosophila melanogaster (Fruit fly) PE=1 SV=2	T	Signal transduction mechanisms	calcineurin subunit B [Eriocheir sinensis]
c2645/f1p0/6713	--	--	Molecular Function: oxidoreductase activity (GO:0016491);; Biological Process: oxidation-reduction process (GO:0055114);;	--	[Z]	Cytoskeleton	--	Pseudohemocyanin-1 (Precursor; Fragment) OS=Homarus americanus (American lobster) PE=1 SV=1	Z	Cytoskeleton	hemocyanin subunit L1, partial [Litopenaeus vannamei]
c16119/f15p495/858	[E]	Amino acid transport and metabolism	Molecular Function: metallocarboxypeptidase activity (GO:0004181);; Cellular Component: extracellular region (GO:0005576);; Biological Process: proteolysis (GO:0006508);; Molecular Function: zinc ion binding (GO:0008270);;	--	[S]	Function unknown	Zinc carboxypeptidase	Carboxypeptidase B OS=Astacus astacus (Noble crayfish) PE=1 SV=1	R	General function prediction only	carboxypeptidase B [Litopenaeus vannamei]
c20354/f2p2/3166	[R]	General function prediction only	Molecular Function: microtubule motor activity (GO:0003777);; Cellular Component: kinesin complex (GO:0005871);;	K10407|0|nvi:100116045|kinesin light chain; K10407 kinesin light chain (A)	[Z]	Cytoskeleton	Rabaptin-like protein;; Tetratricopeptide repeat;; Tetratricopeptide repeat;; Tetratricopeptide repeat;; Tetratricopeptide repeat;; TPR repeat;; Tetratricopeptide repeat;; Tetratricopeptide repeat;; Tetratricopeptide repeat;; Tetratricopeptide repeat;; Tetratricopeptide repeat;; Tetratricopeptide repeat;; Anaphase-promoting complex, cyclosome, subunit 3;; Tetratricopeptide repeat	Kinesin light chain OS=Doryteuthis pealeii (Longfin inshore squid) PE=2 SV=1	Z	Cytoskeleton	Kinesin light chain, partial [Stegodyphus mimosarum]
c20853/f2p7/4477	--	--	--	K18756|5.20367e-42|ame:102655005|protein bicaudal C-like; K18756 protein bicaudal C (A)	[I]	Lipid transport and metabolism	KH domain;; KH domain	Protein bicaudal C GN=BicC OS=Drosophila melanogaster (Fruit fly) PE=1 SV=2	432	Bicaudal C homolog 1 (Drosophila)	Protein bicaudal C [Camponotus floridanus]
c15625/f1p4/2496	[G]	Carbohydrate transport and metabolism	--	--	[GMO]	--	Glycosyl hydrolases family 31	--	G	Carbohydrate transport and metabolism	hypothetical protein DAPPUDRAFT_309187 [Daphnia pulex]
c3281/f1p0/3312	--	--	Molecular Function: catalytic activity (GO:0003824);;	--	[R]	General function prediction only	--	Oplophorus-luciferin 2-monooxygenase non-catalytic subunit (Precursor) OS=Oplophorus gracilirostris (Luminous shrimp) PE=1 SV=1	R	General function prediction only	RecName: Full=Oplophorus-luciferin 2-monooxygenase non-catalytic subunit; Flags: Precursor [Oplophorus gracilirostris]
c5309/f1p4/2710	--	--	Cellular Component: Golgi apparatus (GO:0005794);; Biological Process: protein glycosylation (GO:0006486);; Cellular Component: integral component of membrane (GO:0016021);; Molecular Function: transferase activity, transferring glycosyl groups (GO:0016757);;	K00710|0|phu:Phum_PHUM170220|UDP-GalNAc:polypeptide N-acetylgalactosaminyltransferase, putative (EC:2.4.1.41); K00710 polypeptide N-acetylgalactosaminyltransferase [EC:2.4.1.41] (A)	[O]	Posttranslational modification, protein turnover, chaperones	Glycosyl transferase family 2	Putative polypeptide N-acetylgalactosaminyltransferase 9 GN=pgant9 OS=Drosophila melanogaster (Fruit fly) PE=2 SV=2	O	Posttranslational modification, protein turnover, chaperones	PREDICTED: putative polypeptide N-acetylgalactosaminyltransferase 9-like isoform X1 [Ceratitis capitata]
c12467/f2p217/705	--	--	--	K01049|1.33508e-14|asn:102379700|acetylcholinesterase-like; K01049 acetylcholinesterase [EC:3.1.1.7] (A)	--	--	Vitelline membrane outer layer protein I (VOMI)	--	R	General function prediction only	vitelline membrane outer layer 1-like protein [Scylla paramamosain]
c12261/f1p13/924	[O]	Posttranslational modification, protein turnover, chaperones	Molecular Function: threonine-type endopeptidase activity (GO:0004298);; Cellular Component: nucleus (GO:0005634);; Cellular Component: cytoplasm (GO:0005737);; Biological Process: ubiquitin-dependent protein catabolic process (GO:0006511);; Cellular Component: proteasome core complex, alpha-subunit complex (GO:0019773);;	K02728|4.8188e-118|nvi:100114544|proteasome subunit alpha type-4; K02728 20S proteasome subunit alpha 3 [EC:3.4.25.1] (A)	[O]	Posttranslational modification, protein turnover, chaperones	Proteasome subunit	Proteasome subunit alpha type-4 GN=Prosalpha3 OS=Drosophila melanogaster (Fruit fly) PE=1 SV=2	O	Posttranslational modification, protein turnover, chaperones	PREDICTED: proteasome subunit alpha type-4 isoform X2 [Nasonia vitripennis]
c8096/f6p5/4138	--	--	Biological Process: transport (GO:0006810);;	--	[G]	Carbohydrate transport and metabolism	Protein of unknown function (DUF791);; Major Facilitator Superfamily;; Sugar (and other) transporter	--	G	Carbohydrate transport and metabolism	hypothetical protein BRAFLDRAFT_118340 [Branchiostoma floridae]
c6115/f1p2/4275	--	--	Molecular Function: sequence-specific DNA binding transcription factor activity (GO:0003700);; Cellular Component: nucleus (GO:0005634);; Molecular Function: zinc ion binding (GO:0008270);; Biological Process: defense response to fungus (GO:0050832);;	--	[TZR]	--	LIM domain	Paxillin-B GN=paxB OS=Dictyostelium discoideum (Slime mold) PE=2 SV=1	1455	four and A half lim domains	PREDICTED: LIM domain-containing protein 1 isoform X3 [Solenopsis invicta]
c24692/f1p6/3700	[Z]	Cytoskeleton	Molecular Function: motor activity (GO:0003774);; Molecular Function: actin binding (GO:0003779);; Molecular Function: ATP binding (GO:0005524);; Cellular Component: myosin complex (GO:0016459);;	K10352|0|aga:AgaP_AGAP010147|AGAP010147-PA; K10352 myosin heavy chain (A)	[Z]	Cytoskeleton	Myosin head (motor domain)	Myosin heavy chain, muscle GN=Mhc OS=Drosophila melanogaster (Fruit fly) PE=1 SV=4	Z	Cytoskeleton	myosin heavy chain type 1 [Litopenaeus vannamei]
c6522/f1p2/1384	--	--	Molecular Function: AMP deaminase activity (GO:0003876);; Biological Process: IMP biosynthetic process (GO:0006188);;	K01490|1.49407e-71|tca:662645|AMP deaminase 2; K01490 AMP deaminase [EC:3.5.4.6] (A)	[F]	Nucleotide transport and metabolism	Adenosine/AMP deaminase	AMP deaminase GN=amdA OS=Dictyostelium discoideum (Slime mold) PE=1 SV=1	F	Nucleotide transport and metabolism	PREDICTED: AMP deaminase 2-like [Apis florea]
c16006/f1p0/2321	[G]	Carbohydrate transport and metabolism	--	--	[G]	Carbohydrate transport and metabolism	Alpha amylase, catalytic domain	Probable maltase (Precursor) GN=MAL1 OS=Aedes aegypti (Yellowfever mosquito) PE=2 SV=1	G	Carbohydrate transport and metabolism	Maltase 1, partial [Zootermopsis nevadensis]
c13285/f1p8/3131	[S]	Function unknown	Cellular Component: intracellular (GO:0005622);; Molecular Function: zinc ion binding (GO:0008270);;	K12035|2.01304e-165|isc:IscW_ISCW017943|nhl repeat-containing protein, putative; K12035 tripartite motif-containing protein 71 [EC:6.3.2.19] (A)	[O]	Posttranslational modification, protein turnover, chaperones	NHL repeat;; SMP-30/Gluconolaconase/LRE-like region;; Beta-propeller repeat;; Lactonase, 7-bladed beta-propeller	RING finger protein nhl-1 GN=nhl-1 OS=Caenorhabditis elegans PE=1 SV=2	O	Posttranslational modification, protein turnover, chaperones	RING finger protein nhl-1 [Zootermopsis nevadensis]
c6349/f3p113/582	--	--	--	--	--	--	Chitin binding Peritrophin-A domain	--	--	--	PREDICTED: uncharacterized protein LOC105227441 [Bactrocera dorsalis]
c1401/f2p1/6198	--	--	--	K18668|1.89576e-100|tca:661984|probable ribonuclease ZC3H12B; K18668 ribonuclease ZC3H12 [EC:3.1.-.-] (A)	[S]	Function unknown	--	--	S	Function unknown	PREDICTED: probable ribonuclease ZC3H12D [Acromyrmex echinatior]
c17594/f1p0/2427	[BK]	--	Molecular Function: transferase activity, transferring acyl groups (GO:0016746);;	--	[K]	Transcription	Bromodomain	Homeotic protein female sterile GN=fs(1)h OS=Drosophila melanogaster (Fruit fly) PE=1 SV=2	K	Transcription	female sterile homeotic protein [Macrobrachium nipponense]
c4196/f1p2/2392	--	--	--	--	[R]	General function prediction only	--	Protein JTB (Precursor) GN=JTB OS=Brugia malayi (Filarial nematode worm) PE=2 SV=1	S	Function unknown	protein JTB precursor, putative [Pediculus humanus corporis]
c9754/f1p1/1344	--	--	Cellular Component: integral component of membrane (GO:0016021);; Biological Process: vesicle-mediated transport (GO:0016192);;	K13504|7.27107e-20|nvi:100121081|vesicle-associated membrane protein 2; K13504 vesicle-associated membrane protein 2 (A)	[U]	Intracellular trafficking, secretion, and vesicular transport	Synaptobrevin	Synaptobrevin-1 OS=Caenorhabditis briggsae PE=3 SV=1	U	Intracellular trafficking, secretion, and vesicular transport	vesicle-associated membrane protein [Procambarus clarkii]
c19927/f1p8/2406	--	--	Biological Process: embryonic epithelial tube formation (GO:0001838);; Molecular Function: chitin synthase activity (GO:0004100);; Biological Process: cuticle chitin biosynthetic process (GO:0006035);; Biological Process: terminal branching, open tracheal system (GO:0007430);; Biological Process: Malpighian tubule morphogenesis (GO:0007443);; Biological Process: chitin-based embryonic cuticle bio…	K00698|1.8326e-118|dpo:Dpse_GA15416|GA15416 gene product from transcript GA15416-RB (EC:2.4.1.-); K00698 chitin synthase [EC:2.4.1.16] (A)	[M]	Cell wall/membrane/envelope biogenesis	--	--	M	Cell wall/membrane/envelope biogenesis	chitin synthase [Pandalopsis japonica]
c2801/f1p0/5315	--	--	Molecular Function: serine-type endopeptidase activity (GO:0004252);; Biological Process: proteolysis (GO:0006508);;	--	[E]	Amino acid transport and metabolism	Vitelline membrane outer layer protein I (VOMI)	Trypsin-1 OS=Astacus astacus (Noble crayfish) PE=1 SV=1	E	Amino acid transport and metabolism	trypsin [Euphausia pacifica]
c16562/f6p3/4273	--	--	Biological Process: signal transduction (GO:0007165);;	--	[W]	Extracellular structures	SAM domain (Sterile alpha motif);; TIR domain;; SAM domain (Sterile alpha motif);; Armadillo/beta-catenin-like repeat	Sterile alpha and TIR motif-containing protein 1 GN=Ect4 OS=Drosophila melanogaster (Fruit fly) PE=2 SV=1	T	Signal transduction mechanisms	sterile-alpha and armadillo motif containing protein [Litopenaeus vannamei]
c6943/f1p0/1498	--	--	Molecular Function: nucleotide binding (GO:0000166);; Molecular Function: nucleic acid binding (GO:0003676);;	K12890|9.04474e-22|isc:IscW_ISCW014398|alternative splicing factor ASF/SF2, putative; K12890 splicing factor, arginine/serine-rich 1/9 (A)	[A]	RNA processing and modification	--	Probable splicing factor, arginine/serine-rich 3 GN=rsp-3 OS=Caenorhabditis elegans PE=1 SV=2	A	RNA processing and modification	TPA: TPA_inf: alternative splicing factor ASF/SF2 [Amblyomma variegatum]
c1356/f2p2/6192	--	--	--	K16172|8.01378e-44|spu:100890677|insulin receptor substrate 1-like; K16172 insulin receptor substrate 1 (A)	--	--	PTB domain (IRS-1 type)	Insulin receptor substrate 1 GN=chico OS=Drosophila melanogaster (Fruit fly) PE=1 SV=1	T	Signal transduction mechanisms	Insulin receptor substrate 2-B, partial [Stegodyphus mimosarum]
c5638/f1p2/6705	[L]	Replication, recombination and repair	Molecular Function: binding (GO:0005488);; Molecular Function: transferase activity (GO:0016740);;	K13291|0|ola:101172337|terminal uridylyltransferase 7-like; K13291 terminal uridylyltransferase [EC:2.7.7.52] (A)	[D]	Cell cycle control, cell division, chromosome partitioning	Cid1 family poly A polymerase;; Nucleotidyltransferase domain;; Zinc knuckle	Poly(A) RNA polymerase gld-2 GN=gld-2 OS=Caenorhabditis elegans PE=1 SV=2	D	Cell cycle control, cell division, chromosome partitioning	Terminal uridylyltransferase 4 [Crassostrea gigas]
c2341/f26p17/1735	[Q]	Secondary metabolites biosynthesis, transport and catabolism	--	K14937|5.01114e-110|tca:658858|CYP15A1; cytochrome P450 15A1; K14937 cytochrome P450, family 15, subfamily A, polypeptide 1 (A)	[Q]	Secondary metabolites biosynthesis, transport and catabolism	Cytochrome P450	Cytochrome P450 18a1 GN=Cyp18a1 OS=Drosophila melanogaster (Fruit fly) PE=2 SV=2	Q	Secondary metabolites biosynthesis, transport and catabolism	cytochrome P450 monooxygenase [Coptotermes formosanus]
c3109/f1p0/1921	--	--	Molecular Function: serine-type endopeptidase activity (GO:0004252);; Cellular Component: extracellular space (GO:0005615);; Biological Process: proteolysis (GO:0006508);; Biological Process: digestion (GO:0007586);; Molecular Function: metal ion binding (GO:0046872);;	K01312|2.67744e-41|ecb:100049983|cationic trypsin-3-like; K01312 trypsin [EC:3.4.21.4] (A)	[E]	Amino acid transport and metabolism	Trypsin	Trypsin-1 OS=Astacus astacus (Noble crayfish) PE=1 SV=1	E	Amino acid transport and metabolism	trypsinogen 1 [Litopenaeus vannamei]
c25684/f1p2/3862	[RTKL]	--	Biological Process: adult somatic muscle development (GO:0007527);; Molecular Function: transferase activity, transferring phosphorus-containing groups (GO:0016772);; Cellular Component: M band (GO:0031430);; Biological Process: sarcomere organization (GO:0045214);;	--	[T]	Signal transduction mechanisms	Protein kinase domain;; Protein tyrosine kinase;; Immunoglobulin I-set domain;; Fibronectin type III domain;; Immunoglobulin domain;; Lipopolysaccharide kinase (Kdo/WaaP) family	Muscle M-line assembly protein unc-89 GN=unc-89 OS=Caenorhabditis elegans PE=1 SV=3	T	Signal transduction mechanisms	HL01080p [Drosophila melanogaster]
c7007/f1p0/1876	[IQ]	--	Biological Process: metabolic process (GO:0008152);; Molecular Function: transferase activity (GO:0016740);;	K09458|2.45695e-165|bmor:101747135|3-oxoacyl-[acyl-carrier-protein] synthase, mitochondrial-like; K09458 3-oxoacyl-[acyl-carrier-protein] synthase II [EC:2.3.1.179] (A)	[IQ]	--	Beta-ketoacyl synthase, N-terminal domain;; Beta-ketoacyl synthase, C-terminal domain;; Thiolase, N-terminal domain	Chalcone synthase stlA GN=stlA OS=Dictyostelium discoideum (Slime mold) PE=1 SV=1	H	Coenzyme transport and metabolism	3-oxoacyl-[acyl-carrier-protein] synthase, mitochondrial [Zootermopsis nevadensis]
c10821/f1p34/1648	[R]	General function prediction only	Molecular Function: nucleotide binding (GO:0000166);; Molecular Function: RNA binding (GO:0003723);; Cellular Component: nucleus (GO:0005634);; Cellular Component: ribonucleoprotein complex (GO:0030529);;	K12741|1.26422e-80|ame:552027|GB11598; uncharacterized LOC552027; K12741 heterogeneous nuclear ribonucleoprotein A1/A3 (A)	[R]	General function prediction only	RNA recognition motif. (a.k.a. RRM, RBD, or RNP domain);; RNA recognition motif (a.k.a. RRM, RBD, or RNP domain);; RNA recognition motif. (a.k.a. RRM, RBD, or RNP domain)	Heterogeneous nuclear ribonucleoprotein A1, A2/B1 homolog GN=HNRNP OS=Schistocerca americana (American grasshopper) PE=2 SV=1	A	RNA processing and modification	Heterogeneous nuclear ribonucleoprotein A1, A2/B1-like protein [Zootermopsis nevadensis]
c19935/f1p1/4511	[U]	Intracellular trafficking, secretion, and vesicular transport	Molecular Function: structural molecule activity (GO:0005198);; Cellular Component: integral component of membrane (GO:0016021);; Cellular Component: cell junction (GO:0030054);; Cellular Component: neuron projection (GO:0043005);; Cellular Component: synapse (GO:0045202);;	--	[U]	Intracellular trafficking, secretion, and vesicular transport	MSP (Major sperm protein) domain	Vesicle-associated membrane protein/synaptobrevin-binding protein OS=Aplysia californica (California sea hare) PE=2 SV=1	U	Intracellular trafficking, secretion, and vesicular transport	TPA: TPA_exp: VAMP-associated protein [Amblyomma variegatum]
c3825/f1p3/1005	--	--	--	--	[R]	General function prediction only	Galactose oxidase, central domain;; Galactose oxidase, central domain;; Kelch motif;; Kelch motif;; Kelch motif;; Kelch motif	RING finger protein B GN=rngB OS=Dictyostelium discoideum (Slime mold) PE=2 SV=2	R	General function prediction only	Kelch domain-containing protein 4 [Zootermopsis nevadensis]
c6754/f1p0/7219	--	--	Biological Process: cellular process (GO:0009987);; Molecular Function: transferase activity, transferring phosphorus-containing groups (GO:0016772);; Molecular Function: anion binding (GO:0043168);;	--	[T]	Signal transduction mechanisms	RhoGEF domain	Muscle M-line assembly protein unc-89 GN=unc-89 OS=Caenorhabditis elegans PE=1 SV=3	S	Function unknown	Muscle M-line assembly protein unc-89 [Zootermopsis nevadensis]
c16519/f1p3/1746	--	--	--	K16061|2.19504e-09|lve:103072054|BIRC7; baculoviral IAP repeat containing 7; K16061 baculoviral IAP repeat-containing protein 7/8 (A)	[DR]	--	Zinc finger, C3HC4 type (RING finger)	Apoptosis 2 inhibitor GN=Iap2 OS=Drosophila melanogaster (Fruit fly) PE=2 SV=3	Z	Cytoskeleton	PREDICTED: LOW QUALITY PROTEIN: apoptosis 2 inhibitor-like [Bombus impatiens]
c1153/f3p6/6640	[A]	RNA processing and modification	Biological Process: nuclear-transcribed mRNA poly(A) tail shortening (GO:0000289);; Molecular Function: protein binding (GO:0005515);; Cellular Component: cytoplasm (GO:0005737);; Biological Process: regulation of transcription from RNA polymerase II promoter (GO:0006357);; Cellular Component: CCR4-NOT complex (GO:0030014);; Biological Process: oogenesis (GO:0048477);;	K12603|0|dme:Dmel_CG31137|twin; CG31137 gene product from transcript CG31137-RE; K12603 CCR4-NOT transcription complex subunit 6 [EC:3.1.13.4] (A)	[K]	Transcription	Endonuclease/Exonuclease/phosphatase family	Protein lap1 OS=Drosophila melanogaster (Fruit fly) PE=2 SV=1	K	Transcription	twin, isoform B [Drosophila melanogaster]
c24084/f1p0/3498	[J]	Translation, ribosomal structure and biogenesis	--	K15340|8.61547e-125|bfo:BRAFLDRAFT_287105|hypothetical protein; K15340 DNA cross-link repair 1A protein (A)	[L]	Replication, recombination and repair	DNA repair metallo-beta-lactamase;; Beta-lactamase superfamily domain;; RNA-metabolising metallo-beta-lactamase	DNA cross-link repair 1 protein GN=dclre1 OS=Dictyostelium discoideum (Slime mold) PE=3 SV=1	L	Replication, recombination and repair	hypothetical protein BRAFLDRAFT_287105 [Branchiostoma floridae]
c2439/f24p145/1575	[K]	Transcription	Molecular Function: DNA binding (GO:0003677);; Biological Process: regulation of transcription, DNA-templated (GO:0006355);;	K09276|9.56715e-33|phu:Phum_PHUM156710|Nuclease sensitive element-binding protein, putative; K09276 Y-box-binding protein 1 (A)	[J]	Translation, ribosomal structure and biogenesis	'Cold-shock' DNA-binding domain	Y-box factor homolog OS=Aplysia californica (California sea hare) PE=2 SV=1	K	Transcription	cold shock Y-box protein [Cherax quadricarinatus]
c20349/f1p3/2083	--	--	--	--	--	--	Protein of unknown function (DUF1075)	UPF0389 protein CG9231 GN=CG9231 OS=Drosophila melanogaster (Fruit fly) PE=1 SV=1	S	Function unknown	GD12270 [Drosophila simulans]
c7810/f1p7/6727	--	--	--	--	[D]	Cell cycle control, cell division, chromosome partitioning	Sad1 / UNC-like C-terminal;; Cornifin (SPRR) family	Nuclear migration and anchoring protein unc-84 GN=unc-84 OS=Caenorhabditis elegans PE=1 SV=2	J	Translation, ribosomal structure and biogenesis	hypothetical protein CAPTEDRAFT_165965 [Capitella teleta]
c17175/f1p27/2800	[C]	Energy production and conversion	Biological Process: tricarboxylic acid cycle (GO:0006099);; Molecular Function: oxidoreductase activity, acting on the CH-CH group of donors (GO:0016627);; Biological Process: electron transport chain (GO:0022900);; Molecular Function: flavin adenine dinucleotide binding (GO:0050660);;	K00234|0|nvi:100119074|Sdha; succinate dehydrogenase complex, subunit A, flavoprotein (Fp); K00234 succinate dehydrogenase (ubiquinone) flavoprotein subunit [EC:1.3.5.1] (A)	[C]	Energy production and conversion	FAD binding domain;; Fumarate reductase flavoprotein C-term;; Thi4 family	Succinate dehydrogenase [ubiquinone] flavoprotein subunit, mitochondrial (Precursor) GN=SdhA OS=Drosophila melanogaster (Fruit fly) PE=2 SV=3	C	Energy production and conversion	succinate dehydrogenase complex, subunit A, flavoprotein (Fp) [Nasonia vitripennis]
c4992/f1p0/6881	[GEPR]	--	--	--	[R]	General function prediction only	Major Facilitator Superfamily;; Sugar (and other) transporter;; MFS/sugar transport protein;; Vacuole effluxer Atg22 like;; PUCC protein	--	R	General function prediction only	PREDICTED: major facilitator superfamily domain-containing protein 9-like [Aplysia californica]
c3322/f1p0/1465	--	--	Cellular Component: integral component of membrane (GO:0016021);;	--	[S]	Function unknown	Uncharacterised protein family (UPF0139)	Protein Asterix OS=Manduca sexta (Tobacco hawkmoth) PE=3 SV=1	S	Function unknown	PREDICTED: protein Asterix [Microplitis demolitor]
c4523/f1p1/6854	[OJ]	--	--	K18757|3.11482e-111|pon:100438107|LARP1B; La ribonucleoprotein domain family, member 1B; K18757 la-related protein 1 (A)	[OJ]	--	La domain	La-related protein 1 GN=larp OS=Drosophila melanogaster (Fruit fly) PE=1 SV=5	1304	La ribonucleoprotein domain family member	PREDICTED: la-related protein 1B [Nasonia vitripennis]
c18451/f1p2/3453	[R]	General function prediction only	Molecular Function: nucleic acid binding (GO:0003676);;	K03258|2.28458e-32|bfo:BRAFLDRAFT_158603|hypothetical protein; K03258 translation initiation factor 4B (A)	[R]	General function prediction only	RNA recognition motif. (a.k.a. RRM, RBD, or RNP domain);; RNA recognition motif (a.k.a. RRM, RBD, or RNP domain)	--	A	RNA processing and modification	hypothetical protein DAPPUDRAFT_325769 [Daphnia pulex]
c15823/f1p36/1191	--	--	Molecular Function: motor activity (GO:0003774);; Molecular Function: actin binding (GO:0003779);; Molecular Function: ATP binding (GO:0005524);; Cellular Component: myosin complex (GO:0016459);;	K10352|4.37587e-90|dse:Dsec_GM11767|GM11767 gene product from transcript GM11767-RA; K10352 myosin heavy chain (A)	[Z]	Cytoskeleton	Myosin tail	Myosin heavy chain, non-muscle GN=zip OS=Drosophila melanogaster (Fruit fly) PE=1 SV=2	Z	Cytoskeleton	GM11767 [Drosophila sechellia]
c24628/f1p0/3761	--	--	--	K09104|5.2779e-20|tca:661965|helix-loop-helix protein delilah; K09104 bHLH factor, other (A)	[K]	Transcription	--	Helix-loop-helix protein delilah GN=tx OS=Drosophila melanogaster (Fruit fly) PE=1 SV=3	K	Transcription	Neurogenic differentiation factor 1 [Lepeophtheirus salmonis]
c14954/f1p1/1427	--	--	--	--	[R]	General function prediction only	7 transmembrane receptor (rhodopsin family);; Serpentine type 7TM GPCR chemoreceptor Srw	Probable G-protein coupled receptor AH9.1 GN=AH9.1 OS=Caenorhabditis elegans PE=1 SV=2	T	Signal transduction mechanisms	PREDICTED: probable G-protein coupled receptor B0563.6-like [Metaseiulus occidentalis]
c18496/f1p5/3798	[R]	General function prediction only	Molecular Function: nucleotide binding (GO:0000166);; Molecular Function: DNA binding (GO:0003677);; Molecular Function: RNA binding (GO:0003723);; Biological Process: response to gravity (GO:0009629);;	--	[R]	General function prediction only	--	Protein alan shepard OS=Drosophila willistoni (Fruit fly) PE=3 SV=2	R	General function prediction only	RNA-binding protein precursor, putative [Ixodes scapularis]
c18497/f1p2/2200	--	--	--	K09666|1.95341e-19|lgi:LOTGIDRAFT_173279|hypothetical protein; K09666 beta-1,2-N-acetylglucosaminyltransferase [EC:2.4.1.-] (A)	--	--	--	--	--	--	Protein O-linked-mannose beta-1,2-N-acetylglucosaminyltransferase 1 [Crassostrea gigas]
c20235/f1p8/2318	[MI]	--	Molecular Function: ethanolamine-phosphate cytidylyltransferase activity (GO:0004306);; Biological Process: biosynthetic process (GO:0009058);;	K00967|1.51116e-92|bmor:101745152|ethanolamine-phosphate cytidylyltransferase-like; K00967 ethanolamine-phosphate cytidylyltransferase [EC:2.7.7.14] (A)	[I]	Lipid transport and metabolism	Cytidylyltransferase	Ethanolamine-phosphate cytidylyltransferase GN=pctA OS=Dictyostelium discoideum (Slime mold) PE=1 SV=1	I	Lipid transport and metabolism	PREDICTED: ethanolamine-phosphate cytidylyltransferase-like [Megachile rotundata]
c9626/f4p3/1704	--	--	Biological Process: positive regulation of antimicrobial peptide biosynthetic process (GO:0002807);; Cellular Component: intracellular (GO:0005622);; Biological Process: protein import into nucleus (GO:0006606);; Molecular Function: protein transmembrane transporter activity (GO:0008320);;	--	[U]	Intracellular trafficking, secretion, and vesicular transport	Nuclear transport factor 2 (NTF2) domain	Probable nuclear transport factor 2 GN=ran-4 OS=Caenorhabditis elegans PE=3 SV=1	U	Intracellular trafficking, secretion, and vesicular transport	Probable nuclear transport factor 2 [Caligus rogercresseyi]
c14742/f4p2/2651	--	--	--	--	--	--	Right handed beta helix region;; Periplasmic copper-binding protein (NosD)	--	R	General function prediction only	PREDICTED: SHC SH2 domain-binding protein 1 homolog A isoform X1 [Nasonia vitripennis]
c1598/f1p0/6465	[J]	Translation, ribosomal structure and biogenesis	Biological Process: mitotic spindle elongation (GO:0000022);; Molecular Function: structural constituent of ribosome (GO:0003735);; Biological Process: translation (GO:0006412);; Cellular Component: cytosolic large ribosomal subunit (GO:0022625);; Cellular Component: neuronal cell body (GO:0043025);; Biological Process: centrosome duplication (GO:0051298);;	K02866|1.71128e-57|dwi:Dwil_GK10847|GK10847 gene product from transcript GK10847-RA; K02866 large subunit ribosomal protein L10e (A)	[J]	Translation, ribosomal structure and biogenesis	Ribosomal protein L16p/L10e	60S ribosomal protein L10 GN=RpL10 OS=Drosophila melanogaster (Fruit fly) PE=1 SV=1	J	Translation, ribosomal structure and biogenesis	QM protein [Penaeus monodon]
c6056/f1p2/3882	--	--	Biological Process: cellular process (GO:0009987);; Molecular Function: transferase activity, transferring phosphorus-containing groups (GO:0016772);; Molecular Function: anion binding (GO:0043168);;	--	--	--	Immunoglobulin I-set domain;; Immunoglobulin domain	Muscle M-line assembly protein unc-89 GN=unc-89 OS=Caenorhabditis elegans PE=1 SV=3	T	Signal transduction mechanisms	hypothetical protein DAPPUDRAFT_315830 [Daphnia pulex]
c7675/f1p136/737	--	--	--	--	[R]	General function prediction only	--	--	R	General function prediction only	hypothetical protein AND_003442 [Anopheles darlingi]
c4611/f1p6/1218	--	--	--	K14400|3.65519e-46|myd:102756448|pre-mRNA cleavage complex 2 protein Pcf11-like; K14400 pre-mRNA cleavage complex 2 protein Pcf11 (A)	[A]	RNA processing and modification	RNA polymerase II-binding domain.	Polyadenylation and cleavage factor homolog 11 GN=pcf-11 OS=Caenorhabditis elegans PE=3 SV=1	A	RNA processing and modification	Pre-mRNA cleavage complex 2 protein Pcf11, partial [Stegodyphus mimosarum]
c2067/f9p0/811	--	--	Biological Process: response to reactive oxygen species (GO:0000302);; Cellular Component: mitochondrial respiratory chain complex I (GO:0005747);; Biological Process: mitochondrial electron transport, NADH to ubiquinone (GO:0006120);; Molecular Function: NADH dehydrogenase (ubiquinone) activity (GO:0008137);; Biological Process: determination of adult lifespan (GO:0008340);;	K03961|4.58596e-67|aga:AgaP_AGAP007297|AGAP007297-PA; K03961 NADH dehydrogenase (ubiquinone) 1 beta subcomplex subunit 5 (A)	[C]	Energy production and conversion	NADH:ubiquinone oxidoreductase, NDUFB5/SGDH subunit	--	C	Energy production and conversion	AGAP007297-PA [Anopheles gambiae str. PEST]
c17866/f1p64/1507	--	--	Molecular Function: calcium ion binding (GO:0005509);; Cellular Component: endoplasmic reticulum (GO:0005783);; Biological Process: protein folding (GO:0006457);; Molecular Function: unfolded protein binding (GO:0051082);;	K08057|8.679e-166|ame:409165|Crc, GB17282; calreticulin; K08057 calreticulin (A)	[O]	Posttranslational modification, protein turnover, chaperones	Calreticulin family	Calreticulin (Precursor) OS=Bombyx mori (Silk moth) PE=1 SV=1	O	Posttranslational modification, protein turnover, chaperones	calreticulin [Litopenaeus vannamei]
c2206/f1p0/9225	[R]	General function prediction only	Molecular Function: GTP binding (GO:0005525);; Biological Process: small GTPase mediated signal transduction (GO:0007264);; Biological Process: protein transport (GO:0015031);;	K07889|2.72767e-88|lgi:LOTGIDRAFT_222012|hypothetical protein; K07889 Ras-related protein Rab-5C (A)	[U]	Intracellular trafficking, secretion, and vesicular transport	Ras family;; Miro-like protein;; ADP-ribosylation factor family;; Elongation factor Tu GTP binding domain	Ras-related protein Rab-5A GN=rab5A OS=Dictyostelium discoideum (Slime mold) PE=3 SV=1	U	Intracellular trafficking, secretion, and vesicular transport	Rab GTPase [Litopenaeus vannamei]
c17296/f1p32/1963	[C]	Energy production and conversion	Cellular Component: vacuolar proton-transporting V-type ATPase, V0 domain (GO:0000220);; Molecular Function: hydrogen ion transmembrane transporter activity (GO:0015078);; Biological Process: ATP hydrolysis coupled proton transport (GO:0015991);;	K02154|0|nvi:100116803|V-type proton ATPase 116 kDa subunit a isoform 1; K02154 V-type H+-transporting ATPase subunit a (A)	[C]	Energy production and conversion	V-type ATPase 116kDa subunit family	Probable V-type proton ATPase 116 kDa subunit a GN=unc-32 OS=Caenorhabditis elegans PE=2 SV=3	C	Energy production and conversion	V-H-ATPase subunit A [Litopenaeus vannamei]
c3076/f1p0/2977	[O]	Posttranslational modification, protein turnover, chaperones	Cellular Component: proteasome complex (GO:0000502);; Molecular Function: ATP binding (GO:0005524);; Cellular Component: nucleus (GO:0005634);; Cellular Component: cytoplasm (GO:0005737);; Biological Process: proteolysis (GO:0006508);; Molecular Function: peptidase activity (GO:0008233);; Molecular Function: nucleoside-triphosphatase activity (GO:0017111);; Biological Process: protein catabolic p…	K03066|0|bmor:101747034|26S protease regulatory subunit 8-like; K03066 26S proteasome regulatory subunit T6 (A)	[O]	Posttranslational modification, protein turnover, chaperones	ATPase family associated with various cellular activities (AAA);; AAA domain (dynein-related subfamily);; AAA domain (Cdc48 subfamily);; Holliday junction DNA helicase ruvB N-terminus	26S protease regulatory subunit 8 OS=Manduca sexta (Tobacco hawkmoth) PE=2 SV=1	O	Posttranslational modification, protein turnover, chaperones	RecName: Full=26S protease regulatory subunit 8; AltName: Full=Protein 18-56 [Manduca sexta]
c7402/f4p1/3371	[RTKL]	--	Molecular Function: kinase activity (GO:0016301);;	K08269|1.41709e-146|nvi:100122815|serine/threonine-protein kinase ULK3; K08269 serine/threonine-protein kinase ULK/ATG1 [EC:2.7.11.1] (A)	[OUT]	--	Protein kinase domain;; Protein tyrosine kinase;; MIT (microtubule interacting and transport) domain;; Lipopolysaccharide kinase (Kdo/WaaP) family	Serine/threonine-protein kinase atg1 {ECO:0000250|UniProtKB:P53104} GN=atg1 OS=Dictyostelium discoideum (Slime mold) PE=3 SV=1	T	Signal transduction mechanisms	PREDICTED: serine/threonine-protein kinase ULK3-like [Megachile rotundata]
c21816/f1p1/3619	[BK]	--	Molecular Function: histone acetyltransferase activity (GO:0004402);; Biological Process: histone acetylation (GO:0016573);;	--	[K]	Transcription	Bromodomain	Homeotic protein female sterile GN=fs(1)h OS=Drosophila melanogaster (Fruit fly) PE=1 SV=2	K	Transcription	female sterile homeotic protein [Macrobrachium nipponense]
c20204/f1p17/3441	[A]	RNA processing and modification	--	--	[A]	RNA processing and modification	LUC7 N_terminus	Uncharacterized protein B0495.8 GN=B0495.8 OS=Caenorhabditis elegans PE=3 SV=1	A	RNA processing and modification	Putative RNA-binding protein Luc7-like 2 [Zootermopsis nevadensis]
c22357/f1p53/2003	[O]	Posttranslational modification, protein turnover, chaperones	Cellular Component: proteasome complex (GO:0000502);;	K03036|0|tca:663555|26S proteasome non-ATPase regulatory subunit 11; K03036 26S proteasome regulatory subunit N6 (A)	[O]	Posttranslational modification, protein turnover, chaperones	PCI domain	26S proteasome non-ATPase regulatory subunit 11 GN=Rpn6 OS=Drosophila melanogaster (Fruit fly) PE=1 SV=1	O	Posttranslational modification, protein turnover, chaperones	PREDICTED: 26S proteasome non-ATPase regulatory subunit 11 [Tribolium castaneum]
c7383/f2p3/2370	--	--	--	K00846|5.80104e-40|ame:726522|GB14491; ketohexokinase-like; K00846 ketohexokinase [EC:2.7.1.3] (A)	[G]	Carbohydrate transport and metabolism	--	--	G	Carbohydrate transport and metabolism	PREDICTED: ketohexokinase-like isoform X1 [Apis dorsata]
c25016/f1p4/3535	--	--	--	--	[U]	Intracellular trafficking, secretion, and vesicular transport	Reticulon	--	U	Intracellular trafficking, secretion, and vesicular transport	hypothetical protein LOTGIDRAFT_230377 [Lottia gigantea]
c25733/f2p10/3527	[U]	Intracellular trafficking, secretion, and vesicular transport	Biological Process: intracellular protein transport (GO:0006886);; Molecular Function: protein transporter activity (GO:0008565);; Biological Process: vesicle-mediated transport (GO:0016192);; Cellular Component: clathrin adaptor complex (GO:0030131);;	K12392|0|phu:Phum_PHUM255010|hypothetical protein; K12392 AP-1 complex subunit beta-1 (A)	[U]	Intracellular trafficking, secretion, and vesicular transport	Adaptin N terminal region;; non-SMC mitotic condensation complex subunit 1;; Beta2-adaptin appendage, C-terminal sub-domain;; HEAT repeats;; HEAT repeat;; Adaptin C-terminal domain;; HEAT-like repeat;; Nuclear condensing complex subunits, C-term domain;; Armadillo/beta-catenin-like repeat	AP-1 complex subunit beta GN=ap1b1 OS=Dictyostelium discoideum (Slime mold) PE=3 SV=1	U	Intracellular trafficking, secretion, and vesicular transport	AP-2 complex subunit beta [Zootermopsis nevadensis]
c2945/f1p0/2480	[J]	Translation, ribosomal structure and biogenesis	Molecular Function: structural constituent of ribosome (GO:0003735);; Cellular Component: ribosome (GO:0005840);; Biological Process: translational elongation (GO:0006414);; Biological Process: ribosome biogenesis (GO:0042254);;	K02941|7.49436e-85|tca:656653|60S acidic ribosomal protein P0; K02941 large subunit ribosomal protein LP0 (A)	[J]	Translation, ribosomal structure and biogenesis	60s Acidic ribosomal protein	60S acidic ribosomal protein P0 GN=RpLP0 OS=Ceratitis capitata (Mediterranean fruit fly) PE=3 SV=1	J	Translation, ribosomal structure and biogenesis	ribosomal protein P0 [Danaus plexippus]
c25851/f1p4/4350	--	--	Cellular Component: integral component of membrane (GO:0016021);;	K17345|2.41185e-97|phu:Phum_PHUM129600|tetraspanin-15, putative; K17345 tetraspanin-5 (A)	[R]	General function prediction only	Tetraspanin family	23 kDa integral membrane protein OS=Schistosoma haematobium (Blood fluke) PE=2 SV=1	S	Function unknown	PREDICTED: tetraspanin-5 isoform X3 [Acromyrmex echinatior]
c13704/f1p44/661	--	--	Molecular Function: calcium ion binding (GO:0005509);;	--	--	--	--	Myosin light chain alkali GN=Mlc1 OS=Drosophila virilis (Fruit fly) PE=3 SV=1	Z	Cytoskeleton	myosin light chain [Marsupenaeus japonicus]
c8340/f3p3/4039	--	--	--	--	[TW]	--	Armadillo/beta-catenin-like repeat;; HEAT repeats;; HEAT repeat	Juxtamembrane domain-associated catenin GN=jac-1 OS=Caenorhabditis elegans PE=1 SV=2	1970	Catenin (Cadherin-associated protein), delta	Catenin delta-2 [Zootermopsis nevadensis]
c10737/f1p10/1571	--	--	Molecular Function: nucleotide binding (GO:0000166);; Molecular Function: nucleic acid binding (GO:0003676);;	--	[R]	General function prediction only	RNA recognition motif. (a.k.a. RRM, RBD, or RNP domain)	Heterogeneous nuclear ribonucleoprotein A1, A2/B1 homolog GN=HNRNP OS=Schistocerca americana (American grasshopper) PE=2 SV=1	R	General function prediction only	PREDICTED: RNA-binding protein 24-B-like [Microplitis demolitor]
c13259/f1p2/3152	[O]	Posttranslational modification, protein turnover, chaperones	Molecular Function: damaged DNA binding (GO:0003684);; Cellular Component: nucleus (GO:0005634);; Biological Process: nucleotide-excision repair (GO:0006289);; Biological Process: proteasome-mediated ubiquitin-dependent protein catabolic process (GO:0043161);;	K10839|7.22257e-58|phu:Phum_PHUM577750|uv excision repair protein rad23, putative; K10839 UV excision repair protein RAD23 (A)	[L]	Replication, recombination and repair	XPC-binding domain;; UBA/TS-N domain	UV excision repair protein RAD23 homolog GN=rcbA OS=Dictyostelium discoideum (Slime mold) PE=1 SV=1	L	Replication, recombination and repair	nucleotide excision repair protein [Marsupenaeus japonicus]
c14499/f1p1/1321	--	--	--	--	--	--	FR47-like protein	--	R	General function prediction only	GJ17751 [Drosophila virilis]
c3166/f1p0/4855	--	--	Biological Process: proteolysis (GO:0006508);; Molecular Function: cysteine-type peptidase activity (GO:0008234);;	K01275|3.37643e-42|mgp:100551142|CTSC; cathepsin C; K01275 cathepsin C [EC:3.4.14.1] (A)	[O]	Posttranslational modification, protein turnover, chaperones	Papain family cysteine protease;; Peptidase C1-like family	Cathepsin C (Precursor) OS=Schistosoma mansoni (Blood fluke) PE=2 SV=1	O	Posttranslational modification, protein turnover, chaperones	cathepsin C [Fenneropenaeus chinensis]
c21663/f1p2/2035	[C]	Energy production and conversion	--	K02154|0|aga:AgaP_AGAP003711|AGAP003711-PC; K02154 V-type H+-transporting ATPase subunit a (A)	[C]	Energy production and conversion	V-type ATPase 116kDa subunit family	Probable V-type proton ATPase 116 kDa subunit a GN=unc-32 OS=Caenorhabditis elegans PE=2 SV=3	C	Energy production and conversion	vacuolar proton translocating ATPase 116 kDa subunit a isoform 1, partial [Cherax quadricarinatus]
c19581/f1p3/2242	[F]	Nucleotide transport and metabolism	Molecular Function: phosphorylase activity (GO:0004645);; Biological Process: pyrimidine nucleobase metabolic process (GO:0006206);; Biological Process: pyrimidine nucleoside metabolic process (GO:0006213);; Molecular Function: pyrimidine-nucleoside phosphorylase activity (GO:0016154);;	K00758|1.90613e-49|mze:101472881|thymidine phosphorylase-like; K00758 thymidine phosphorylase [EC:2.4.2.4] (A)	--	--	Glycosyl transferase family, a/b domain	--	F	Nucleotide transport and metabolism	spermatogonial stem-cell renewal factor [Fenneropenaeus chinensis]
c25523/f1p2/3230	--	--	Biological Process: metabolic process (GO:0008152);; Molecular Function: peptidase activity (GO:0008233);; Molecular Function: peptidase inhibitor activity (GO:0030414);;	K01373|9.5402e-110|nvi:100123649|uncharacterized LOC100123649; K01373 cathepsin F [EC:3.4.22.41] (A)	[O]	Posttranslational modification, protein turnover, chaperones	Papain family cysteine protease	Putative cysteine proteinase CG12163 (Precursor) GN=CG12163 OS=Drosophila melanogaster (Fruit fly) PE=2 SV=2	O	Posttranslational modification, protein turnover, chaperones	PREDICTED: cathepsin F-like isoform X1 [Aplysia californica]
c8957/f1p5/2203	--	--	--	--	[I]	Lipid transport and metabolism	AMP-binding enzyme;; AMP-binding enzyme C-terminal domain	Probable 4-coumarate--CoA ligase 1 GN=4cl1 OS=Dictyostelium discoideum (Slime mold) PE=3 SV=1	I	Lipid transport and metabolism	PREDICTED: probable 4-coumarate--CoA ligase 1-like [Amphimedon queenslandica]
c7003/f1p2/6935	--	--	--	--	[NTZ]	--	Spectrin repeat;; EF hand;; EF-hand;; Zinc finger, ZZ type;; WW domain	Dystrophin, isoforms A/C/F/G/H GN=Dys OS=Drosophila melanogaster (Fruit fly) PE=1 SV=3	Z	Cytoskeleton	PREDICTED: dystrophin-like isoform X1 [Harpegnathos saltator]
c575/f9p2/6661	--	--	--	--	[S]	Function unknown	GRAM domain	--	S	Function unknown	GRAM domain-containing protein 1B [Zootermopsis nevadensis]
c4665/f1p1/6636	[R]	General function prediction only	Molecular Function: sphingomyelin phosphodiesterase activity (GO:0004767);; Molecular Function: GTP binding (GO:0005525);; Biological Process: small GTPase mediated signal transduction (GO:0007264);; Biological Process: protein transport (GO:0015031);;	K07890|2.06565e-80|mcf:102133663|RAB21; RAB21, member RAS oncogene family; K07890 Ras-related protein Rab-21 (A)	[R]	General function prediction only	Ras family	Ras-related protein Rab-21 GN=RAB21 OS=Geodia cydonium (Sponge) PE=2 SV=1	U	Intracellular trafficking, secretion, and vesicular transport	Ras-related protein Rab-21 [Zootermopsis nevadensis]
c9533/f2p4/3472	--	--	Molecular Function: fatty-acyl-CoA binding (GO:0000062);; Biological Process: transport (GO:0006810);; Cellular Component: integral component of membrane (GO:0016021);;	--	[U]	Intracellular trafficking, secretion, and vesicular transport	Golgi-dynamics membrane-trafficking;; Acyl CoA binding protein	Retinal-binding protein OS=Todarodes pacificus (Japanese flying squid) PE=1 SV=2	U	Intracellular trafficking, secretion, and vesicular transport	PREDICTED: hypothetical protein LOC100740305 [Bombus impatiens]
c20383/f1p5/4261	--	--	Molecular Function: CDP-diacylglycerol-serine O-phosphatidyltransferase activity (GO:0003882);; Biological Process: phosphatidylserine biosynthetic process (GO:0006659);; Biological Process: neurogenesis (GO:0022008);;	K08729|5.54479e-177|isc:IscW_ISCW004028|phosphatidylserine synthase I, putative; K08729 phosphatidylserine synthase 1 [EC:2.7.8.-] (A)	[I]	Lipid transport and metabolism	Phosphatidyl serine synthase	--	I	Lipid transport and metabolism	phosphatidylserine synthase I, putative [Ixodes scapularis]
c21135/f1p0/2386	[U]	Intracellular trafficking, secretion, and vesicular transport	Molecular Function: GTP binding (GO:0005525);; Cellular Component: Golgi stack (GO:0005795);; Cellular Component: cytosol (GO:0005829);; Molecular Function: ARF GTPase activator activity (GO:0008060);; Molecular Function: zinc ion binding (GO:0008270);; Biological Process: regulation of ARF GTPase activity (GO:0032312);;	K12492|2.31919e-66|dvi:Dvir_GJ13268|GJ13268 gene product from transcript GJ13268-RA; K12492 ADP-ribosylation factor GTPase-activating protein 1 (A)	[TUZ]	--	Putative GTPase activating protein for Arf	Uncharacterized protein F07F6.4 GN=F07F6.4 OS=Caenorhabditis elegans PE=3 SV=2	T	Signal transduction mechanisms	PREDICTED: ADP-ribosylation factor GTPase-activating protein 1 isoform X2 [Tribolium castaneum]
c23981/f1p0/3509	--	--	Molecular Function: binding (GO:0005488);;	--	[Z]	Cytoskeleton	Growth-Arrest-Specific Protein 2 Domain;; EF hand;; EF-hand domain pair;; EF-hand domain;; EF-hand domain pair	--	Z	Cytoskeleton	PREDICTED: LOW QUALITY PROTEIN: uncharacterized protein LOC408779 [Apis mellifera]
c8605/f1p0/6671	--	--	Cellular Component: extracellular region (GO:0005576);; Biological Process: lipid transport (GO:0006869);; Biological Process: regulation of innate immune response (GO:0045088);;	--	--	--	--	Beta-1,3-glucan-binding protein (Precursor) OS=Litopenaeus vannamei (Whiteleg shrimp) PE=1 SV=2	I	Lipid transport and metabolism	glucan pattern-recognition lipoprotein [Fenneropenaeus chinensis]
c17741/f3p10/4678	[R]	General function prediction only	--	--	[RT]	--	Haemolysin-III related	Adiponectin receptor protein GN=AdipoR OS=Drosophila melanogaster (Fruit fly) PE=1 SV=2	T	Signal transduction mechanisms	Progestin and adipoQ receptor family member 3 [Zootermopsis nevadensis]
c17900/f1p0/3650	--	--	Biological Process: metabolic process (GO:0008152);;	K09263|1.99868e-96|tca:660448|myocyte-specific enhancer factor 2; K09263 MADS-box transcription enhancer factor 2, invertebrate (A)	[K]	Transcription	SRF-type transcription factor (DNA-binding and dimerisation domain);; Holliday junction regulator protein family C-terminal repeat	Myocyte-specific enhancer factor 2 GN=Mef2 OS=Drosophila melanogaster (Fruit fly) PE=1 SV=3	K	Transcription	PREDICTED: myocyte-specific enhancer factor 2 isoform X1 [Tribolium castaneum]
c11017/f1p0/4638	[P]	Inorganic ion transport and metabolism	Molecular Function: calcium-transporting ATPase activity (GO:0005388);; Molecular Function: ATP binding (GO:0005524);; Biological Process: calcium ion transport (GO:0006816);; Cellular Component: integral component of membrane (GO:0016021);; Molecular Function: metal ion binding (GO:0046872);;	K05853|0|ame:410371|GB17876; calcium-transporting ATPase sarcoplasmic/endoplasmic reticulum type; K05853 Ca2+ transporting ATPase, sarcoplasmic/endoplasmic reticulum [EC:3.6.3.8] (A)	[P]	Inorganic ion transport and metabolism	E1-E2 ATPase;; Cation transporting ATPase, C-terminus;; haloacid dehalogenase-like hydrolase;; Putative hydrolase of sodium-potassium ATPase alpha subunit;; Cation transporter/ATPase, N-terminus;; haloacid dehalogenase-like hydrolase;; haloacid dehalogenase-like hydrolase	Calcium-transporting ATPase sarcoplasmic/endoplasmic reticulum type OS=Anopheles gambiae (African malaria mosquito) PE=3 SV=5	P	Inorganic ion transport and metabolism	sarco/endoplasmic reticulum Ca2+-ATPase [Litopenaeus vannamei]
c13539/f1p1/1327	--	--	--	--	[S]	Function unknown	DTW domain	--	S	Function unknown	PREDICTED: DTW domain-containing protein 1 isoform X1 [Camponotus floridanus]
c5371/f2p1/4033	[I]	Lipid transport and metabolism	Biological Process: negative regulation of transcription from RNA polymerase II promoter (GO:0000122);; Molecular Function: RNA polymerase II regulatory region sequence-specific DNA binding (GO:0000977);; Molecular Function: RNA polymerase II core promoter proximal region sequence-specific DNA binding transcription factor activity involved in positive regulation of transcription (GO:0001077);; Mo…	--	[R]	General function prediction only	Carboxylesterase family;; alpha/beta hydrolase fold	Gut esterase 1 (Precursor) GN=ges-1 OS=Caenorhabditis elegans PE=1 SV=1	R	General function prediction only	gliotactin [Aedes aegypti]
c7795/f1p8/1282	[J]	Translation, ribosomal structure and biogenesis	--	K14564|4.59308e-45|bmor:101737128|nucleolar protein 56-like; K14564 nucleolar protein 56 (A)	[AJ]	--	Putative snoRNA binding domain	Uncharacterized NOP5 family protein K07C5.4 GN=K07C5.4 OS=Caenorhabditis elegans PE=3 SV=1	A	RNA processing and modification	PREDICTED: nucleolar protein 56-like [Bombus impatiens]
c14609/f1p0/1167	--	--	Molecular Function: serine-type endopeptidase activity (GO:0004252);; Cellular Component: collagen trimer (GO:0005581);; Cellular Component: extracellular space (GO:0005615);; Biological Process: proteolysis (GO:0006508);; Biological Process: collagen catabolic process (GO:0030574);;	--	[E]	Amino acid transport and metabolism	Trypsin	Chymotrypsin BII (Precursor) OS=Litopenaeus vannamei (Whiteleg shrimp) PE=1 SV=1	E	Amino acid transport and metabolism	Chymotrypsin BII [Litopenaeus vannamei]
c301/f22p12/6329	[K]	Transcription	Molecular Function: DNA binding (GO:0003677);; Molecular Function: DNA-directed RNA polymerase activity (GO:0003899);; Cellular Component: DNA-directed RNA polymerase II, core complex (GO:0005665);; Biological Process: transcription from RNA polymerase II promoter (GO:0006366);;	K03006|0|tca:662266|DNA-directed RNA polymerase II subunit RPB1; K03006 DNA-directed RNA polymerase II subunit RPB1 [EC:2.7.7.6] (A)	[K]	Transcription	RNA polymerase Rpb1, domain 1;; RNA polymerase Rpb1, domain 5;; RNA polymerase Rpb1, domain 2;; RNA polymerase Rpb1, domain 6;; RNA polymerase Rpb1, domain 7;; RNA polymerase Rpb1, domain 3;; RNA polymerase Rpb1, domain 4;; RNA polymerase Rpb1 C-terminal repeat	DNA-directed RNA polymerase II subunit RPB1 GN=RpII215 OS=Drosophila melanogaster (Fruit fly) PE=3 SV=4	K	Transcription	RNA polymerase II largest subunit, partial [Oratosquilla oratoria]
c18505/f1p1/3369	[O]	Posttranslational modification, protein turnover, chaperones	Cellular Component: early endosome (GO:0005769);; Cellular Component: plasma membrane (GO:0005886);; Biological Process: endocytosis (GO:0006897);; Biological Process: extracellular matrix organization (GO:0030198);; Cellular Component: cytoplasmic vesicle (GO:0031410);; Biological Process: liquid clearance, open tracheal system (GO:0035002);; Biological Process: regulation of tube length, open t…	--	[O]	Posttranslational modification, protein turnover, chaperones	DnaJ domain;; TM2 domain	DnaJ homolog dnj-20 (Precursor) GN=dnj-20 OS=Caenorhabditis elegans PE=3 SV=2	O	Posttranslational modification, protein turnover, chaperones	DnaJ-like protein subfamily C member 22 [Zootermopsis nevadensis]
c10816/f5p178/542	--	--	--	K03098|3.31955e-18|mde:101893129|apolipoprotein D-like; K03098 apolipoprotein D and lipocalin family protein (A)	[M]	Cell wall/membrane/envelope biogenesis	Lipocalin-like domain;; Lipocalin / cytosolic fatty-acid binding protein family	Crustacyanin-C1 subunit OS=Homarus gammarus (European lobster) PE=1 SV=1	M	Cell wall/membrane/envelope biogenesis	hypothetical protein DAPPUDRAFT_230075 [Daphnia pulex]
c3229/f1p0/1264	--	--	Molecular Function: serine-type endopeptidase activity (GO:0004252);; Cellular Component: extracellular region (GO:0005576);; Biological Process: proteolysis (GO:0006508);;	K01312|4.87762e-64|tru:101066992|trypsin-1-like; K01312 trypsin [EC:3.4.21.4] (A)	[E]	Amino acid transport and metabolism	Trypsin	Trypsin-1 OS=Astacus astacus (Noble crayfish) PE=1 SV=1	E	Amino acid transport and metabolism	trypsin [Litopenaeus vannamei]
c17664/f1p15/1946	[R]	General function prediction only	Molecular Function: GTPase activity (GO:0003924);; Molecular Function: sphingomyelin phosphodiesterase activity (GO:0004767);; Molecular Function: GTP binding (GO:0005525);; Biological Process: GTP catabolic process (GO:0006184);; Biological Process: small GTPase mediated signal transduction (GO:0007264);; Cellular Component: membrane (GO:0016020);;	K07208|2.45256e-90|ame:409036|Rheb, GB16109; GTP-binding protein Rheb homolog; K07208 Ras homolog enriched in brain (A)	[R]	General function prediction only	Ras family;; Miro-like protein;; 50S ribosome-binding GTPase;; Elongation factor Tu GTP binding domain;; ADP-ribosylation factor family;; Signal recognition particle receptor beta subunit	GTP-binding protein Rheb homolog (Precursor) GN=Rheb OS=Drosophila melanogaster (Fruit fly) PE=2 SV=1	R	General function prediction only	Ras homolog enriched in brain [Homarus americanus]
c25065/f1p0/4217	--	--	--	K16506|3.51528e-09|lcm:102351635|FAT2; FAT atypical cadherin 2; K16506 protocadherin Fat 1/2/3 (A)	--	--	Cadherin domain	--	T	Signal transduction mechanisms	--
c16833/f1p2/3848	--	--	--	--	--	--	--	--	S	Function unknown	hypothetical protein [Plasmodium chabaudi chabaudi]
c1029/f3p5/6236	[R]	General function prediction only	--	--	[M]	Cell wall/membrane/envelope biogenesis	Ankyrin repeats (3 copies);; Ubiquitin carboxyl-terminal hydrolase;; Ankyrin repeat;; Ankyrin repeats (many copies);; Ankyrin repeats (many copies);; Ankyrin repeat;; Ubiquitin carboxyl-terminal hydrolase	Ankyrin repeat, PH and SEC7 domain containing protein secG GN=secG OS=Dictyostelium discoideum (Slime mold) PE=2 SV=1	R	General function prediction only	PREDICTED: uncharacterized protein LOC100890587 [Strongylocentrotus purpuratus]
c12249/f1p4/1311	--	--	Molecular Function: nucleic acid binding (GO:0003676);; Cellular Component: nucleus (GO:0005634);;	K12830|8.43468e-90|bfo:BRAFLDRAFT_92599|hypothetical protein; K12830 splicing factor 3B subunit 3 (A)	[A]	RNA processing and modification	CPSF A subunit region	Probable splicing factor 3B subunit 3 GN=sf3b3 OS=Dictyostelium discoideum (Slime mold) PE=3 SV=1	A	RNA processing and modification	hypothetical protein BRAFLDRAFT_92599 [Branchiostoma floridae]
c16896/f1p868/1128	--	--	Molecular Function: serine-type endopeptidase activity (GO:0004252);; Biological Process: proteolysis (GO:0006508);;	K01312|6.29356e-63|ecb:100049983|cationic trypsin-3-like; K01312 trypsin [EC:3.4.21.4] (A)	[E]	Amino acid transport and metabolism	Trypsin	Trypsin-1 OS=Astacus astacus (Noble crayfish) PE=1 SV=1	E	Amino acid transport and metabolism	trypsin [Litopenaeus vannamei]
c6172/f2p27/3309	[E]	Amino acid transport and metabolism	Molecular Function: transporter activity (GO:0005215);;	K14206|1.69985e-147|cqu:CpipJ_CPIJ002172|oligopeptide transporter; K14206 solute carrier family 15 (oligopeptide transporter), member 1 (A)	[E]	Amino acid transport and metabolism	POT family	Peptide transporter family 1 GN=yin OS=Drosophila melanogaster (Fruit fly) PE=1 SV=2	P	Inorganic ion transport and metabolism	Oligopeptide transporter 1, partial [Zootermopsis nevadensis]
c17657/f1p71/1791	[Z]	Cytoskeleton	Molecular Function: ATP binding (GO:0005524);; Cellular Component: cytoplasm (GO:0005737);; Cellular Component: cytoskeleton (GO:0005856);;	K05692|2.65239e-170|pps:100987691|actin, cytoplasmic 1-like; K05692 actin beta/gamma 1 (A)	[Z]	Cytoskeleton	EF-hand domain pair;; EF hand;; EF hand;; EF-hand domain;; EF-hand domain pair	Actin-5C (Precursor) GN=Act5C OS=Anopheles gambiae (African malaria mosquito) PE=2 SV=1	Z	Cytoskeleton	actin [Plectreurys tristis]
c20504/f1p0/3801	--	--	Molecular Function: inositol-polyphosphate 5-phosphatase activity (GO:0004445);; Cellular Component: vesicle membrane (GO:0012506);; Cellular Component: terminal bouton (GO:0043195);; Biological Process: synaptic vesicle endocytosis (GO:0048488);; Biological Process: maintenance of presynaptic active zone structure (GO:0048790);; Biological Process: regulation of synapse structure and activity (G…	K01099|6.50526e-13|aag:AaeL_AAEL011417|synaptojanin; K01099 phosphatidylinositol-bisphosphatase [EC:3.1.3.36] (A)	[U]	Intracellular trafficking, secretion, and vesicular transport	Domain of unknown function (DUF1866)	--	T	Signal transduction mechanisms	synaptojanin [Aedes aegypti]
c3874/f1p219/4191	[C]	Energy production and conversion	Cellular Component: vacuolar proton-transporting V-type ATPase, V0 domain (GO:0000220);; Biological Process: imaginal disc-derived wing morphogenesis (GO:0007476);; Biological Process: ATP hydrolysis coupled proton transport (GO:0015991);; Cellular Component: integral component of membrane (GO:0016021);; Cellular Component: plasma membrane proton-transporting V-type ATPase complex (GO:0033181);; …	K02155|2.6881e-31|tca:656327|V-type proton ATPase 16 kDa proteolipid subunit; K02155 V-type H+-transporting ATPase 16kDa proteolipid subunit (A)	[C]	Energy production and conversion	--	V-type proton ATPase 16 kDa proteolipid subunit GN=VHA16 OS=Heliothis virescens (Tobacco budworm moth) PE=2 SV=1	C	Energy production and conversion	vacuolar H+-ATPase V0 sector subunits c/c&apos; [Simulium vittatum]
c16863/f4p0/2053	--	--	--	K12386|1.62242e-79|cqu:CpipJ_CPIJ008456|cystinosin; K12386 cystinosin (A)	[E]	Amino acid transport and metabolism	PQ loop repeat	Cystinosin homolog GN=CG17119 OS=Drosophila melanogaster (Fruit fly) PE=1 SV=2	E	Amino acid transport and metabolism	PREDICTED: cystinosin homolog isoform X1 [Acromyrmex echinatior]
c2715/f6p2/2670	[R]	General function prediction only	Molecular Function: nucleotide binding (GO:0000166);;	K07890|2.22283e-56|bmor:101740050|ras-related protein Rab-31-like; K07890 Ras-related protein Rab-21 (A)	[U]	Intracellular trafficking, secretion, and vesicular transport	Ras family;; Miro-like protein;; ADP-ribosylation factor family;; Gtr1/RagA G protein conserved region;; Elongation factor Tu GTP binding domain	Ras-related protein RabJ GN=rabJ OS=Dictyostelium discoideum (Slime mold) PE=3 SV=1	U	Intracellular trafficking, secretion, and vesicular transport	PREDICTED: ras-related protein Rab-31-like [Bombyx mori]
c20982/f1p1/4440	--	--	Molecular Function: actin binding (GO:0003779);; Molecular Function: calcium ion binding (GO:0005509);; Cellular Component: cytoskeleton (GO:0005856);; Biological Process: cell cycle arrest (GO:0007050);;	--	[Z]	Cytoskeleton	Spectrin repeat	Spectrin alpha chain GN=alpha-Spec OS=Drosophila melanogaster (Fruit fly) PE=1 SV=2	Z	Cytoskeleton	hypothetical protein DAPPUDRAFT_313136 [Daphnia pulex]
c37/f1p0/11612	[E]	Amino acid transport and metabolism	Molecular Function: arginine kinase activity (GO:0004054);; Molecular Function: ATP binding (GO:0005524);; Biological Process: phosphorylation (GO:0016310);;	K00933|6.30347e-147|cqu:CpipJ_CPIJ007538|arginine kinase; K00933 creatine kinase [EC:2.7.3.2] (A)	[C]	Energy production and conversion	ATP:guanido phosphotransferase, C-terminal catalytic domain	Arginine kinase {ECO:0000303|Ref.2, ECO:0000312|EMBL:ACT34086.1} OS=Penaeus monodon (Giant tiger prawn) PE=1 SV=1	C	Energy production and conversion	arginine kinase [Litopenaeus vannamei]
c4727/f1p0/4988	[I]	Lipid transport and metabolism	Cellular Component: membrane (GO:0016020);; Biological Process: single-organism metabolic process (GO:0044710);;	K07750|7.1442e-131|tca:654920|fatty acid hydroxylase domain-containing protein 2; K07750 methylsterol monooxygenase [EC:1.14.13.72] (A)	[I]	Lipid transport and metabolism	Fatty acid hydroxylase superfamily	Putative methylsterol monooxygenase DDB_G0269788 GN=DDB_G0269788 OS=Dictyostelium discoideum (Slime mold) PE=3 SV=1	I	Lipid transport and metabolism	PREDICTED: fatty acid hydroxylase domain-containing protein 2 [Microplitis demolitor]
c22735/f2p41/4177	--	--	--	--	[Z]	Cytoskeleton	Myosin tail	Paramyosin, long form GN=Prm OS=Drosophila melanogaster (Fruit fly) PE=1 SV=1	Z	Cytoskeleton	PREDICTED: paramyosin, long form [Solenopsis invicta]
c17939/f1p1/2089	--	--	Cellular Component: mitochondrial ribosome (GO:0005761);; Biological Process: cellular process (GO:0009987);; Cellular Component: small ribosomal subunit (GO:0015935);;	K17408|1.18576e-103|aag:AaeL_AAEL007668|mitochondrial ribosomal protein, S29, putative; K17408 small subunit ribosomal protein S29 (A)	[J]	Translation, ribosomal structure and biogenesis	Mitochondrial ribosomal death-associated protein 3	--	J	Translation, ribosomal structure and biogenesis	mitochondrial ribosomal protein, S29, putative [Aedes aegypti]
c15892/f17p88/831	--	--	--	K08670|1.7211e-10|gga:419731|ST14; suppression of tumorigenicity 14 (colon carcinoma); K08670 suppressor of tumorigenicity protein 14 [EC:3.4.21.109] (A)	[T]	Signal transduction mechanisms	Low-density lipoprotein receptor domain class A	Vitellogenin receptor {ECO:0000312|EMBL:AAP92450.1} (Precursor) OS=Solenopsis invicta (Red imported fire ant) PE=2 SV=1	E	Amino acid transport and metabolism	hypothetical protein SINV_11728 [Solenopsis invicta]
c19321/f1p16/3051	--	--	--	K12349|0|cin:100179780|neutral ceramidase; K12349 neutral ceramidase [EC:3.5.1.23] (A)	[T]	Signal transduction mechanisms	Neutral/alkaline non-lysosomal ceramidase	Neutral ceramidase (Precursor) GN=CDase OS=Drosophila pseudoobscura pseudoobscura (Fruit fly) PE=3 SV=1	T	Signal transduction mechanisms	Neutral ceramidase B [Crassostrea gigas]
c12701/f1p1/3647	--	--	Molecular Function: organic cyclic compound binding (GO:0097159);; Molecular Function: heterocyclic compound binding (GO:1901363);;	--	--	--	--	--	R	General function prediction only	hypothetical protein TcasGA2_TC006055 [Tribolium castaneum]
c15891/f12p63/741	--	--	Molecular Function: serine-type endopeptidase activity (GO:0004252);; Cellular Component: collagen trimer (GO:0005581);; Cellular Component: extracellular space (GO:0005615);; Biological Process: proteolysis (GO:0006508);; Biological Process: collagen catabolic process (GO:0030574);;	--	[E]	Amino acid transport and metabolism	Trypsin	Chymotrypsin BII (Precursor) OS=Litopenaeus vannamei (Whiteleg shrimp) PE=1 SV=1	E	Amino acid transport and metabolism	RecName: Full=Chymotrypsin BII; Flags: Precursor [Litopenaeus vannamei]
c408/f1p2/18328	[R]	General function prediction only	Molecular Function: oxidoreductase activity (GO:0016491);; Biological Process: oxidation-reduction process (GO:0055114);;	--	[R]	General function prediction only	Zinc-finger double domain;; Zinc finger, C2H2 type;; C2H2-type zinc finger	Hemocyanin C chain OS=Panulirus interruptus (California spiny lobster) PE=1 SV=1	K	Transcription	hemocyanin [Litopenaeus vannamei]
c5035/f3p28/1282	[M]	Cell wall/membrane/envelope biogenesis	Biological Process: metabolic process (GO:0008152);; Molecular Function: hydrolase activity (GO:0016787);;	K01201|5.11849e-94|lgi:LOTGIDRAFT_158016|hypothetical protein; K01201 glucosylceramidase [EC:3.2.1.45] (A)	[G]	Carbohydrate transport and metabolism	O-Glycosyl hydrolase family 30	Putative glucosylceramidase 3 (Precursor) GN=gba-3 OS=Caenorhabditis elegans PE=3 SV=1	G	Carbohydrate transport and metabolism	hypothetical protein LOTGIDRAFT_158016 [Lottia gigantea]
c3060/f1p1/6981	[RTKL]	--	Molecular Function: transferase activity, transferring phosphorus-containing groups (GO:0016772);;	K08875|9.26711e-107|nvi:100123075|nuclear receptor-binding protein homolog; K08875 nuclear receptor-binding protein (A)	[T]	Signal transduction mechanisms	Protein tyrosine kinase;; Protein kinase domain	Nuclear receptor-binding protein homolog OS=Drosophila melanogaster (Fruit fly) PE=1 SV=1	T	Signal transduction mechanisms	hypothetical protein SINV_13578 [Solenopsis invicta]
c11141/f3p1/1134	[R]	General function prediction only	--	--	[I]	Lipid transport and metabolism	short chain dehydrogenase;; Enoyl-(Acyl carrier protein) reductase;; KR domain;; NADH(P)-binding	Putative steroid dehydrogenase 4 GN=stdh-4 OS=Caenorhabditis elegans PE=3 SV=2	Q	Secondary metabolites biosynthesis, transport and catabolism	hypothetical protein BRAFLDRAFT_208157 [Branchiostoma floridae]
c13760/f3p3/1737	--	--	--	K18732|1.23416e-15|tca:100301567|Sarnp; SAP domain containing ribonucleoprotein; K18732 SAP domain-containing ribonucleoprotein (A)	[D]	Cell cycle control, cell division, chromosome partitioning	SAP domain	--	D	Cell cycle control, cell division, chromosome partitioning	PREDICTED: SAP domain-containing ribonucleoprotein [Microplitis demolitor]
c8362/f1p1/1503	--	--	Molecular Function: transferase activity (GO:0016740);;	K00799|8.55401e-48|xtr:448387|gstm1, gst1, gth4, gtm1; glutathione S-transferase mu 1 (EC:2.5.1.18); K00799 glutathione S-transferase [EC:2.5.1.18] (A)	[O]	Posttranslational modification, protein turnover, chaperones	Glutathione S-transferase, N-terminal domain	Glutathione S-transferase class-mu 26 kDa isozyme 7 OS=Fasciola hepatica (Liver fluke) PE=2 SV=3	O	Posttranslational modification, protein turnover, chaperones	glutathione S transferase D1 [Procambarus clarkii]
c18639/f1p1/3304	--	--	Molecular Function: nucleotide binding (GO:0000166);; Molecular Function: metal ion binding (GO:0046872);;	--	[R]	General function prediction only	Arsenite-resistance protein 2;; Domain of unknown function (DUF3546)	Serrate RNA effector molecule homolog GN=Ars2 OS=Aedes aegypti (Yellowfever mosquito) PE=3 SV=1	R	General function prediction only	arsenite-resistance protein 2-like protein [Litopenaeus vannamei]
c8677/f1p2/2121	--	--	--	--	[RP]	--	--	--	P	Inorganic ion transport and metabolism	hypothetical protein BRAFLDRAFT_85431 [Branchiostoma floridae]
c12792/f2p1/1583	[E]	Amino acid transport and metabolism	Biological Process: amino acid transmembrane transport (GO:0003333);; Molecular Function: amino acid transmembrane transporter activity (GO:0015171);; Cellular Component: integral component of membrane (GO:0016021);;	--	[E]	Amino acid transport and metabolism	Amino acid permease;; Amino acid permease	--	E	Amino acid transport and metabolism	Y+L amino acid transporter 2 [Camponotus floridanus]
c13506/f2p0/1228	--	--	--	K08507|2.00405e-40|mgp:100550162|USE1; unconventional SNARE in the ER 1 homolog (S. cerevisiae); K08507 unconventional SNARE in the endoplasmic reticulum protein 1 (A)	[S]	Function unknown	Membrane fusion protein Use1	Vesicle transport protein USE1 GN=Use1 OS=Drosophila melanogaster (Fruit fly) PE=2 SV=3	S	Function unknown	Vesicle transport protein USE1 [Zootermopsis nevadensis]
c4010/f1p10/6147	--	--	Biological Process: negative regulation of transcription from RNA polymerase II promoter (GO:0000122);; Molecular Function: RNA polymerase II distal enhancer sequence-specific DNA binding (GO:0000980);; Molecular Function: RNA polymerase II activating transcription factor binding (GO:0001102);; Molecular Function: RNA polymerase II transcription coactivator activity (GO:0001105);; Biological Proc…	K04676|0|ame:409301|Mad, GB11582; mothers against dpp; K04676 mothers against decapentaplegic homolog 1 (A)	[TK]	--	MH2 domain;; MH1 domain;; Interferon-regulatory factor 3	Protein mothers against dpp GN=Mad OS=Drosophila melanogaster (Fruit fly) PE=1 SV=1	K	Transcription	PREDICTED: protein mothers against dpp [Camponotus floridanus]
c9929/f2p1/3863	[T]	Signal transduction mechanisms	Molecular Function: hydrolase activity (GO:0016787);;	K14803|4.00456e-32|nve:NEMVE_v1g167304|hypothetical protein; K14803 protein phosphatase 2C homolog 2/3 [EC:3.1.3.16] (A)	[T]	Signal transduction mechanisms	Protein phosphatase 2C	Probable protein phosphatase 2C T23F11.1 GN=ppm-2 OS=Caenorhabditis elegans PE=3 SV=2	T	Signal transduction mechanisms	hypothetical protein D910_05449 [Dendroctonus ponderosae]
c2511/f22p7/1088	--	--	--	K01830|2.00768e-43|cmy:102944217|HPGDS; hematopoietic prostaglandin D synthase; K01830 prostaglandin-H2 D-isomerase [EC:5.3.99.2] (A)	[O]	Posttranslational modification, protein turnover, chaperones	Glutathione S-transferase, N-terminal domain;; Glutathione S-transferase, C-terminal domain;; Glutathione S-transferase, C-terminal domain;; Glutathione S-transferase, N-terminal domain	Probable glutathione S-transferase 6 GN=gst-6 OS=Caenorhabditis elegans PE=3 SV=2	O	Posttranslational modification, protein turnover, chaperones	hematopoietic prostaglandin D synthase [Penaeus monodon]
c13588/f1p1/3439	--	--	--	--	[T]	Signal transduction mechanisms	Headcase protein family homologue	Headcase short protein GN=hdc OS=Drosophila melanogaster (Fruit fly) PE=1 SV=2	T	Signal transduction mechanisms	conserved hypothetical protein [Pediculus humanus corporis]
c5204/f1p5/1499	[C]	Energy production and conversion	Molecular Function: succinate-CoA ligase (GDP-forming) activity (GO:0004776);; Molecular Function: ATP binding (GO:0005524);; Cellular Component: lipid particle (GO:0005811);; Biological Process: tricarboxylic acid cycle (GO:0006099);; Cellular Component: succinate-CoA ligase complex (GDP-forming) (GO:0045244);;	K01900|4.56332e-127|aga:AgaP_AGAP004352|AGAP004352-PA; K01900 succinyl-CoA synthetase beta subunit [EC:6.2.1.4 6.2.1.5] (A)	[C]	Energy production and conversion	ATP-grasp domain	Probable succinyl-CoA ligase [GDP-forming] subunit beta, mitochondrial (Precursor) GN=C50F7.4 OS=Caenorhabditis elegans PE=3 SV=1	C	Energy production and conversion	hypothetical protein DAPPUDRAFT_306482 [Daphnia pulex]
c12875/f1p4/1433	[R]	General function prediction only	Molecular Function: catalytic activity (GO:0003824);; Biological Process: metabolic process (GO:0008152);;	--	--	--	Amidohydrolase	--	R	General function prediction only	hypothetical protein BRAFLDRAFT_99018 [Branchiostoma floridae]
c20647/f1p29/2411	--	--	Biological Process: proteolysis (GO:0006508);; Molecular Function: peptidase activity (GO:0008233);;	K11843|0|tca:657507|ubiquitin carboxyl-terminal hydrolase 14; K11843 ubiquitin carboxyl-terminal hydrolase 14 [EC:3.4.19.12] (A)	[O]	Posttranslational modification, protein turnover, chaperones	Ubiquitin carboxyl-terminal hydrolase;; Ubiquitin carboxyl-terminal hydrolase	Ubiquitin carboxyl-terminal hydrolase 14 GN=usp-14 OS=Caenorhabditis elegans PE=2 SV=2	O	Posttranslational modification, protein turnover, chaperones	PREDICTED: ubiquitin carboxyl-terminal hydrolase 14 [Tribolium castaneum]
c3262/f1p0/4692	[Z]	Cytoskeleton	--	K05692|2.18713e-72|dan:Dana_GF13827|GF13827 gene product from transcript GF13827-RA; K05692 actin beta/gamma 1 (A)	[Z]	Cytoskeleton	Actin	Actin, cytoplasmic A3a (Precursor) GN=actA3a OS=Helicoverpa armigera (Cotton bollworm) PE=2 SV=1	Z	Cytoskeleton	Actin-4 [Toxocara canis]
c3721/f1p0/6629	--	--	--	K16803|0|dmo:Dmoj_GI22653|GI22653 gene product from transcript GI22653-RA; K16803 cytoskeleton-associated protein 5 (A)	[Z]	Cytoskeleton	CLASP N terminal;; HEAT repeat;; HEAT repeats;; HEAT-like repeat;; Vacuolar 14 Fab1-binding region;; non-SMC mitotic condensation complex subunit 1	Centrosomal protein 224 GN=mtaA OS=Dictyostelium discoideum (Slime mold) PE=1 SV=1	Z	Cytoskeleton	PREDICTED: cytoskeleton-associated protein 5 [Microplitis demolitor]
c23557/f1p16/3909	[R]	General function prediction only	Molecular Function: GTPase activity (GO:0003924);; Molecular Function: sphingomyelin phosphodiesterase activity (GO:0004767);; Molecular Function: GTP binding (GO:0005525);; Biological Process: GTP catabolic process (GO:0006184);; Biological Process: small GTPase mediated signal transduction (GO:0007264);; Cellular Component: membrane (GO:0016020);;	K07208|7.84446e-87|ame:409036|Rheb, GB16109; GTP-binding protein Rheb homolog; K07208 Ras homolog enriched in brain (A)	[R]	General function prediction only	Ras family;; Miro-like protein;; 50S ribosome-binding GTPase;; Elongation factor Tu GTP binding domain;; ADP-ribosylation factor family;; Signal recognition particle receptor beta subunit	GTP-binding protein Rheb homolog (Precursor) GN=Rheb OS=Drosophila melanogaster (Fruit fly) PE=2 SV=1	R	General function prediction only	Ras homolog enriched in brain [Homarus americanus]
c4062/f1p0/4797	--	--	Molecular Function: oxidoreductase activity (GO:0016491);; Biological Process: oxidation-reduction process (GO:0055114);;	--	--	--	eIF4-gamma/eIF5/eIF2-epsilon	Hemocyanin B chain OS=Panulirus interruptus (California spiny lobster) PE=1 SV=1	R	General function prediction only	hemocyanin subunit L1, partial [Litopenaeus vannamei]
c629/f1p0/14656	--	--	--	--	[U]	Intracellular trafficking, secretion, and vesicular transport	Vacuolar sorting protein 39 domain 2	Vacuolar protein sorting-associated protein 18 homolog GN=dor OS=Drosophila melanogaster (Fruit fly) PE=1 SV=3	U	Intracellular trafficking, secretion, and vesicular transport	PREDICTED: vacuolar protein sorting-associated protein 18 homolog isoform X2 [Acromyrmex echinatior]
c24601/f1p0/4226	--	--	--	--	[I]	Lipid transport and metabolism	Vps51/Vps67	Conserved oligomeric Golgi complex subunit 1 GN=CG4848 OS=Drosophila melanogaster (Fruit fly) PE=1 SV=1	U	Intracellular trafficking, secretion, and vesicular transport	Conserved oligomeric Golgi complex subunit 1 [Crassostrea gigas]
c4577/f1p2/630	--	--	--	--	--	--	Domain of unknown function (DUF4535)	--	S	Function unknown	PREDICTED: uncharacterized protein LOC105227403 isoform X1 [Bactrocera dorsalis]
c13928/f1p1/3148	[KL]	--	Molecular Function: DNA binding (GO:0003677);; Molecular Function: helicase activity (GO:0004386);; Molecular Function: ATP binding (GO:0005524);; Cellular Component: nucleus (GO:0005634);; Molecular Function: nucleosome binding (GO:0031491);; Biological Process: ATP-dependent chromatin remodeling (GO:0043044);;	K11654|0|ame:412742|Iswi, GB14577; chromatin-remodeling complex ATPase chain Iswi; K11654 SWI/SNF-related matrix-associated actin-dependent regulator of chromatin subfamily A member 5 [EC:3.6.4.-] (A)	[K]	Transcription	SLIDE;; HAND;; Helicase conserved C-terminal domain;; SNF2 family N-terminal domain;; Myb-like DNA-binding domain	Chromatin-remodeling complex ATPase chain Iswi GN=Iswi OS=Drosophila melanogaster (Fruit fly) PE=1 SV=1	K	Transcription	PREDICTED: chromatin-remodeling complex ATPase chain Iswi-like [Megachile rotundata]
c26793/f1p0/3273	[R]	General function prediction only	Molecular Function: transferase activity (GO:0016740);;	K14521|0|api:100159459|N-acetyltransferase 10; K14521 N-acetyltransferase 10 [EC:2.3.1.-] (A)	[R]	General function prediction only	Domain of unknown function (DUF1726)	N-acetyltransferase 10 homolog GN=nat10 OS=Dictyostelium discoideum (Slime mold) PE=3 SV=1	R	General function prediction only	PREDICTED: N-acetyltransferase 10 isoform X2 [Acyrthosiphon pisum]
c16949/f1p155/1047	--	--	--	--	--	--	--	--	R	General function prediction only	UNKNOWN [Stylonychia lemnae]
c21525/f1p3/3435	--	--	Molecular Function: hydrolase activity (GO:0016787);;	K08601|0|phu:Phum_PHUM509560|40S ribosomal protein S3a, putative (EC:3.1.2.15); K08601 ubiquitin thioesterase CYLD [EC:3.4.19.12] (A)	[R]	General function prediction only	CAP-Gly domain;; Ubiquitin carboxyl-terminal hydrolase	--	O	Posttranslational modification, protein turnover, chaperones	Ubiquitin carboxyl-terminal hydrolase CYLD, partial [Stegodyphus mimosarum]
c12179/f3p16/3454	--	--	Molecular Function: ATP binding (GO:0005524);; Biological Process: ATP biosynthetic process (GO:0006754);; Molecular Function: monovalent inorganic cation transmembrane transporter activity (GO:0015077);; Biological Process: monovalent inorganic cation transport (GO:0015672);; Cellular Component: integral component of membrane (GO:0016021);; Molecular Function: cation-transporting ATPase activity…	--	[P]	Inorganic ion transport and metabolism	Cation transporting ATPase, C-terminus;; E1-E2 ATPase;; haloacid dehalogenase-like hydrolase;; Putative hydrolase of sodium-potassium ATPase alpha subunit;; haloacid dehalogenase-like hydrolase;; haloacid dehalogenase-like hydrolase	Sodium/potassium-transporting ATPase subunit alpha GN=Atpalpha OS=Drosophila melanogaster (Fruit fly) PE=1 SV=3	P	Inorganic ion transport and metabolism	Na+/K+-ATPase alpha subunit [Litopenaeus stylirostris]
c2874/f1p0/5162	[Q]	Secondary metabolites biosynthesis, transport and catabolism	Molecular Function: binding (GO:0005488);; Molecular Function: oxidoreductase activity (GO:0016491);;	K07419|1.44819e-38|rno:361631|Cyp2r1; cytochrome P450, family 2, subfamily r, polypeptide 1 (EC:1.14.13.15); K07419 vitamin D 25-hydroxylase [EC:1.14.13.159] (A)	[Q]	Secondary metabolites biosynthesis, transport and catabolism	--	Cytochrome P450 18a1 GN=Cyp18a1 OS=Drosophila melanogaster (Fruit fly) PE=2 SV=2	Q	Secondary metabolites biosynthesis, transport and catabolism	cytochrome P450 monooxygenase [Coptotermes formosanus]
c8640/f1p0/4004	--	--	--	--	--	--	PAN domain	--	--	--	hypothetical protein CGI_10023584 [Crassostrea gigas]
c5567/f1p3/6410	--	--	Molecular Function: protein binding (GO:0005515);; Cellular Component: nucleus (GO:0005634);; Cellular Component: cytoplasm (GO:0005737);; Biological Process: DNA repair (GO:0006281);; Biological Process: phagocytosis (GO:0006909);; Biological Process: dorsal closure (GO:0007391);; Biological Process: asymmetric protein localization (GO:0008105);; Biological Process: Rac protein signal transducti…	K17491|1.40981e-129|ame:410056|flfl, GB14118; serine/threonine-protein phosphatase 4 regulatory subunit 3; K17491 protein phosphatase 4 regulatory subunit 3 (A)	[G]	Carbohydrate transport and metabolism	Component of IIS longevity pathway SMK-1;; RanBP1 domain	Serine/threonine-protein phosphatase 4 regulatory subunit 3 GN=flfl OS=Drosophila melanogaster (Fruit fly) PE=1 SV=4	G	Carbohydrate transport and metabolism	PREDICTED: serine/threonine-protein phosphatase 4 regulatory subunit 3 isoform X1 [Harpegnathos saltator]
c5649/f1p2/4527	--	--	Cellular Component: chromosome, centromeric region (GO:0000775);; Cellular Component: nucleolus (GO:0005730);; Molecular Function: zinc ion binding (GO:0008270);; Cellular Component: midbody (GO:0030496);;	--	--	--	NOA36 protein	Zinc finger protein 330 homolog GN=Noa36 OS=Drosophila melanogaster (Fruit fly) PE=1 SV=1	S	Function unknown	PREDICTED: zinc finger protein 330 homolog [Musca domestica]
c8361/f3p6/4094	[R]	General function prediction only	--	--	[R]	General function prediction only	Amyotrophic lateral sclerosis 2 chromosomal region candidate gene 8	Protein suppressor of hairy wing GN=su(Hw) OS=Drosophila melanogaster (Fruit fly) PE=1 SV=2	R	General function prediction only	hypothetical protein L798_01643 [Zootermopsis nevadensis]
c18598/f1p10/2063	--	--	--	K15730|8.48616e-50|nvi:100114871|prostaglandin E synthase 3; K15730 cytosolic prostaglandin-E synthase [EC:5.3.99.3] (A)	[O]	Posttranslational modification, protein turnover, chaperones	--	Uncharacterized protein CG16817 GN=CG16817 OS=Drosophila melanogaster (Fruit fly) PE=1 SV=1	O	Posttranslational modification, protein turnover, chaperones	P23 [Litopenaeus vannamei]
c13664/f1p0/738	--	--	Molecular Function: lysozyme activity (GO:0003796);;	--	--	--	Destabilase	Lysozyme (Precursor) GN=lysoz OS=Crassostrea gigas (Pacific oyster) PE=2 SV=1	R	General function prediction only	destabilase I [Litopenaeus vannamei]
c24857/f1p1/3219	[R]	General function prediction only	Molecular Function: nucleic acid binding (GO:0003676);; Molecular Function: metal ion binding (GO:0046872);;	--	[R]	General function prediction only	Zinc-finger double domain;; Zinc finger, C2H2 type;; C2H2-type zinc finger;; C2H2-type zinc-finger domain;; Zinc-finger of C2H2 type	Krueppel homolog 1 GN=Kr-h1 OS=Drosophila melanogaster (Fruit fly) PE=2 SV=2	K	Transcription	Transcriptional repressor CTCF [Zootermopsis nevadensis]
c434/f1p3/19230	--	--	Molecular Function: oxidoreductase activity (GO:0016491);; Biological Process: oxidation-reduction process (GO:0055114);;	--	--	--	Hemocyanin, copper containing domain	Hemocyanin C chain OS=Panulirus interruptus (California spiny lobster) PE=1 SV=1	R	General function prediction only	hemocyanin subunit L1, partial [Litopenaeus vannamei]
c3066/f1p0/2676	--	--	Molecular Function: transporter activity (GO:0005215);; Cellular Component: extracellular region (GO:0005576);; Biological Process: proteolysis (GO:0006508);; Biological Process: transport (GO:0006810);; Molecular Function: cysteine-type peptidase activity (GO:0008234);;	--	[O]	Posttranslational modification, protein turnover, chaperones	Papain family cysteine protease;; Cathepsin propeptide inhibitor domain (I29);; Peptidase C1-like family	Digestive cysteine proteinase 2 (Precursor) GN=LCP2 OS=Homarus americanus (American lobster) PE=2 SV=1	O	Posttranslational modification, protein turnover, chaperones	cathepsin l [Litopenaeus vannamei]
c17819/f2p1/4156	[ER]	--	--	K14388|3.095e-66|lgi:LOTGIDRAFT_179213|hypothetical protein; K14388 solute carrier family 5 (sodium-coupled monocarboxylate transporter), member 8/12 (A)	[P]	Inorganic ion transport and metabolism	Sodium:solute symporter family	Putative sodium-dependent multivitamin transporter GN=CG32669 OS=Drosophila melanogaster (Fruit fly) PE=2 SV=1	P	Inorganic ion transport and metabolism	hypothetical protein CAPTEDRAFT_141957 [Capitella teleta]
c12182/f3p162/532	--	--	Molecular Function: transporter activity (GO:0005215);; Biological Process: transport (GO:0006810);; Molecular Function: lipid binding (GO:0008289);; Biological Process: viral protein processing (GO:0019082);;	K08754|1.83953e-06|cmy:102945018|FABP5; fatty acid binding protein 5 (psoriasis-associated); K08754 fatty acid-binding protein 5, epidermal (A)	--	--	--	--	--	--	fatty acids binding protein [Fenneropenaeus chinensis]
c2592/f1p0/6041	--	--	Molecular Function: oxidoreductase activity (GO:0016491);; Biological Process: oxidation-reduction process (GO:0055114);;	--	--	--	Hemocyanin, copper containing domain;; Hemocyanin, all-alpha domain	Hemocyanin C chain OS=Panulirus interruptus (California spiny lobster) PE=1 SV=1	R	General function prediction only	hemocyanin [Litopenaeus vannamei]
c5116/f1p0/3833	--	--	--	--	[TZ]	--	LIM domain	LIM domain-containing protein E GN=limE OS=Dictyostelium discoideum (Slime mold) PE=1 SV=1	493	LIM domain	PREDICTED: uncharacterized protein LOC100161216 isoform X6 [Acyrthosiphon pisum]
c3780/f1p6/6129	--	--	--	K03260|1.7668e-165|cmk:103181383|eif4g3; eukaryotic translation initiation factor 4 gamma, 3; K03260 translation initiation factor 4G (A)	[J]	Translation, ribosomal structure and biogenesis	--	Eukaryotic translation initiation factor 4 gamma GN=eif4g OS=Dictyostelium discoideum (Slime mold) PE=3 SV=1	J	Translation, ribosomal structure and biogenesis	Eukaryotic translation initiation factor 4 gamma 3 [Crassostrea gigas]
c4971/f1p2/6969	--	--	Biological Process: transport (GO:0006810);; Cellular Component: membrane (GO:0016020);; Cellular Component: cytoplasmic part (GO:0044444);;	K12391|0|tca:100142537|AP-1 complex subunit gamma-1; K12391 AP-1 complex subunit gamma-1 (A)	[U]	Intracellular trafficking, secretion, and vesicular transport	Adaptin N terminal region;; Adaptin C-terminal domain	AP-1 complex subunit gamma GN=ap1g1 OS=Dictyostelium discoideum (Slime mold) PE=1 SV=1	U	Intracellular trafficking, secretion, and vesicular transport	AP-1 complex subunit gamma-1 [Zootermopsis nevadensis]
c21954/f1p4/3750	--	--	--	--	--	--	--	--	S	Function unknown	hypothetical protein L798_13373 [Zootermopsis nevadensis]
c13828/f1p16/1658	[F]	Nucleotide transport and metabolism	Molecular Function: adenylate kinase activity (GO:0004017);; Molecular Function: ATP binding (GO:0005524);; Cellular Component: cytoplasm (GO:0005737);; Biological Process: phosphorylation (GO:0016310);; Biological Process: ATP metabolic process (GO:0046034);;	K00939|2.80693e-36|lgi:LOTGIDRAFT_113888|hypothetical protein; K00939 adenylate kinase [EC:2.7.4.3] (A)	[F]	Nucleotide transport and metabolism	Adenylate kinase	Adenylate kinase isoenzyme 1 {ECO:0000255|HAMAP-Rule:MF_03171} GN=F38B2.4 OS=Caenorhabditis elegans PE=2 SV=1	F	Nucleotide transport and metabolism	hypothetical protein DAPPUDRAFT_307177 [Daphnia pulex]
c21536/f1p1/2630	[T]	Signal transduction mechanisms	Molecular Function: protein tyrosine phosphatase activity (GO:0004725);; Biological Process: peptidyl-tyrosine dephosphorylation (GO:0035335);;	K18038|5.35357e-137|tca:662727|tyrosine-protein phosphatase non-receptor type 9-like; K18038 tyrosine-protein phosphatase non-receptor type 9 [EC:3.1.3.48] (A)	--	--	Protein-tyrosine phosphatase;; CRAL/TRIO domain;; Divergent CRAL/TRIO domain	Tyrosine-protein phosphatase Lar-like (Precursor) GN=ptp-3 OS=Caenorhabditis elegans PE=1 SV=1	I	Lipid transport and metabolism	PREDICTED: tyrosine-protein phosphatase non-receptor type 9-like isoform X2 [Aplysia californica]
c11997/f2p0/3696	--	--	Biological Process: transport (GO:0006810);;	--	[PT]	--	Ion transport protein	--	674	Two pore	PREDICTED: two pore calcium channel protein 1-like [Ciona intestinalis]
c11169/f1p3/1387	[Q]	Secondary metabolites biosynthesis, transport and catabolism	Molecular Function: catalytic activity (GO:0003824);; Biological Process: metabolic process (GO:0008152);;	K01557|7.41263e-32|tru:101069361|acylpyruvase FAHD1, mitochondrial-like; K01557 acylpyruvate hydrolase [EC:3.7.1.5] (A)	[R]	General function prediction only	Fumarylacetoacetate (FAA) hydrolase family	Uncharacterized protein ZK688.3 GN=ZK688.3 OS=Caenorhabditis elegans PE=3 SV=1	R	General function prediction only	hypothetical protein DAPPUDRAFT_49587 [Daphnia pulex]
c12586/f1p8/3419	--	--	--	K15259|9.61349e-08|ngi:103726087|Zc3hav1; zinc finger CCCH-type, antiviral 1; K15259 poly [ADP-ribose] polymerase 7/11/12/13 [EC:2.4.2.30] (A)	--	--	WWE domain	--	--	--	--
c6962/f2p0/2711	--	--	--	--	[Q]	Secondary metabolites biosynthesis, transport and catabolism	Organic Anion Transporter Polypeptide (OATP) family	--	Q	Secondary metabolites biosynthesis, transport and catabolism	GA17416 [Drosophila pseudoobscura pseudoobscura]
c3687/f1p4/580	--	--	--	--	--	--	--	--	S	Function unknown	hypothetical protein DAPPUDRAFT_119636 [Daphnia pulex]
c20848/f1p0/3625	--	--	--	K16572|2.73812e-42|fab:101811941|TUBGCP5; tubulin, gamma complex associated protein 5; K16572 gamma-tubulin complex component 5 (A)	[S]	Function unknown	Spc97 / Spc98 family	--	S	Function unknown	Gamma-tubulin complex component 5 [Zootermopsis nevadensis]
c15202/f2p6/3584	[OU]	--	Molecular Function: catalytic activity (GO:0003824);; Biological Process: metabolic process (GO:0008152);;	K10950|0|nvi:100122444|ero1-like protein; K10950 ERO1-like protein alpha [EC:1.8.4.-] (A)	[OU]	--	Endoplasmic Reticulum Oxidoreductin 1 (ERO1)	Ero1-like protein (Precursor) GN=Ero1L OS=Drosophila melanogaster (Fruit fly) PE=2 SV=2	O	Posttranslational modification, protein turnover, chaperones	PREDICTED: ero1-like protein [Nasonia vitripennis]
c27395/f1p0/3266	--	--	--	--	--	--	Clathrin-binding box of Aftiphilin, vesicle trafficking	--	S	Function unknown	conserved hypothetical protein [Pediculus humanus corporis]
c16231/f4p110/786	--	--	Molecular Function: calcium ion binding (GO:0005509);;	--	--	--	EF hand;; EF hand;; EF-hand domain pair;; EF-hand domain	Sarcoplasmic calcium-binding protein, beta chain OS=Penaeus sp. (Penoeid shrimp) PE=1 SV=1	R	General function prediction only	RecName: Full=Sarcoplasmic calcium-binding protein, beta chain; Short=SCP beta chain [Penaeus sp.]
c21793/f1p1/3680	[RTKL]	--	Molecular Function: nucleotide binding (GO:0000166);; Molecular Function: protein serine/threonine kinase activity (GO:0004674);; Biological Process: phosphorylation (GO:0016310);;	K04440|5.44458e-161|lcm:102357573|MAPK8; mitogen-activated protein kinase 8; K04440 c-Jun N-terminal kinase [EC:2.7.11.24] (A)	[T]	Signal transduction mechanisms	Protein kinase domain;; Protein tyrosine kinase;; RIO1 family	Stress-activated protein kinase JNK GN=bsk OS=Drosophila melanogaster (Fruit fly) PE=1 SV=1	T	Signal transduction mechanisms	c-jun N-terminal kinase [Marsupenaeus japonicus]
c15176/f3p1/1934	[R]	General function prediction only	Molecular Function: oxidoreductase activity (GO:0016491);;	--	[R]	General function prediction only	Aldo/keto reductase family	Aldose reductase A GN=alrA OS=Dictyostelium discoideum (Slime mold) PE=2 SV=1	R	General function prediction only	hypothetical protein DAPPUDRAFT_63699 [Daphnia pulex]
c9035/f1p6/2592	--	--	--	--	[T]	Signal transduction mechanisms	--	Headcase short protein GN=hdc OS=Drosophila melanogaster (Fruit fly) PE=1 SV=2	T	Signal transduction mechanisms	conserved hypothetical protein [Pediculus humanus corporis]
c11517/f3p1/1496	[Z]	Cytoskeleton	--	--	[Z]	Cytoskeleton	Calponin homology (CH) domain;; Calponin family repeat;; CAMSAP CH domain	Myophilin OS=Echinococcus granulosus (Hydatid tapeworm) PE=2 SV=1	Z	Cytoskeleton	calponin/transgelin [Riptortus pedestris]
c10188/f1p7/1315	[F]	Nucleotide transport and metabolism	Molecular Function: GMP synthase (glutamine-hydrolyzing) activity (GO:0003922);; Molecular Function: ATP binding (GO:0005524);; Biological Process: GMP biosynthetic process (GO:0006177);; Molecular Function: NAD+ synthase activity (GO:0008795);; Molecular Function: pyrophosphatase activity (GO:0016462);;	K01951|8.75016e-150|phu:Phum_PHUM333140|GMP synthase, putative (EC:6.3.5.2); K01951 GMP synthase (glutamine-hydrolysing) [EC:6.3.5.2] (A)	[F]	Nucleotide transport and metabolism	GMP synthase C terminal domain	GMP synthase [glutamine-hydrolyzing] GN=guaA OS=Dictyostelium discoideum (Slime mold) PE=1 SV=2	F	Nucleotide transport and metabolism	GMP synthase [glutamine-hydrolyzing] [Zootermopsis nevadensis]
c7105/f1p2/2014	[P]	Inorganic ion transport and metabolism	Molecular Function: oxidoreductase activity (GO:0016491);;	--	[Q]	Secondary metabolites biosynthesis, transport and catabolism	Flavin-binding monooxygenase-like;; Pyridine nucleotide-disulphide oxidoreductase;; L-lysine 6-monooxygenase (NADPH-requiring);; NAD(P)-binding Rossmann-like domain;; Thi4 family;; FAD-NAD(P)-binding	Senecionine N-oxygenase (Precursor) GN=sno1 OS=Tyria jacobaeae (Cinnabar moth) PE=1 SV=1	Q	Secondary metabolites biosynthesis, transport and catabolism	predicted protein [Nematostella vectensis]
c12279/f1p0/4389	[R]	General function prediction only	--	--	[M]	Cell wall/membrane/envelope biogenesis	Lactococcus lactis RepB C-terminus	Ankyrin repeat, PH and SEC7 domain containing protein secG GN=secG OS=Dictyostelium discoideum (Slime mold) PE=2 SV=1	R	General function prediction only	Serine/threonine-protein phosphatase 6 regulatory ankyrin repeat subunit A [Crassostrea gigas]
c2979/f1p0/2895	--	--	Molecular Function: serine-type endopeptidase activity (GO:0004252);; Cellular Component: extracellular region (GO:0005576);; Biological Process: proteolysis (GO:0006508);;	--	[E]	Amino acid transport and metabolism	--	Trypsin-1 OS=Astacus astacus (Noble crayfish) PE=1 SV=1	E	Amino acid transport and metabolism	trypsinogen 1 [Litopenaeus vannamei]
c6642/f1p1/4496	--	--	Molecular Function: ubiquitin-protein transferase activity (GO:0004842);; Molecular Function: zinc ion binding (GO:0008270);; Biological Process: protein ubiquitination (GO:0016567);;	K10691|0|phu:Phum_PHUM290510|protein purity of essence, putative; K10691 E3 ubiquitin-protein ligase UBR4 [EC:6.3.2.19] (A)	[T]	Signal transduction mechanisms	--	Protein purity of essence OS=Drosophila melanogaster (Fruit fly) PE=1 SV=1	O	Posttranslational modification, protein turnover, chaperones	E3 ubiquitin-protein ligase UBR4, partial [Stegodyphus mimosarum]
c16307/f1p4/2272	--	--	--	K09584|6.8806e-47|cqu:CpipJ_CPIJ007327|disulfide-isomerase A6; K09584 protein disulfide-isomerase A6 [EC:5.3.4.1] (A)	[O]	Posttranslational modification, protein turnover, chaperones	Thioredoxin	Probable protein disulfide-isomerase A6 (Precursor) GN=tag-320 OS=Caenorhabditis elegans PE=3 SV=1	O	Posttranslational modification, protein turnover, chaperones	protein disulfide isomerase A6 [Penaeus monodon]
c13653/f1p5/1273	--	--	Biological Process: metabolic process (GO:0008152);; Molecular Function: S-methyltransferase activity (GO:0008172);;	K00544|9.08869e-77|cfr:102523171|BHMT; betaine--homocysteine S-methyltransferase; K00544 betaine-homocysteine S-methyltransferase [EC:2.1.1.5] (A)	[E]	Amino acid transport and metabolism	Homocysteine S-methyltransferase	--	E	Amino acid transport and metabolism	hypothetical protein BRAFLDRAFT_248283 [Branchiostoma floridae]
c5578/f3p10/2040	[Q]	Secondary metabolites biosynthesis, transport and catabolism	Molecular Function: oxidoreductase activity (GO:0016491);; Cellular Component: membrane-bounded organelle (GO:0043227);;	K17854|1.54335e-89|xtr:619585|mgc108322 protein; K17854 cytochrome P450, family 2, subfamily K (A)	[Q]	Secondary metabolites biosynthesis, transport and catabolism	Cytochrome P450	Cytochrome P450 2L1 GN=CYP2L1 OS=Panulirus argus (Caribbean spiny lobster) PE=1 SV=1	Q	Secondary metabolites biosynthesis, transport and catabolism	CYP2 [Portunus trituberculatus]
c13610/f1p32/3981	[Z]	Cytoskeleton	Molecular Function: motor activity (GO:0003774);; Molecular Function: actin binding (GO:0003779);; Molecular Function: ATP binding (GO:0005524);; Cellular Component: myosin complex (GO:0016459);;	K17751|0|dmo:Dmoj_GI17055|GI17055 gene product from transcript GI17055-RA; K17751 myosin heavy chain 6/7 (A)	[Z]	Cytoskeleton	Myosin head (motor domain)	Myosin heavy chain, muscle GN=Mhc OS=Drosophila melanogaster (Fruit fly) PE=1 SV=4	Z	Cytoskeleton	myosin heavy chain type 2 [Litopenaeus vannamei]
c1068/f3p2/6311	--	--	--	K15424|5.33565e-102|pbi:103054086|PPP4R1; protein phosphatase 4, regulatory subunit 1; K15424 serine/threonine-protein phosphatase 4 regulatory subunit 1 (A)	[T]	Signal transduction mechanisms	HEAT repeat;; HEAT repeats	--	T	Signal transduction mechanisms	predicted protein [Nematostella vectensis]
c4840/f1p1/6394	--	--	--	K06491|7.03859e-95|ame:409849|IGFn3-12, GB14520; immunoglobulin-like and fibronectin type III domain containing 12; K06491 neural cell adhesion molecule (A)	[T]	Signal transduction mechanisms	Immunoglobulin I-set domain;; Fibronectin type III domain;; Immunoglobulin domain;; Immunoglobulin domain;; Immunoglobulin domain;; Immunoglobulin V-set domain	Fasciclin-2 (Precursor) GN=FAS2 OS=Schistocerca americana (American grasshopper) PE=1 SV=2	T	Signal transduction mechanisms	Fasciclin-2, partial [Zootermopsis nevadensis]
c18409/f1p3/2247	--	--	Molecular Function: GTPase activity (GO:0003924);; Molecular Function: GTP binding (GO:0005525);; Biological Process: GTP catabolic process (GO:0006184);;	K01528|0|api:100168088|Dnm1; dynamin 1; K01528 dynamin GTPase [EC:3.6.5.5] (A)	[UR]	--	Dynamin central region;; Dynamin family	Dynamin GN=shi OS=Drosophila melanogaster (Fruit fly) PE=1 SV=2	R	General function prediction only	PREDICTED: dynamin-like [Megachile rotundata]
c7181/f2p7/714	--	--	Molecular Function: transferase activity (GO:0016740);;	--	[R]	General function prediction only	MIR domain	Stromal cell-derived factor 2-like protein (Precursor) GN=DDB_G0284847 OS=Dictyostelium discoideum (Slime mold) PE=3 SV=1	R	General function prediction only	PREDICTED: stromal cell-derived factor 2 [Nasonia vitripennis]
c10364/f1p60/1467	[Z]	Cytoskeleton	Molecular Function: motor activity (GO:0003774);; Molecular Function: actin binding (GO:0003779);; Molecular Function: ATP binding (GO:0005524);; Cellular Component: myosin complex (GO:0016459);;	K17751|4.60927e-128|tca:659358|Mhc1; myosin heavy chain 1; K17751 myosin heavy chain 6/7 (A)	[Z]	Cytoskeleton	Myosin head (motor domain);; Myosin tail;; Myosin N-terminal SH3-like domain	Myosin heavy chain, muscle GN=Mhc OS=Drosophila melanogaster (Fruit fly) PE=1 SV=4	Z	Cytoskeleton	myosin heavy chain type 1 [Litopenaeus vannamei]
c8786/f1p0/3328	--	--	Biological Process: olfactory learning (GO:0008355);; Cellular Component: microtubule cytoskeleton (GO:0015630);; Molecular Function: tubulin binding (GO:0015631);; Cellular Component: axon (GO:0030424);; Cellular Component: dendrite (GO:0030425);; Cellular Component: protein complex (GO:0043234);; Cellular Component: cytoskeletal part (GO:0044430);; Biological Process: medium-term memory (GO:007…	K04380|9.29736e-65|tca:663860|microtubule-associated protein tau; K04380 microtubule-associated protein tau (A)	[Z]	Cytoskeleton	Tau and MAP protein, tubulin-binding repeat	--	Z	Cytoskeleton	PREDICTED: microtubule-associated protein tau isoform X3 [Tribolium castaneum]
c3367/f1p18/1379	[R]	General function prediction only	Biological Process: response to stress (GO:0006950);;	K09553|4.43296e-161|aag:AaeL_AAEL004148|heat shock protein 70 (hsp70)-interacting protein; K09553 stress-induced-phosphoprotein 1 (A)	[O]	Posttranslational modification, protein turnover, chaperones	TPR repeat;; Tetratricopeptide repeat;; Tetratricopeptide repeat;; Tetratricopeptide repeat;; Tetratricopeptide repeat;; Tetratricopeptide repeat;; Tetratricopeptide repeat;; Tetratricopeptide repeat;; Tetratricopeptide repeat;; Tetratricopeptide repeat;; Tetratricopeptide repeat;; Tetratricopeptide repeat;; Anaphase-promoting complex, cyclosome, subunit 3;; Tetratricopeptide repeat	Stress-induced-phosphoprotein 1 {ECO:0000303|PubMed:19467242, ECO:0000312|EMBL:CCD63252.1} OS=Caenorhabditis elegans PE=1 SV=1	O	Posttranslational modification, protein turnover, chaperones	PREDICTED: stress-induced-phosphoprotein 1 [Acromyrmex echinatior]
c25330/f1p0/3712	--	--	Molecular Function: kinase activity (GO:0016301);; Biological Process: cellular metabolic process (GO:0044237);;	K08292|1.02542e-59|bfo:BRAFLDRAFT_126072|hypothetical protein; K08292 elongation factor 2 kinase [EC:2.7.11.20] (A)	--	--	--	Eukaryotic elongation factor 2 kinase GN=efk-1 OS=Caenorhabditis elegans PE=2 SV=1	R	General function prediction only	Eukaryotic elongation factor 2 kinase, partial [Stegodyphus mimosarum]
c2809/f11p10/1169	--	--	--	K10435|3.63683e-42|nve:NEMVE_v1g241851|hypothetical protein; K10435 microtubule-associated protein 1 light chain (A)	[Z]	Cytoskeleton	Autophagy protein Atg8 ubiquitin like;; Ubiquitin-like autophagy protein Apg12	Protein lgg-2 GN=lgg-2 OS=Caenorhabditis elegans PE=1 SV=1	Z	Cytoskeleton	autophagy related protein 8b [Rhipicephalus microplus]
c8515/f2p2/3274	[O]	Posttranslational modification, protein turnover, chaperones	Molecular Function: serine-type endopeptidase activity (GO:0004252);; Biological Process: proteolysis (GO:0006508);;	K01349|1.4583e-170|hro:HELRODRAFT_170307|hypothetical protein; K01349 furin [EC:3.4.21.75] (A)	[O]	Posttranslational modification, protein turnover, chaperones	Proprotein convertase P-domain	Furin-like protease 1, isoforms 1/1-X/2 (Precursor) GN=Fur1 OS=Drosophila melanogaster (Fruit fly) PE=2 SV=2	O	Posttranslational modification, protein turnover, chaperones	hypothetical protein HELRODRAFT_84740 [Helobdella robusta]
c2000/f14p9/815	[O]	Posttranslational modification, protein turnover, chaperones	Biological Process: protein peptidyl-prolyl isomerization (GO:0000413);; Molecular Function: peptidyl-prolyl cis-trans isomerase activity (GO:0003755);; Biological Process: protein folding (GO:0006457);;	K09578|5.00368e-84|ame:551817|parv1, GB11128; parvulin prolyl isomerase 1; K09578 peptidyl-prolyl cis-trans isomerase NIMA-interacting 1 [EC:5.2.1.8] (A)	[O]	Posttranslational modification, protein turnover, chaperones	PPIC-type PPIASE domain;; PPIC-type PPIASE domain;; WW domain;; PPIC-type PPIASE domain	Putative peptidyl-prolyl cis-trans isomerase dodo GN=dod OS=Drosophila melanogaster (Fruit fly) PE=2 SV=3	O	Posttranslational modification, protein turnover, chaperones	PREDICTED: peptidyl-prolyl cis-trans isomerase NIMA-interacting 1-like [Bombus terrestris]
c21105/f1p0/2305	[GC]	--	--	--	[GC]	--	UDP-glucoronosyl and UDP-glucosyl transferase;; Glycosyltransferase family 28 C-terminal domain	Putative UDP-glucuronosyltransferase ugt-58 (Precursor) GN=ugt-58 OS=Caenorhabditis elegans PE=3 SV=2	797	galactosylceramide biosynthetic process	AGAP007029-PA [Anopheles gambiae str. PEST]
c20338/f1p5/2369	--	--	--	--	--	--	Protein of unknown function (DUF1446)	--	S	Function unknown	hypothetical protein CAPTEDRAFT_224800 [Capitella teleta]
c26838/f1p5/3937	--	--	--	--	[T]	Signal transduction mechanisms	Somatomedin B domain	Probable G-protein coupled receptor Mth-like 1 (Precursor) GN=mthl1 OS=Drosophila melanogaster (Fruit fly) PE=2 SV=1	S	Function unknown	G-protein coupled receptor Mth2 [Zootermopsis nevadensis]
c15990/f1p0/4111	--	--	Molecular Function: GTPase activity (GO:0003924);; Molecular Function: arginine-tRNA ligase activity (GO:0004814);; Cellular Component: mitochondrion (GO:0005739);; Cellular Component: Golgi apparatus (GO:0005794);; Biological Process: regulation of synaptic growth at neuromuscular junction (GO:0008582);; Biological Process: endoplasmic reticulum membrane fusion (GO:0016320);; Biological Process:…	K17339|7.18169e-148|aga:AgaP_AGAP002047|AGAP002047-PA; K17339 atlastin [EC:3.6.5.-] (A)	[R]	General function prediction only	Guanylate-binding protein, N-terminal domain	Atlastin GN=atl OS=Drosophila melanogaster (Fruit fly) PE=1 SV=1	R	General function prediction only	Atlastin [Zootermopsis nevadensis]
c14195/f1p9/3402	[RTKL]	--	Molecular Function: transmembrane receptor protein serine/threonine kinase activity (GO:0004675);; Biological Process: transmembrane receptor protein serine/threonine kinase signaling pathway (GO:0007178);; Biological Process: phosphorylation (GO:0016310);;	K13597|0|nvi:100120203|activin receptor type-2B; K13597 activin receptor type-2, invertebrate (A)	[T]	Signal transduction mechanisms	Protein kinase domain;; Protein tyrosine kinase;; Activin types I and II receptor domain	Cell surface receptor daf-4 (Precursor) GN=daf-4 OS=Caenorhabditis elegans PE=1 SV=2	T	Signal transduction mechanisms	PREDICTED: activin receptor type-2B [Nasonia vitripennis]
c18212/f1p3/4255	[E]	Amino acid transport and metabolism	Cellular Component: membrane (GO:0016020);;	K13865|1.61684e-21|dre:492363|slc7a3a, slc7a3, wu:fc11h09, zgc:92563; solute carrier family 7 (cationic amino acid transporter, y+ system), member 3a; K13865 solute carrier family 7 (cationic amino acid transporter), member 3 (A)	[E]	Amino acid transport and metabolism	C-terminus of AA_permease	--	E	Amino acid transport and metabolism	PREDICTED: cationic amino acid transporter 3 isoform X2 [Harpegnathos saltator]
c25151/f1p16/3472	--	--	--	--	[O]	Posttranslational modification, protein turnover, chaperones	Carboxypeptidase regulatory-like domain;; Protein of unknown function (DUF2012);; Domain of unknown function (DUF4480);; Cna protein B-type domain;; Polysaccharide lyase family 4, domain II	--	O	Posttranslational modification, protein turnover, chaperones	Nodal modulator 3, partial [Stegodyphus mimosarum]
c3209/f1p4/6576	--	--	--	--	[B]	Chromatin structure and dynamics	--	--	B	Chromatin structure and dynamics	Apoptotic chromatin condensation inducer in the nucleus [Cerapachys biroi]
c10232/f1p4/1871	--	--	Molecular Function: hydrolase activity (GO:0016787);;	K14073|2.81932e-61|api:100163959|pancreatic triacylglycerol lipase-like; K14073 pancreatic triacylglycerol lipase [EC:3.1.1.3] (A)	--	--	Lipase	Phospholipase A1 OS=Vespula germanica (German yellow jacket) PE=2 SV=1	G	Carbohydrate transport and metabolism	PREDICTED: pancreatic triacylglycerol lipase-like [Diaphorina citri]
c19720/f1p0/4450	--	--	Molecular Function: nucleotide binding (GO:0000166);; Molecular Function: mRNA binding (GO:0003729);; Cellular Component: nucleus (GO:0005634);; Cellular Component: cytoplasm (GO:0005737);; Biological Process: nervous system development (GO:0007399);; Biological Process: imaginal disc-derived wing vein specification (GO:0007474);; Molecular Function: transcription factor binding (GO:0008134);; Mo…	K14946|3.99224e-38|dpo:Dpse_GA23828|GA23828 gene product from transcript GA23828-RA; K14946 RNA binding protein fox-1 (A)	[R]	General function prediction only	RNA recognition motif. (a.k.a. RRM, RBD, or RNP domain);; RNA recognition motif (a.k.a. RRM, RBD, or RNP domain);; RNA recognition motif. (a.k.a. RRM, RBD, or RNP domain)	Sex determination protein fox-1 GN=fox-1 OS=Caenorhabditis elegans PE=1 SV=2	R	General function prediction only	PREDICTED: ice-structuring glycoprotein isoform X9 [Bactrocera cucurbitae]
c13242/f1p4/3534	[E]	Amino acid transport and metabolism	Biological Process: lipid metabolic process (GO:0006629);; Biological Process: amino acid transport (GO:0006865);; Molecular Function: basic amino acid transmembrane transporter activity (GO:0015326);; Biological Process: growth (GO:0040007);;	--	[E]	Amino acid transport and metabolism	Amino acid permease;; C-terminus of AA_permease;; Amino acid permease	--	E	Amino acid transport and metabolism	Low affinity cationic amino acid transporter 2, partial [Stegodyphus mimosarum]
c15531/f1p1/3286	[O]	Posttranslational modification, protein turnover, chaperones	Molecular Function: damaged DNA binding (GO:0003684);; Cellular Component: nucleus (GO:0005634);; Biological Process: nucleotide-excision repair (GO:0006289);; Biological Process: proteasome-mediated ubiquitin-dependent protein catabolic process (GO:0043161);;	K10839|1.65427e-58|phu:Phum_PHUM577750|uv excision repair protein rad23, putative; K10839 UV excision repair protein RAD23 (A)	[L]	Replication, recombination and repair	XPC-binding domain;; Ubiquitin family;; UBA/TS-N domain;; Ubiquitin-2 like Rad60 SUMO-like	UV excision repair protein RAD23 homolog GN=rcbA OS=Dictyostelium discoideum (Slime mold) PE=1 SV=1	L	Replication, recombination and repair	nucleotide excision repair protein [Marsupenaeus japonicus]
c21576/f1p44/2453	[J]	Translation, ribosomal structure and biogenesis	Molecular Function: RNA binding (GO:0003723);; Molecular Function: structural constituent of ribosome (GO:0003735);; Biological Process: translation (GO:0006412);; Cellular Component: small ribosomal subunit (GO:0015935);;	K02985|7.94345e-96|tru:101077038|40S ribosomal protein S3-like; K02985 small subunit ribosomal protein S3e (A)	[J]	Translation, ribosomal structure and biogenesis	Ribosomal protein S3, C-terminal domain	40S ribosomal protein S3 GN=rps-3 OS=Caenorhabditis elegans PE=3 SV=1	J	Translation, ribosomal structure and biogenesis	ribosomal protein S3 [Palaemon varians]
c18310/f1p3/2791	--	--	--	--	[Z]	Cytoskeleton	Myosin-like coiled-coil protein	--	Z	Cytoskeleton	Alpha-taxilin [Zootermopsis nevadensis]
c2166/f5p5/2154	--	--	Cellular Component: chromosome (GO:0005694);; Cellular Component: mitochondrion (GO:0005739);; Cellular Component: centrosome (GO:0005813);;	K11830|1.68369e-21|dya:Dyak_GE25063|GE25063 gene product from transcript GE25063-RA; K11830 transcription factor A, mitochondrial (A)	[R]	General function prediction only	HMG (high mobility group) box;; HMG-box domain	--	K	Transcription	PREDICTED: transcription factor A, mitochondrial-like [Microplitis demolitor]
c180/f1p0/16894	[Z]	Cytoskeleton	Biological Process: cytokinesis (GO:0000910);; Biological Process: inter-male aggressive behavior (GO:0002121);; Molecular Function: structural constituent of cytoskeleton (GO:0005200);; Molecular Function: ATP binding (GO:0005524);; Cellular Component: lipid particle (GO:0005811);; Cellular Component: microtubule associated complex (GO:0005875);; Cellular Component: actin filament (GO:0005884);;…	K05692|0|dan:Dana_GF13827|GF13827 gene product from transcript GF13827-RA; K05692 actin beta/gamma 1 (A)	[Z]	Cytoskeleton	DTW domain	Actin, cytoplasmic A3a (Precursor) GN=actA3a OS=Helicoverpa armigera (Cotton bollworm) PE=2 SV=1	Z	Cytoskeleton	PREDICTED: actin, cytoplasmic A3a isoform X1 [Bactrocera dorsalis]
c4915/f1p6/4044	--	--	--	K17964|0|dvi:Dvir_GJ19834|GJ19834 gene product from transcript GJ19834-RA; K17964 leucine-rich PPR motif-containing protein, mitochondrial (A)	[A]	RNA processing and modification	PPR repeat family;; PPR repeat;; Pentatricopeptide repeat domain;; Tetratricopeptide repeat;; PPR repeat;; Tetratricopeptide repeat	--	A	RNA processing and modification	Leucine-rich PPR motif-containing protein, mitochondrial [Zootermopsis nevadensis]
c1306/f2p8/6652	--	--	--	--	--	--	--	Prothoracicostatic peptide (Precursor) OS=Bombyx mori (Silk moth) PE=1 SV=2	--	--	hypothetical protein CAPTEDRAFT_114753, partial [Capitella teleta]
c14718/f1p3/1089	--	--	--	K17339|1.86337e-40|lgi:LOTGIDRAFT_167448|hypothetical protein; K17339 atlastin [EC:3.6.5.-] (A)	[R]	General function prediction only	Guanylate-binding protein, N-terminal domain	Atlastin GN=atl OS=Drosophila melanogaster (Fruit fly) PE=1 SV=1	R	General function prediction only	hypothetical protein LOTGIDRAFT_167448 [Lottia gigantea]
c4206/f2p2/2602	--	--	--	K03846|0|cmk:103187683|alg9; ALG9, alpha-1,2-mannosyltransferase; K03846 alpha-1,2-mannosyltransferase [EC:2.4.1.259 2.4.1.261] (A)	[MU]	--	Alg9-like mannosyltransferase family	Putative glycosyltransferase C14A4.3 GN=C14A4.3 OS=Caenorhabditis elegans PE=1 SV=2	1569	asparagine-linked glycosylation 9, alpha-1,2-mannosyltransferase homolog (S. cerevisiae)	PREDICTED: alpha-1,2-mannosyltransferase ALG9-like [Aplysia californica]
c16975/f1p16/2376	--	--	Molecular Function: transporter activity (GO:0005215);; Cellular Component: integral component of membrane (GO:0016021);; Biological Process: transmembrane transport (GO:0055085);;	K13783|8.53787e-118|lgi:LOTGIDRAFT_213082|hypothetical protein; K13783 MFS transporter, OPA family, solute carrier family 37 (glycerol-3-phosphate transporter), member 1/2 (A)	[G]	Carbohydrate transport and metabolism	Major Facilitator Superfamily	--	P	Inorganic ion transport and metabolism	hypothetical protein LOTGIDRAFT_213082 [Lottia gigantea]
c4347/f1p3/5195	--	--	Cellular Component: lysosome (GO:0005764);; Biological Process: sphingolipid metabolic process (GO:0006665);;	K12382|0|tca:657852|prosaposin; K12382 saposin (A)	[IG]	--	Saposin-like type B, region 2;; Saposin-like type B, region 1;; Saposin A-type domain	--	1610	Prosaposin	saposin isoform 1 [Penaeus monodon]
c12702/f1p1/4042	--	--	--	--	[S]	Function unknown	--	--	S	Function unknown	hypothetical protein L798_00576 [Zootermopsis nevadensis]
c10729/f1p3/4005	[R]	General function prediction only	--	--	[I]	Lipid transport and metabolism	WD domain, G-beta repeat	Myosin heavy chain kinase B GN=mhkB OS=Dictyostelium discoideum (Slime mold) PE=2 SV=1	I	Lipid transport and metabolism	sterol regulatory element binding protein cleavage-activating protein, putative [Pediculus humanus corporis]
c15684/f1p0/2769	--	--	--	--	--	--	--	--	A	RNA processing and modification	AGAP004983-PA [Anopheles gambiae str. PEST]
c21717/f1p5/3243	--	--	--	K07206|7.46893e-24|phu:Phum_PHUM021770|hypothetical protein; K07206 tuberous sclerosis 1 (A)	--	--	Hamartin protein	--	S	Function unknown	conserved hypothetical protein [Pediculus humanus corporis]
c12328/f3p1/966	[J]	Translation, ribosomal structure and biogenesis	--	K02906|2.63782e-91|dsi:Dsim_GD17236|GD17236 gene product from transcript GD17236-RA; K02906 large subunit ribosomal protein L3 (A)	[J]	Translation, ribosomal structure and biogenesis	Ribosomal protein L3	Putative 39S ribosomal protein L3, mitochondrial GN=mrps-18C OS=Caenorhabditis elegans PE=3 SV=3	J	Translation, ribosomal structure and biogenesis	GD17236 [Drosophila simulans]
c10544/f2p6/4040	[TZDR]	--	Molecular Function: calcium ion binding (GO:0005509);; Molecular Function: NAD(P)H oxidase activity (GO:0016174);; Biological Process: negative regulation of phosphorylation (GO:0042326);; Biological Process: oxidation-reduction process (GO:0055114);;	--	[T]	Signal transduction mechanisms	EF hand;; EF-hand domain pair;; EF hand;; EF-hand domain;; EF-hand domain pair;; Secreted protein acidic and rich in cysteine Ca binding region	Neurocalcin homolog GN=Nca OS=Drosophila melanogaster (Fruit fly) PE=1 SV=2	T	Signal transduction mechanisms	PREDICTED: neurocalcin homolog isoform X2 [Nasonia vitripennis]
c20195/f1p0/2229	--	--	--	K07189|5.85185e-67|tca:656398|protein phosphatase 1 regulatory subunit 3B; K07189 protein phosphatase 1 regulatory subunit 3A/B/C/D/E (A)	[OT]	--	Putative phosphatase regulatory subunit	Glycogen-binding subunit 76A GN=Gbs-76A OS=Drosophila melanogaster (Fruit fly) PE=1 SV=1	T	Signal transduction mechanisms	PREDICTED: protein phosphatase 1 regulatory subunit 3B [Tribolium castaneum]
c25077/f1p0/4491	[G]	Carbohydrate transport and metabolism	Biological Process: glycogen catabolic process (GO:0005980);; Molecular Function: carbohydrate binding (GO:0030246);; Molecular Function: maltose alpha-glucosidase activity (GO:0032450);;	--	[G]	Carbohydrate transport and metabolism	Glycosyl hydrolases family 31	Lysosomal acid alpha-glucosidase (Precursor) OS=Tetrahymena pyriformis PE=1 SV=1	G	Carbohydrate transport and metabolism	alpha glucosidase [Litopenaeus vannamei]
c16505/f1p1/4602	--	--	Molecular Function: transferase activity (GO:0016740);;	K04714|9.60482e-124|ame:408766|GB20079; phosphatidylcholine:ceramide cholinephosphotransferase 1-like; K04714 shingomyelin synthase [EC:2.7.8.27] (A)	[S]	Function unknown	PAP2 superfamily C-terminal	Phosphatidylcholine:ceramide cholinephosphotransferase 1 GN=sms-1 OS=Caenorhabditis elegans PE=1 SV=2	I	Lipid transport and metabolism	PREDICTED: phosphatidylcholine:ceramide cholinephosphotransferase 2-like isoform X6 [Camponotus floridanus]
c26/f1p73/23071	[TZDR]	--	Molecular Function: calcium ion binding (GO:0005509);; Cellular Component: myosin complex (GO:0016459);;	--	[Z]	Cytoskeleton	--	Myosin regulatory light chain 2 OS=Bombyx mori (Silk moth) PE=1 SV=1	Z	Cytoskeleton	myosin light chain 2 [Procambarus clarkii]
c2992/f15p10/1740	[GC]	--	--	K00699|5.89638e-88|tca:656120|UDP-glucuronosyltransferase 2B16; K00699 glucuronosyltransferase [EC:2.4.1.17] (A)	[GC]	--	UDP-glucoronosyl and UDP-glucosyl transferase;; Glycosyltransferase family 28 C-terminal domain	Putative UDP-glucuronosyltransferase ugt-58 (Precursor) GN=ugt-58 OS=Caenorhabditis elegans PE=3 SV=2	G	Carbohydrate transport and metabolism	UDP-glycosyltransferase 208B2 [Daphnia pulex]
c19039/f1p3/4266	--	--	Molecular Function: binding (GO:0005488);; Cellular Component: chromosome (GO:0005694);;	K11251|7.76711e-63|bfo:BRAFLDRAFT_276131|hypothetical protein; K11251 histone H2A (A)	[BK]	--	Core histone H2A/H2B/H3/H4	Histone H2A OS=Paracentrotus lividus (Common sea urchin) PE=3 SV=2	B	Chromatin structure and dynamics	Core histone macro-H2A.1 [Zootermopsis nevadensis]
c20932/f1p3/3787	--	--	Molecular Function: Rho guanyl-nucleotide exchange factor activity (GO:0005089);; Biological Process: regulation of Rho protein signal transduction (GO:0035023);; Biological Process: intracellular signal transduction (GO:0035556);; Biological Process: regulation of axonogenesis (GO:0050770);; Biological Process: regulation of synapse structure and activity (GO:0050803);; Biological Process: posit…	K05731|0|tca:662876|protein still life, isoform SIF type 1; K05731 T-lymphoma invasion and metastasis-inducing protein 1 (A)	[T]	Signal transduction mechanisms	RhoGEF domain	Protein still life, isoforms C/SIF type 2 GN=sif OS=Drosophila melanogaster (Fruit fly) PE=2 SV=2	T	Signal transduction mechanisms	PREDICTED: protein still life, isoform SIF type 1 [Tribolium castaneum]
c21151/f1p17/2257	[C]	Energy production and conversion	Molecular Function: alkylglycerone-phosphate synthase activity (GO:0008609);; Biological Process: lipid biosynthetic process (GO:0008610);; Molecular Function: UDP-N-acetylmuramate dehydrogenase activity (GO:0008762);; Molecular Function: flavin adenine dinucleotide binding (GO:0050660);; Biological Process: oxidation-reduction process (GO:0055114);;	K00803|4.28099e-150|lcm:102349851|AGPS; alkylglycerone phosphate synthase; K00803 alkyldihydroxyacetonephosphate synthase [EC:2.5.1.26] (A)	[R]	General function prediction only	FAD linked oxidases, C-terminal domain	Alkyldihydroxyacetonephosphate synthase GN=CG10253 OS=Drosophila melanogaster (Fruit fly) PE=2 SV=1	R	General function prediction only	Alkyldihydroxyacetonephosphate synthase, peroxisomal [Crassostrea gigas]
c17609/f3p3/4364	--	--	Molecular Function: RNA polymerase II core promoter proximal region sequence-specific DNA binding (GO:0000978);; Molecular Function: RNA polymerase II core promoter proximal region sequence-specific DNA binding transcription factor activity (GO:0000982);; Cellular Component: nucleus (GO:0005634);; Biological Process: regulation of transcription, DNA-templated (GO:0006355);;	K06053|0|ame:413870|Su(H), GB11411; suppressor of Hairless; K06053 recombining binding protein suppressor of hairless (A)	[K]	Transcription	Beta-trefoil DNA-binding domain;; LAG1, DNA binding;; IPT/TIG domain	Suppressor of hairless protein GN=Su(H) OS=Drosophila melanogaster (Fruit fly) PE=1 SV=1	K	Transcription	Suppressor of hairless protein-like protein, partial [Stegodyphus mimosarum]
c4438/f1p1/7247	[Z]	Cytoskeleton	--	--	[R]	General function prediction only	Calponin homology (CH) domain;; CAMSAP CH domain	Alpha-actinin A GN=abpA OS=Dictyostelium discoideum (Slime mold) PE=1 SV=2	Z	Cytoskeleton	hypothetical protein AaeL_AAEL012429 [Aedes aegypti]
c19010/f1p0/2263	--	--	--	--	--	--	Ankyrin repeat;; Ankyrin repeats (3 copies);; Ankyrin repeats (many copies);; Ankyrin repeats (many copies);; Ankyrin repeat	--	M	Cell wall/membrane/envelope biogenesis	hypothetical protein [Trichomonas vaginalis G3]
c3966/f1p223/4762	[O]	Posttranslational modification, protein turnover, chaperones	Molecular Function: ATP binding (GO:0005524);; Biological Process: protein folding (GO:0006457);; Biological Process: response to stress (GO:0006950);; Molecular Function: unfolded protein binding (GO:0051082);;	K04079|0|ame:408928|Hsp90, GB14758, Hsp83; heat shock protein 90; K04079 molecular chaperone HtpG (A)	[O]	Posttranslational modification, protein turnover, chaperones	Hsp90 protein	Heat shock protein 83 GN=Hsp83 OS=Bombyx mori (Silk moth) PE=1 SV=1	O	Posttranslational modification, protein turnover, chaperones	heat shock protein 90 [Palaemon carinicauda]
c6616/f1p0/7159	--	--	Molecular Function: nucleic acid binding (GO:0003676);; Cellular Component: nucleus (GO:0005634);; Molecular Function: zinc ion binding (GO:0008270);;	K10624|3.96998e-17|tca:662167|E3 ubiquitin-protein ligase RBBP6; K10624 E3 ubiquitin-protein ligase RBBP6 [EC:6.3.2.19] (A)	[O]	Posttranslational modification, protein turnover, chaperones	DWNN domain	--	R	General function prediction only	hypothetical protein DAPPUDRAFT_309824 [Daphnia pulex]
c15934/f1p16/3715	--	--	Cellular Component: integral component of membrane (GO:0016021);;	--	[S]	Function unknown	--	UPF0136 membrane protein CG5532 GN=CG5532 OS=Drosophila melanogaster (Fruit fly) PE=3 SV=1	S	Function unknown	hypothetical protein L798_02394 [Zootermopsis nevadensis]
c20743/f2p3/3276	--	--	--	--	[R]	General function prediction only	--	Nose resistant to fluoxetine protein 6 (Precursor) GN=nrf-6 OS=Caenorhabditis elegans PE=1 SV=3	R	General function prediction only	PREDICTED: nose resistant to fluoxetine protein 6-like [Ceratitis capitata]
c4714/f1p8/7107	--	--	Molecular Function: SNAP receptor activity (GO:0005484);; Biological Process: intracellular protein transport (GO:0006886);; Cellular Component: membrane (GO:0016020);; Biological Process: vesicle-mediated transport (GO:0016192);;	K04560|1.84361e-123|phu:Phum_PHUM095410|syntaxin-1A, putative; K04560 syntaxin 1A (A)	[U]	Intracellular trafficking, secretion, and vesicular transport	MA3 domain;; eIF4-gamma/eIF5/eIF2-epsilon	Syntaxin OS=Aplysia californica (California sea hare) PE=2 SV=1	U	Intracellular trafficking, secretion, and vesicular transport	hypothetical protein BRAFLDRAFT_277494 [Branchiostoma floridae]
c17961/f1p5/2002	--	--	Cellular Component: integral component of membrane (GO:0016021);;	K13084|1.72743e-101|tca:655804|type 1 phosphatidylinositol 4,5-bisphosphate 4-phosphatase; K13084 phosphatidylinositol-4,5-bisphosphate 4-phosphatase [EC:3.1.3.78] (A)	[R]	General function prediction only	Transmembrane protein 55A	--	S	Function unknown	PREDICTED: type 1 phosphatidylinositol 4,5-bisphosphate 4-phosphatase [Tribolium castaneum]
c6327/f1p0/3185	--	--	--	--	--	--	Fibronectin type III domain	--	--	--	--
c13780/f1p21/1013	--	--	--	K14158|4.58065e-16|lgi:LOTGIDRAFT_203052|hypothetical protein; K14158 solute carrier family 5 (sodium/glucose cotransporter), member 1 (A)	--	--	--	--	P	Inorganic ion transport and metabolism	hypothetical protein DAPPUDRAFT_215063 [Daphnia pulex]
c20915/f1p9/3767	--	--	--	--	[RP]	--	Fibronectin type III domain;; von Willebrand factor type A domain	--	P	Inorganic ion transport and metabolism	hypothetical protein BRAFLDRAFT_85431 [Branchiostoma floridae]
c1580/f2p1/6916	--	--	--	K13214|2.60583e-17|tru:101061987|non-POU domain-containing octamer-binding protein-like; K13214 non-POU domain-containing octamer-binding protein (A)	[A]	RNA processing and modification	--	Protein no-on-transient A GN=nonA OS=Drosophila melanogaster (Fruit fly) PE=1 SV=2	A	RNA processing and modification	putative proline and glutamine-rich splicing factor [Latrodectus hesperus]
c4476/f1p0/3232	--	--	--	--	--	--	PT repeat;; MAM domain	--	--	--	PREDICTED: uncharacterized protein LOC100181526 [Ciona intestinalis]
c18490/f1p5/3987	[RTKL]	--	Molecular Function: nucleotide binding (GO:0000166);; Biological Process: cellular process (GO:0009987);; Molecular Function: kinase activity (GO:0016301);;	--	[T]	Signal transduction mechanisms	Protein kinase domain;; Protein tyrosine kinase	Leucine-rich repeat serine/threonine-protein kinase 1 {ECO:0000250|UniProtKB:Q38SD2} GN=lrk-1 OS=Caenorhabditis elegans PE=1 SV=6	T	Signal transduction mechanisms	PREDICTED: leucine-rich repeat serine/threonine-protein kinase 1 isoform X2 [Tribolium castaneum]
c18369/f1p0/2933	[F]	Nucleotide transport and metabolism	Biological Process: phosphate-containing compound metabolic process (GO:0006796);; Molecular Function: kinase activity (GO:0016301);;	K00943|5.95528e-71|xma:102227460|thymidylate kinase-like; K00943 dTMP kinase [EC:2.7.4.9] (A)	[F]	Nucleotide transport and metabolism	Thymidylate kinase	Thymidylate kinase GN=dtymk OS=Dictyostelium discoideum (Slime mold) PE=3 SV=1	F	Nucleotide transport and metabolism	hypothetical protein CAPTEDRAFT_132783 [Capitella teleta]
c10185/f1p4/3182	--	--	--	--	--	--	Tumour suppressor candidate 2	Uncharacterized protein C09E9.1 GN=C09E9.1 OS=Caenorhabditis elegans PE=3 SV=1	R	General function prediction only	hypothetical protein [Coptotermes formosanus]
c19396/f1p0/3236	[F]	Nucleotide transport and metabolism	Molecular Function: catalytic activity (GO:0003824);; Molecular Function: binding (GO:0005488);;	K00106|0|lgi:LOTGIDRAFT_231915|hypothetical protein; K00106 xanthine dehydrogenase/oxidase [EC:1.17.1.4 1.17.3.2] (A)	[F]	Nucleotide transport and metabolism	Molybdopterin-binding domain of aldehyde dehydrogenase;; Aldehyde oxidase and xanthine dehydrogenase, a/b hammerhead domain;; CO dehydrogenase flavoprotein C-terminal domain;; FAD binding domain in molybdopterin dehydrogenase	Xanthine dehydrogenase GN=XDH OS=Calliphora vicina (Blue blowfly) PE=2 SV=1	F	Nucleotide transport and metabolism	hypothetical protein DAPPUDRAFT_308494 [Daphnia pulex]
c14151/f1p3/3207	[J]	Translation, ribosomal structure and biogenesis	Biological Process: primary metabolic process (GO:0044238);; Biological Process: cellular macromolecule metabolic process (GO:0044260);;	K03262|1.42036e-108|phu:Phum_PHUM287480|eukaryotic translation initiation factor, putative; K03262 translation initiation factor 5 (A)	[J]	Translation, ribosomal structure and biogenesis	Domain found in IF2B/IF5;; eIF4-gamma/eIF5/eIF2-epsilon	Eukaryotic translation initiation factor 5 GN=eIF5 OS=Drosophila melanogaster (Fruit fly) PE=1 SV=1	J	Translation, ribosomal structure and biogenesis	eukaryotic translation initiation factor [Anopheles darlingi]
c10106/f1p0/1315	[TZDR]	--	Molecular Function: calcium ion binding (GO:0005509);;	--	[Z]	Cytoskeleton	--	Myosin light chain alkali GN=Mlc1 OS=Drosophila pseudoobscura pseudoobscura (Fruit fly) PE=3 SV=1	Z	Cytoskeleton	myosin light chain [Marsupenaeus japonicus]
c2462/f1p0/9456	--	--	--	K10134|1.00785e-87|ame:412017|GB12277; etoposide-induced protein 2.4-like; K10134 etoposide-induced 2.4 mRNA (A)	[TV]	--	Etoposide-induced protein 2.4 (EI24)	Ectopic P granules protein 4 OS=Caenorhabditis elegans PE=2 SV=1	765	Etoposide induced 2.4 mRNA	PREDICTED: etoposide-induced protein 2.4 homolog [Harpegnathos saltator]
c8056/f1p0/2101	--	--	--	--	[R]	General function prediction only	Optic atrophy 3 protein (OPA3)	Putative OPA3-like protein CG13603 GN=CG13601 OS=Drosophila melanogaster (Fruit fly) PE=2 SV=1	S	Function unknown	Putative OPA3-like protein [Zootermopsis nevadensis]
c5255/f1p5/1614	--	--	--	--	[H]	Coenzyme transport and metabolism	Flavin containing amine oxidoreductase;; NAD(P)-binding Rossmann-like domain;; Pyridine nucleotide-disulphide oxidoreductase	Protein anon-37Cs GN=anon-37Cs OS=Drosophila lebanonensis (Fruit fly) PE=3 SV=1	H	Coenzyme transport and metabolism	Peroxisomal N(1)-acetyl-spermine/spermidine oxidase [Camponotus floridanus]
c7034/f1p4/6637	--	--	--	K14283|1.9247e-23|hro:HELRODRAFT_104333|hypothetical protein; K14283 transforming acidic coiled-coil-containing protein 3 (A)	--	--	Transforming acidic coiled-coil-containing protein (TACC)	--	S	Function unknown	PREDICTED: transforming acidic coiled-coil-containing protein 1-like isoform X3 [Aplysia californica]
c16107/f1p0/3529	--	--	Biological Process: startle response (GO:0001964);; Biological Process: inter-male aggressive behavior (GO:0002121);; Molecular Function: nucleic acid binding (GO:0003676);; Molecular Function: sequence-specific DNA binding transcription factor activity (GO:0003700);; Molecular Function: protein binding (GO:0005515);; Cellular Component: nucleus (GO:0005634);; Biological Process: regulation of tr…	--	--	--	Zinc-finger double domain;; Zinc finger, C2H2 type	Longitudinals lacking protein, isoforms H/M/V GN=lola OS=Drosophila melanogaster (Fruit fly) PE=1 SV=2	R	General function prediction only	Broad-complex protein isoform 4 [Penaeus monodon]
c3991/f1p1/6677	--	--	--	K09108|1.62025e-50|ola:101175405|transcription factor AP-4-like; K09108 transcription factor AP-4 (A)	[K]	Transcription	Helix-loop-helix DNA-binding domain	Helix-loop-helix protein 11 GN=hlh-11 OS=Caenorhabditis elegans PE=3 SV=3	K	Transcription	Transcription factor AP-4, partial [Zootermopsis nevadensis]
c19489/f3p4/2653	--	--	--	K15304|2.14216e-42|tca:659200|ran-binding protein 3; K15304 Ran-binding protein 3 (A)	[U]	Intracellular trafficking, secretion, and vesicular transport	RanBP1 domain	--	U	Intracellular trafficking, secretion, and vesicular transport	Ran-binding protein 3, partial [Stegodyphus mimosarum]
c15519/f1p15/1321	--	--	Molecular Function: ion binding (GO:0043167);;	K17095|1.37131e-33|tca:662862|annexin B9; K17095 annexin A7/11 (A)	[U]	Intracellular trafficking, secretion, and vesicular transport	Annexin	Annexin-B12 GN=ANXB12 OS=Hydra vulgaris (Hydra) PE=1 SV=1	U	Intracellular trafficking, secretion, and vesicular transport	PREDICTED: annexin B9 [Tribolium castaneum]
c4101/f1p19/702	--	--	Molecular Function: protein kinase activity (GO:0004672);;	K08826|3.95222e-11|phu:Phum_PHUM005730|hipk, putative (EC:2.7.12.1); K08826 homeodomain interacting protein kinase [EC:2.7.11.1] (A)	--	--	--	--	T	Signal transduction mechanisms	Homeodomain-interacting protein kinase 2 [Zootermopsis nevadensis]
c3681/f1p0/6470	--	--	--	--	[R]	General function prediction only	C2H2-type zinc finger	--	R	General function prediction only	PREDICTED: uncharacterized protein LOC100113835 isoform X2 [Nasonia vitripennis]
c2652/f10p6/1656	--	--	--	--	--	--	Ecdysteroid kinase;; Protein of unknown function (DUF1679);; Phosphotransferase enzyme family	--	R	General function prediction only	Juvenile hormone-inducible protein [Culex quinquefasciatus]
c16054/f5p387/1437	--	--	Molecular Function: oxidoreductase activity (GO:0016491);; Biological Process: oxidation-reduction process (GO:0055114);;	--	--	--	Hemocyanin, copper containing domain;; Hemocyanin, ig-like domain	Hemocyanin C chain OS=Panulirus interruptus (California spiny lobster) PE=1 SV=1	R	General function prediction only	hemocyanin [Litopenaeus vannamei]
c3575/f1p0/3349	--	--	Molecular Function: transporter activity (GO:0005215);; Cellular Component: extracellular region (GO:0005576);; Biological Process: proteolysis (GO:0006508);; Biological Process: transport (GO:0006810);; Molecular Function: cysteine-type peptidase activity (GO:0008234);;	K01365|3.21235e-127|ame:552756|GB19923; cathepsin L-like; K01365 cathepsin L [EC:3.4.22.15] (A)	[O]	Posttranslational modification, protein turnover, chaperones	Papain family cysteine protease	Digestive cysteine proteinase 2 (Precursor) GN=LCP2 OS=Homarus americanus (American lobster) PE=2 SV=1	O	Posttranslational modification, protein turnover, chaperones	cathepsin l [Litopenaeus vannamei]
c10821/f1p0/4308	[Z]	Cytoskeleton	Molecular Function: motor activity (GO:0003774);; Molecular Function: actin binding (GO:0003779);; Molecular Function: ATP binding (GO:0005524);; Cellular Component: myosin complex (GO:0016459);;	K17751|4.20806e-35|tca:659358|Mhc1; myosin heavy chain 1; K17751 myosin heavy chain 6/7 (A)	[Z]	Cytoskeleton	Myosin head (motor domain)	Myosin heavy chain, muscle GN=Mhc OS=Drosophila melanogaster (Fruit fly) PE=1 SV=4	Z	Cytoskeleton	myosin heavy chain type 2 [Litopenaeus vannamei]
c9832/f1p0/922	[J]	Translation, ribosomal structure and biogenesis	Molecular Function: structural constituent of ribosome (GO:0003735);; Biological Process: translation (GO:0006412);; Cellular Component: small ribosomal subunit (GO:0015935);; Molecular Function: rRNA binding (GO:0019843);;	K02997|5.90999e-109|ame:409202|RpS9, GB12637; ribosomal protein S9; K02997 small subunit ribosomal protein S9e (A)	[J]	Translation, ribosomal structure and biogenesis	Ribosomal protein S4/S9 N-terminal domain;; S4 domain	40S ribosomal protein S9 GN=RpS9 OS=Drosophila melanogaster (Fruit fly) PE=1 SV=2	J	Translation, ribosomal structure and biogenesis	ribosomal protein S9 [Procambarus clarkii]
c3417/f1p0/4708	--	--	Molecular Function: cysteine-type endopeptidase activity (GO:0004197);; Biological Process: proteolysis (GO:0006508);; Biological Process: apoptotic process (GO:0006915);;	K04489|1.33211e-41|bmor:692604|Caspase1, BmCaspase1, Ice; caspase-1 (EC:3.4.22.36); K04489 caspase invertebrate, apoptosis-related cysteine protease [EC:3.4.22.-] (A)	[D]	Cell cycle control, cell division, chromosome partitioning	Caspase domain	Caspase-1 subunit p12 (Precursor) OS=Spodoptera frugiperda (Fall armyworm) PE=1 SV=1	D	Cell cycle control, cell division, chromosome partitioning	CAP-3 [Litopenaeus vannamei]
c7377/f1p1/4706	--	--	--	--	[O]	Posttranslational modification, protein turnover, chaperones	Domain of unknown function (DUF3538)	--	O	Posttranslational modification, protein turnover, chaperones	Large proline-rich protein BAT3 [Crassostrea gigas]
c15937/f1p10/1570	--	--	--	--	[T]	Signal transduction mechanisms	Low-density lipoprotein receptor domain class A	Vitellogenin receptor {ECO:0000312|EMBL:AAP92450.1} (Precursor) OS=Solenopsis invicta (Red imported fire ant) PE=2 SV=1	T	Signal transduction mechanisms	PREDICTED: neurogenic locus notch homolog protein 1-like [Saccoglossus kowalevskii]
c5252/f1p58/864	--	--	--	--	--	--	--	--	--	--	C-type lectin [Penaeus semisulcatus]
c7112/f1p1/6467	[R]	General function prediction only	--	--	[S]	Function unknown	WD domain, G-beta repeat	WD repeat-containing protein 59 homolog GN=CG4705 OS=Drosophila melanogaster (Fruit fly) PE=1 SV=3	R	General function prediction only	PREDICTED: WD repeat-containing protein 59-like isoform X4 [Apis dorsata]
c2065/f4p37/3792	--	--	Biological Process: proton transport (GO:0015992);; Cellular Component: apical plasma membrane (GO:0016324);; Cellular Component: vacuolar proton-transporting V-type ATPase complex (GO:0016471);; Molecular Function: hydrolase activity, acting on acid anhydrides, catalyzing transmembrane movement of substances (GO:0016820);;	K02152|9.83284e-27|api:100571587|V-type proton ATPase subunit G-like; K02152 V-type H+-transporting ATPase subunit G (A)	[C]	Energy production and conversion	Vacuolar (H+)-ATPase G subunit	V-type proton ATPase subunit G OS=Manduca sexta (Tobacco hawkmoth) PE=3 SV=1	C	Energy production and conversion	vacuolar ATP synthase subunit g [Riptortus pedestris]
c19196/f1p1/2681	[R]	General function prediction only	Molecular Function: GTP binding (GO:0005525);; Cellular Component: intracellular (GO:0005622);; Biological Process: small GTPase mediated signal transduction (GO:0007264);; Cellular Component: membrane (GO:0016020);;	K04513|4.75467e-117|aga:AgaP_AGAP005160|AGAP005160-PC; K04513 Ras homolog gene family, member A (A)	[R]	General function prediction only	Ras family;; Miro-like protein;; ADP-ribosylation factor family;; Elongation factor Tu GTP binding domain	Ras-like GTP-binding protein Rho1 (Precursor) GN=Rho1 OS=Drosophila melanogaster (Fruit fly) PE=1 SV=1	R	General function prediction only	RhoA [Marsupenaeus japonicus]
c13755/f1p0/4045	--	--	Molecular Function: motor activity (GO:0003774);; Molecular Function: actin binding (GO:0003779);; Molecular Function: ATP binding (GO:0005524);; Cellular Component: myosin complex (GO:0016459);;	K10357|0|tca:663516|Myo5; myosin 5; K10357 myosin V (A)	[Z]	Cytoskeleton	DIL domain;; Myosin head (motor domain);; IQ calmodulin-binding motif	Myosin-J heavy chain GN=myoJ OS=Dictyostelium discoideum (Slime mold) PE=3 SV=2	Z	Cytoskeleton	myosin Va [Eriocheir sinensis]
c4119/f1p1/6350	--	--	--	--	[R]	General function prediction only	C2H2-type zinc-finger domain	Suppressor of presenilin protein 4 GN=spr-4 OS=Caenorhabditis elegans PE=3 SV=2	R	General function prediction only	RE1-silencing transcription factor [Zootermopsis nevadensis]
c13604/f1p2/3465	--	--	Molecular Function: nucleotide binding (GO:0000166);; Molecular Function: RNA binding (GO:0003723);; Cellular Component: nucleus (GO:0005634);; Biological Process: mRNA processing (GO:0006397);;	K14948|0|nvi:100119465|polypyrimidine tract-binding protein 1; K14948 polypyrimidine tract-binding protein 2 (A)	[A]	RNA processing and modification	RNA recognition motif. (a.k.a. RRM, RBD, or RNP domain);; RNA recognition motif (a.k.a. RRM, RBD, or RNP domain);; RNA recognition motif. (a.k.a. RRM, RBD, or RNP domain)	--	A	RNA processing and modification	PREDICTED: polypyrimidine tract-binding protein 1 isoform X7 [Nasonia vitripennis]
c12528/f1p9/1359	--	--	Cellular Component: integral component of membrane (GO:0016021);;	--	[T]	Signal transduction mechanisms	Inhibitor of apoptosis-promoting Bax1	--	T	Signal transduction mechanisms	PREDICTED: growth hormone-inducible transmembrane protein [Tribolium castaneum]
c18758/f1p1/2145	--	--	--	K14306|2.74061e-30|bfo:BRAFLDRAFT_125958|hypothetical protein; K14306 nuclear pore complex protein Nup62 (A)	[Y]	Nuclear structure	Nsp1-like C-terminal region	--	Y	Nuclear structure	hypothetical protein CAPTEDRAFT_165712 [Capitella teleta]
c19822/f1p1/3516	--	--	--	--	[R]	General function prediction only	Reverse transcriptase (RNA-dependent DNA polymerase)	RNA-directed DNA polymerase from mobile element jockey GN=jockey\pol OS=Drosophila funebris (Fruit fly) PE=1 SV=1	R	General function prediction only	pol-like protein [Biomphalaria glabrata]
c1632/f19p4/3855	--	--	--	--	[U]	Intracellular trafficking, secretion, and vesicular transport	Exocyst complex component Sec3;; Exocyst complex component SEC3 N-terminal PIP2 binding PH	Exocyst complex component 1 GN=sec3 OS=Drosophila melanogaster (Fruit fly) PE=1 SV=2	U	Intracellular trafficking, secretion, and vesicular transport	Exocyst complex component 1 [Zootermopsis nevadensis]
c16960/f1p0/1491	[E]	Amino acid transport and metabolism	Molecular Function: aminopeptidase activity (GO:0004177);; Cellular Component: cytoplasm (GO:0005737);; Biological Process: proteolysis (GO:0006508);; Molecular Function: metalloexopeptidase activity (GO:0008235);; Molecular Function: manganese ion binding (GO:0030145);;	K01255|8.32265e-150|lcm:102364748|putative aminopeptidase W07G4.4-like; K01255 leucyl aminopeptidase [EC:3.4.11.1] (A)	[R]	General function prediction only	Cytosol aminopeptidase family, catalytic domain	Putative aminopeptidase W07G4.4 GN=lap-2 OS=Caenorhabditis elegans PE=1 SV=1	R	General function prediction only	Putative aminopeptidase W07G4.4 [Crassostrea gigas]
c14505/f1p7/671	--	--	Molecular Function: transporter activity (GO:0005215);; Biological Process: transport (GO:0006810);; Molecular Function: lipid binding (GO:0008289);; Biological Process: viral protein processing (GO:0019082);;	--	[I]	Lipid transport and metabolism	Lipocalin / cytosolic fatty-acid binding protein family	--	R	General function prediction only	fatty acid binding protein 10 [Litopenaeus vannamei]
c18547/f1p1/4618	--	--	--	--	--	--	SH2 domain	Tyrosine-protein kinase Abl GN=Abl OS=Drosophila melanogaster (Fruit fly) PE=1 SV=3	R	General function prediction only	PREDICTED: SH2 domain-containing adapter protein F-like [Metaseiulus occidentalis]
c1293/f1p4/6374	--	--	Molecular Function: RNA binding (GO:0003723);; Molecular Function: RNA-directed DNA polymerase activity (GO:0003964);; Biological Process: RNA-dependent DNA replication (GO:0006278);; Biological Process: synaptic transmission (GO:0007268);; Biological Process: phospholipid scrambling (GO:0017121);; Molecular Function: phospholipid scramblase activity (GO:0017128);; Biological Process: neuron proj…	--	[M]	Cell wall/membrane/envelope biogenesis	Scramblase	--	M	Cell wall/membrane/envelope biogenesis	Phospholipid scramblase 2 [Zootermopsis nevadensis]
c309/f1p0/15345	--	--	Molecular Function: oxidoreductase activity (GO:0016491);; Biological Process: oxidation-reduction process (GO:0055114);;	--	--	--	Hemocyanin, all-alpha domain	Hemocyanin C chain OS=Panulirus interruptus (California spiny lobster) PE=1 SV=1	R	General function prediction only	hemocyanin subunit L1, partial [Litopenaeus vannamei]
c15357/f1p178/812	--	--	--	--	[R]	General function prediction only	--	--	R	General function prediction only	hypothetical protein M513_05993 [Trichuris suis]
c24957/f1p0/4330	--	--	Cellular Component: integral component of membrane (GO:0016021);;	--	[C]	Energy production and conversion	--	Band 7 protein AGAP004871 GN=AGAP004871 OS=Anopheles gambiae (African malaria mosquito) PE=3 SV=3	O	Posttranslational modification, protein turnover, chaperones	hypothetical protein AaeL_AAEL007320 [Aedes aegypti]
c14228/f5p120/1278	[Z]	Cytoskeleton	Molecular Function: ATP binding (GO:0005524);; Cellular Component: cytoplasm (GO:0005737);; Cellular Component: cytoskeleton (GO:0005856);;	K12314|0|acs:100560364|actc1; actin, alpha, cardiac muscle 1; K12314 actin, alpha cardiac muscle (A)	[Z]	Cytoskeleton	Actin	Actin CyI, cytoplasmic (Precursor) OS=Heliocidaris tuberculata (Sea urchin) PE=3 SV=1	Z	Cytoskeleton	skeletal muscle actin 6 [Homarus americanus]
c6163/f1p12/3521	--	--	--	--	--	--	--	--	R	General function prediction only	hypothetical protein OXYTRI_13058 [Oxytricha trifallax]
c19184/f1p24/3616	--	--	--	--	[DKT]	--	LEM3 (ligand-effect modulator 3) family / CDC50 family	--	908	Cell cycle control protein	PREDICTED: cell cycle control protein 50A isoform X1 [Acromyrmex echinatior]
c27913/f1p36/3509	--	--	--	--	--	--	--	--	R	General function prediction only	UNKNOWN [Stylonychia lemnae]
c21395/f2p8/3611	[OC]	--	Molecular Function: protein disulfide isomerase activity (GO:0003756);; Biological Process: protein folding (GO:0006457);; Biological Process: cell redox homeostasis (GO:0045454);;	--	[OC]	--	Thioredoxin	Protein disulfide-isomerase 2 (Precursor) GN=pdi-2 OS=Caenorhabditis elegans PE=1 SV=1	O	Posttranslational modification, protein turnover, chaperones	hypothetical protein DAPPUDRAFT_99108 [Daphnia pulex]
c11161/f1p0/4424	--	--	--	K14613|6.15562e-08|tca:658211|proton-coupled folate transporter; K14613 MFS transporter, PCFT/HCP family, solute carrier family 46 (folate transporter), member 1/3 (A)	--	--	Major Facilitator Superfamily	--	R	General function prediction only	hypothetical protein YQE_07128, partial [Dendroctonus ponderosae]
c8199/f1p1/6335	--	--	--	--	--	--	Pao retrotransposon peptidase;; Integrase core domain	--	R	General function prediction only	PREDICTED: uncharacterized protein LOC102809377 [Saccoglossus kowalevskii]
c26221/f1p1/4042	--	--	Biological Process: optic lobe placode formation (GO:0001744);; Cellular Component: integral component of plasma membrane (GO:0005887);; Biological Process: border follicle cell migration (GO:0007298);; Biological Process: ovarian follicle cell-cell adhesion (GO:0007299);; Biological Process: axon guidance (GO:0007411);; Biological Process: male courtship behavior (GO:0008049);; Biological Proces…	K02359|0|isc:IscW_ISCW017328|zw4, putative; K02359 egghead protein (zeste-white 4 protein) (A)	--	--	Glycosyl transferase family group 2;; Glycosyltransferase like family 2	Beta-1,4-mannosyltransferase egh GN=egh OS=Drosophila melanogaster (Fruit fly) PE=2 SV=1	S	Function unknown	Beta-1,4-mannosyltransferase egh [Zootermopsis nevadensis]
c3523/f1p0/3444	--	--	Molecular Function: GTPase activity (GO:0003924);; Molecular Function: structural constituent of cytoskeleton (GO:0005200);; Molecular Function: ATP binding (GO:0005524);; Molecular Function: GTP binding (GO:0005525);; Cellular Component: cytoplasm (GO:0005737);; Cellular Component: microtubule (GO:0005874);; Biological Process: GTP catabolic process (GO:0006184);; Biological Process: ATP catabol…	K07374|5.65938e-149|ola:101175403|tubulin alpha-1C chain-like; K07374 tubulin alpha (A)	[Z]	Cytoskeleton	Tubulin/FtsZ family, GTPase domain	Tubulin alpha-3 chain OS=Homarus americanus (American lobster) PE=2 SV=1	Z	Cytoskeleton	Tubulin alpha chain [Crassostrea gigas]
c23130/f1p3/2277	[R]	General function prediction only	--	K09228|1.60554e-65|hsa:168417|ZNF679; zinc finger protein 679; K09228 KRAB domain-containing zinc finger protein (A)	[R]	General function prediction only	Zinc-finger double domain;; Zinc finger, C2H2 type;; C2H2-type zinc finger;; C2H2-type zinc finger;; Zinc-finger double-stranded RNA-binding;; Zinc-finger of C2H2 type	Krueppel homolog 1 GN=Kr-h1 OS=Drosophila melanogaster (Fruit fly) PE=2 SV=2	K	Transcription	PREDICTED: zinc finger protein 93-like [Aplysia californica]
c6064/f1p21/7526	--	--	--	K17592|0|bfo:BRAFLDRAFT_67666|hypothetical protein; K17592 sacsin (A)	--	--	Histidine kinase-, DNA gyrase B-, and HSP90-like ATPase	--	S	Function unknown	hypothetical protein CAPTEDRAFT_195081 [Capitella teleta]
c20812/f1p6/4348	--	--	Molecular Function: ATP binding (GO:0005524);; Biological Process: ATP biosynthetic process (GO:0006754);; Molecular Function: monovalent inorganic cation transmembrane transporter activity (GO:0015077);; Biological Process: monovalent inorganic cation transport (GO:0015672);; Cellular Component: integral component of membrane (GO:0016021);; Molecular Function: cation-transporting ATPase activity…	--	[P]	Inorganic ion transport and metabolism	E1-E2 ATPase;; Cation transporting ATPase, C-terminus;; haloacid dehalogenase-like hydrolase;; Putative hydrolase of sodium-potassium ATPase alpha subunit;; Cation transporter/ATPase, N-terminus;; haloacid dehalogenase-like hydrolase;; haloacid dehalogenase-like hydrolase	Sodium/potassium-transporting ATPase subunit alpha GN=Atpalpha OS=Drosophila melanogaster (Fruit fly) PE=1 SV=3	P	Inorganic ion transport and metabolism	Na+/K+-ATPase alpha subunit [Litopenaeus stylirostris]
c20267/f1p0/2064	[GC]	--	Molecular Function: transferase activity (GO:0016740);;	--	[GC]	--	UDP-glucoronosyl and UDP-glucosyl transferase;; Glycosyltransferase family 28 C-terminal domain;; Glycosyl transferase family 1	Putative UDP-glucuronosyltransferase ugt-58 (Precursor) GN=ugt-58 OS=Caenorhabditis elegans PE=3 SV=2	721	galactosylceramide biosynthetic process	AGAP007029-PA [Anopheles gambiae str. PEST]
c7820/f1p11/4431	--	--	--	--	--	--	Thyroglobulin type-1 repeat	--	S	Function unknown	AGAP005941-PA-like protein [Anopheles sinensis]
c4296/f1p3/6522	--	--	Cellular Component: protein phosphatase type 1 complex (GO:0000164);; Biological Process: positive regulation of Ras protein signal transduction (GO:0046579);;	--	[R]	General function prediction only	Leucine Rich Repeat;; Leucine Rich repeats (2 copies)	Leucine-rich repeat protein soc-2 homolog GN=Sur-8 OS=Culex quinquefasciatus (Southern house mosquito) PE=3 SV=1	T	Signal transduction mechanisms	leucine-rich repeat protein [Penaeus monodon]
c16311/f1p17/3218	[G]	Carbohydrate transport and metabolism	Molecular Function: catalytic activity (GO:0003824);; Biological Process: metabolic process (GO:0008152);;	K00615|0|ame:550804|GB15619; transketolase; K00615 transketolase [EC:2.2.1.1] (A)	[G]	Carbohydrate transport and metabolism	Transketolase, thiamine diphosphate binding domain;; Dehydrogenase E1 component;; 1-deoxy-D-xylulose-5-phosphate synthase;; XFP N-terminal domain	Transketolase GN=tkt-2 OS=Dictyostelium discoideum (Slime mold) PE=1 SV=1	G	Carbohydrate transport and metabolism	PREDICTED: transketolase-like protein 2-like isoform 4 [Bombus impatiens]
c22508/f1p0/2543	--	--	--	K15053|9.32018e-23|xma:102231110|charged multivesicular body protein 7-like; K15053 charged multivesicular body protein 7 (A)	[S]	Function unknown	Snf7	--	U	Intracellular trafficking, secretion, and vesicular transport	hypothetical protein CAPTEDRAFT_213723 [Capitella teleta]
c8352/f1p0/3053	[R]	General function prediction only	Biological Process: negative regulation of transcription from RNA polymerase II promoter (GO:0000122);; Molecular Function: RNA polymerase II transcription corepressor activity (GO:0001106);; Molecular Function: DNA binding (GO:0003677);; Cellular Component: nucleus (GO:0005634);; Biological Process: actin filament organization (GO:0007015);; Biological Process: sex determination, primary respons…	K04497|0|tca:656496|protein groucho; K04497 groucho (A)	[B]	Chromatin structure and dynamics	WD domain, G-beta repeat	Protein groucho GN=gro OS=Drosophila melanogaster (Fruit fly) PE=1 SV=3	B	Chromatin structure and dynamics	PREDICTED: groucho protein isoform X3 [Saccoglossus kowalevskii]
c9269/f1p1/3301	--	--	--	--	--	--	F-box domain;; F-box-like	--	--	--	--
c16169/f2p1/2306	--	--	--	--	[O]	Posttranslational modification, protein turnover, chaperones	Tubulin binding cofactor C	Tubulin-specific chaperone C GN=tbcc OS=Dictyostelium discoideum (Slime mold) PE=3 SV=1	O	Posttranslational modification, protein turnover, chaperones	hypothetical protein CAPTEDRAFT_191128 [Capitella teleta]
c17845/f3p21/3694	--	--	Molecular Function: protein tyrosine phosphatase activity (GO:0004725);; Molecular Function: calcium ion binding (GO:0005509);; Biological Process: peptidyl-tyrosine dephosphorylation (GO:0035335);;	K06114|0|tca:662567|alpha-Spec; spectrin alpha chain; K06114 spectrin alpha (A)	[Z]	Cytoskeleton	Spectrin repeat;; Ca2+ insensitive EF hand;; EF hand;; EF-hand domain pair;; EF-hand domain pair;; EF-hand domain;; EF hand	Spectrin alpha chain GN=alpha-Spec OS=Drosophila melanogaster (Fruit fly) PE=1 SV=2	Z	Cytoskeleton	PREDICTED: spectrin alpha chain-like isoform X1 [Diaphorina citri]
c12238/f1p2/3533	--	--	--	--	[S]	Function unknown	Domain of unknown function (DUF1693)	--	S	Function unknown	PREDICTED: protein FAM46C isoform X1 [Solenopsis invicta]
c13851/f2p0/2354	--	--	--	--	--	--	Domain of unknown function (DUF4518)	--	S	Function unknown	hypothetical protein YQE_02278, partial [Dendroctonus ponderosae]
c20169/f1p2/3725	--	--	--	--	[T]	Signal transduction mechanisms	Fibronectin type III domain	Fibronectin type III domain-containing protein 1 (Precursor) OS=Pinctada margaritifera (Black-lipped pearl oyster) PE=1 SV=1	P	Inorganic ion transport and metabolism	hypothetical protein BRAFLDRAFT_124749 [Branchiostoma floridae]
c14003/f2p2/3085	[O]	Posttranslational modification, protein turnover, chaperones	Molecular Function: DNA binding (GO:0003677);; Molecular Function: DNA-directed DNA polymerase activity (GO:0003887);; Molecular Function: ubiquitin-protein transferase activity (GO:0004842);; Biological Process: transcription, DNA-templated (GO:0006351);; Biological Process: protein ubiquitination (GO:0016567);;	K10575|1.57741e-103|nvi:100120247|ubiquitin-conjugating enzyme E2 G1; K10575 ubiquitin-conjugating enzyme E2 G1 [EC:6.3.2.19] (A)	[O]	Posttranslational modification, protein turnover, chaperones	Ubiquitin-conjugating enzyme	Probable ubiquitin-conjugating enzyme E2 7 GN=ubc-7 OS=Caenorhabditis elegans PE=1 SV=1	O	Posttranslational modification, protein turnover, chaperones	PREDICTED: ubiquitin-conjugating enzyme E2 G1 [Nasonia vitripennis]
c736/f1p14/4341	[Z]	Cytoskeleton	Molecular Function: calcium ion binding (GO:0005509);; Cellular Component: focal adhesion (GO:0005925);; Biological Process: cytoskeletal anchoring at plasma membrane (GO:0007016);; Biological Process: flight behavior (GO:0007629);; Cellular Component: Z disc (GO:0030018);; Biological Process: actin cytoskeleton reorganization (GO:0031532);; Biological Process: sarcomere organization (GO:0045214)…	K05699|0|dvi:Dvir_GJ16390|GJ16390 gene product from transcript GJ16390-RA; K05699 actinin alpha (A)	[Z]	Cytoskeleton	Spectrin repeat;; Calponin homology (CH) domain;; Ca2+ insensitive EF hand;; CAMSAP CH domain;; EF hand;; EF-hand domain	Alpha-actinin, sarcomeric GN=Actn OS=Anopheles gambiae (African malaria mosquito) PE=3 SV=2	Z	Cytoskeleton	PREDICTED: alpha-actinin, sarcomeric isoform X2 [Tribolium castaneum]
c6739/f1p2/6333	--	--	--	K15164|0|phu:Phum_PHUM174820|Thyroid hormone receptor-associated protein, putative; K15164 mediator of RNA polymerase II transcription subunit 13 (A)	[K]	Transcription	Mediator complex subunit 13 C-terminal;; Mediator complex subunit 13 N-terminal	Mediator of RNA polymerase II transcription subunit 13 GN=skd OS=Drosophila melanogaster (Fruit fly) PE=1 SV=1	K	Transcription	PREDICTED: mediator of RNA polymerase II transcription subunit 13-like isoform 2 [Bombus impatiens]
c6540/f1p2/1106	[R]	General function prediction only	Molecular Function: nucleotide binding (GO:0000166);; Molecular Function: nucleic acid binding (GO:0003676);;	K03102|3.37138e-95|ame:408936|GB15796; RNA-binding protein squid-like; K03102 squid (A)	[A]	RNA processing and modification	RNA recognition motif. (a.k.a. RRM, RBD, or RNP domain);; RNA recognition motif (a.k.a. RRM, RBD, or RNP domain);; RNA recognition motif. (a.k.a. RRM, RBD, or RNP domain);; RNA binding motif	RNA-binding protein squid GN=sqd OS=Drosophila melanogaster (Fruit fly) PE=1 SV=3	A	RNA processing and modification	PREDICTED: RNA-binding protein squid-like isoform X8 [Apis dorsata]
c26768/f1p7/4091	--	--	--	--	--	--	NACHT domain;; NB-ARC domain;; AAA domain	--	R	General function prediction only	PREDICTED: uncharacterized protein LOC762918 [Strongylocentrotus purpuratus]
c5709/f1p0/2063	[J]	Translation, ribosomal structure and biogenesis	--	K15264|9.76674e-91|tca:657361|putative methyltransferase NSUN5; K15264 putative methyltransferase [EC:2.1.1.-] (A)	[D]	Cell cycle control, cell division, chromosome partitioning	NOL1/NOP2/sun family	--	D	Cell cycle control, cell division, chromosome partitioning	PREDICTED: putative methyltransferase NSUN5-like [Apis dorsata]
c2602/f4p4/4562	--	--	Biological Process: positive regulation of transcription elongation from RNA polymerase II promoter (GO:0032968);;	K15172|0|nvi:100120437|transcription elongation factor SPT5-like; K15172 transcription elongation factor SPT5 (A)	[K]	Transcription	KOW motif;; Early transcription elongation factor of RNA pol II, NGN section;; Spt5 C-terminal nonapeptide repeat binding Spt4;; Spt5 transcription elongation factor, acidic N-terminal	Transcription elongation factor SPT5 GN=Spt5 OS=Drosophila melanogaster (Fruit fly) PE=1 SV=1	K	Transcription	hypothetical protein DAPPUDRAFT_303545 [Daphnia pulex]
c26800/f1p6/3356	[RTKL]	--	Molecular Function: protein serine/threonine kinase activity (GO:0004674);; Molecular Function: ATP binding (GO:0005524);; Biological Process: protein phosphorylation (GO:0006468);;	K04430|0|nvi:100119456|dual specificity mitogen-activated protein kinase kinase 4-like; K04430 mitogen-activated protein kinase kinase 4 [EC:2.7.12.2] (A)	[T]	Signal transduction mechanisms	Protein kinase domain;; Protein tyrosine kinase;; Kinase-like;; Seadornavirus VP7	MAP kinase kinase mkk-4 GN=mkk-4 OS=Caenorhabditis elegans PE=3 SV=3	T	Signal transduction mechanisms	hypothetical protein L798_14007, partial [Zootermopsis nevadensis]
c13209/f1p54/863	--	--	Molecular Function: structural molecule activity (GO:0005198);; Biological Process: intracellular protein transport (GO:0006886);; Biological Process: vesicle-mediated transport (GO:0016192);; Cellular Component: clathrin coat of trans-Golgi network vesicle (GO:0030130);; Cellular Component: clathrin coat of coated pit (GO:0030132);;	K04646|3.6516e-138|bmor:100233163|Chc; clathrin heavy chain; K04646 clathrin heavy chain (A)	[U]	Intracellular trafficking, secretion, and vesicular transport	Clathrin propeller repeat	Clathrin heavy chain GN=Chc OS=Drosophila melanogaster (Fruit fly) PE=1 SV=1	U	Intracellular trafficking, secretion, and vesicular transport	clathrin, partial [Locusta migratoria]
c15335/f1p7/725	--	--	--	--	[R]	General function prediction only	Sulfotransferase domain	--	R	General function prediction only	estrogen sulfotransferase [Scylla olivacea]
c20448/f1p1/3695	[R]	General function prediction only	--	--	[M]	Cell wall/membrane/envelope biogenesis	Ankyrin repeats (many copies);; Ankyrin repeats (3 copies);; Ankyrin repeat;; Ankyrin repeats (many copies);; Ankyrin repeat	Delta-latroinsectotoxin-Lt1a (Precursor) OS=Latrodectus tredecimguttatus (Mediterranean black widow spider) PE=1 SV=1	R	General function prediction only	ankyrin repeat protein [Trichomonas vaginalis G3]
c26021/f1p3/3569	--	--	--	--	[T]	Signal transduction mechanisms	DENN (AEX-3) domain;; dDENN domain;; uDENN domain	MAP kinase-activating death domain protein GN=aex-3 OS=Caenorhabditis elegans PE=1 SV=1	T	Signal transduction mechanisms	PREDICTED: DENN domain-containing protein 1A-like isoform 2 [Bombus impatiens]
c12978/f1p1/1322	[R]	General function prediction only	--	--	[S]	Function unknown	--	Deoxynucleoside triphosphate triphosphohydrolase SAMHD1 homolog GN=DDB_G0272484 OS=Dictyostelium discoideum (Slime mold) PE=3 SV=1	R	General function prediction only	PREDICTED: deoxynucleoside triphosphate triphosphohydrolase SAMHD1-like, partial [Saccoglossus kowalevskii]
c2823/f1p0/3063	[C]	Energy production and conversion	Molecular Function: cytochrome-c oxidase activity (GO:0004129);; Cellular Component: mitochondrion (GO:0005739);; Cellular Component: integral component of membrane (GO:0016021);; Biological Process: aerobic electron transport chain (GO:0019646);;	K02262|9.25424e-86|cqu:COX3|cytochrome c oxidase subunit III; K02262 cytochrome c oxidase subunit 3 (A)	[C]	Energy production and conversion	--	Cytochrome c oxidase subunit 3 OS=Aedes aegypti (Yellowfever mosquito) PE=3 SV=1	C	Energy production and conversion	cytochrome c oxidase subunit III [Farfantepenaeus californiensis]
c14793/f1p4/3812	--	--	--	K11463|3.2762e-173|ame:409170|Su(z)12, GB17874; polycomb protein Su(z)12; K11463 polycomb protein SUZ12 (A)	[R]	General function prediction only	VEFS-Box of polycomb protein	Polycomb protein Su(z)12 GN=Su(z)12 OS=Drosophila melanogaster (Fruit fly) PE=1 SV=1	K	Transcription	Polycomb protein suz12-B [Zootermopsis nevadensis]
c23233/f2p8/3568	--	--	--	--	--	--	--	--	--	--	lipoprotein receptor 1 [Pandalopsis japonica]
c12434/f2p3/4568	[RTKL]	--	Molecular Function: nucleotide binding (GO:0000166);; Molecular Function: calmodulin-dependent protein kinase activity (GO:0004683);; Molecular Function: myosin light chain kinase activity (GO:0004687);; Cellular Component: microtubule associated complex (GO:0005875);; Biological Process: phosphorylation (GO:0016310);;	--	[Z]	Cytoskeleton	Protein kinase domain;; Protein tyrosine kinase;; Immunoglobulin I-set domain;; Fibronectin type III domain	Twitchin {ECO:0000303|PubMed:7190524} OS=Caenorhabditis elegans PE=1 SV=3	T	Signal transduction mechanisms	PREDICTED: uncharacterized protein LOC100159331 isoform X2 [Acyrthosiphon pisum]
c6121/f1p22/1384	--	--	--	K01049|2.09479e-24|asn:102379700|acetylcholinesterase-like; K01049 acetylcholinesterase [EC:3.1.1.7] (A)	--	--	Vitelline membrane outer layer protein I (VOMI)	--	R	General function prediction only	vitelline membrane outer layer 1-like protein [Scylla paramamosain]
c1809/f1p0/6556	[R]	General function prediction only	Molecular Function: metalloendopeptidase activity (GO:0004222);; Cellular Component: mitochondrial respiratory chain complex III (GO:0005750);; Cellular Component: lipid particle (GO:0005811);; Cellular Component: microtubule associated complex (GO:0005875);; Biological Process: mitochondrial electron transport, ubiquinol to cytochrome c (GO:0006122);; Biological Process: proteolysis (GO:0006508)…	K17732|2.21048e-74|der:Dere_GG16882|GG16882 gene product from transcript GG16882-RA; K17732 mitochondrial-processing peptidase subunit beta [EC:3.4.24.64] (A)	[O]	Posttranslational modification, protein turnover, chaperones	Peptidase M16 inactive domain	Mitochondrial-processing peptidase subunit beta GN=mppB OS=Dictyostelium discoideum (Slime mold) PE=1 SV=1	O	Posttranslational modification, protein turnover, chaperones	hypothetical protein KGM_13696 [Danaus plexippus]
c3633/f1p2/2080	--	--	--	K14845|1.66105e-27|isc:IscW_ISCW000679|protein Dom3Z, putative; K14845 RAT1-interacting protein (A)	[L]	Replication, recombination and repair	RAI1 like PD-(D/E)XK nuclease	Decapping nuclease dom-3 GN=dom-3 OS=Caenorhabditis elegans PE=2 SV=1	L	Replication, recombination and repair	protein Dom3Z, putative [Ixodes scapularis]
c5772/f1p1/7532	--	--	Molecular Function: microtubule motor activity (GO:0003777);; Biological Process: microtubule-based movement (GO:0007018);; Cellular Component: dynein complex (GO:0030286);;	K10413|0|ame:725068|Dhc64C-like, GB18643; dynein heavy chain 64C-like protein; K10413 dynein heavy chain 1, cytosolic (A)	[Z]	Cytoskeleton	Hydrolytic ATP binding site of dynein motor region D1	Dynein heavy chain, cytoplasmic GN=Dhc64C OS=Drosophila melanogaster (Fruit fly) PE=2 SV=2	Z	Cytoskeleton	Dynein heavy chain, cytoplasmic [Zootermopsis nevadensis]
c15299/f1p7/1510	[R]	General function prediction only	Molecular Function: binding (GO:0005488);; Biological Process: transcription, DNA-templated (GO:0006351);;	--	[R]	General function prediction only	Zinc finger, C2H2 type;; Zinc-finger double domain;; C2H2-type zinc finger;; C2H2-type zinc finger;; Zinc-finger double-stranded RNA-binding;; Zinc-finger of C2H2 type	Chorion transcription factor Cf2 GN=Cf2 OS=Drosophila melanogaster (Fruit fly) PE=2 SV=3	R	General function prediction only	Zinc finger protein 460 [Camponotus floridanus]
c20452/f1p27/2500	--	--	--	K17800|2.32802e-19|tca:655330|LETM1 and EF-hand domain-containing protein anon-60Da, mitochondrial; K17800 LETM1 and EF-hand domain-containing protein 1, mitochondrial (A)	[S]	Function unknown	--	LETM1 and EF-hand domain-containing protein anon-60Da, mitochondrial (Precursor) GN=Letm1 OS=Drosophila melanogaster (Fruit fly) PE=2 SV=2	S	Function unknown	LETM1 and EF-hand domain-containing protein 1, mitochondrial, partial [Stegodyphus mimosarum]
c6271/f1p2/8198	[R]	General function prediction only	Molecular Function: zinc ion binding (GO:0008270);; Molecular Function: transferase activity (GO:0016740);;	K18932|2.2016e-118|tca:657384|palmitoyltransferase ZDHHC5; K18932 palmitoyltransferase [EC:2.3.1.225] (A)	[R]	General function prediction only	DHHC palmitoyltransferase	Putative ZDHHC-type palmitoyltransferase 1 GN=DDB_G0276997 OS=Dictyostelium discoideum (Slime mold) PE=3 SV=3	R	General function prediction only	PREDICTED: palmitoyltransferase ZDHHC5 isoform X4 [Solenopsis invicta]
c92/f1p0/11319	--	--	--	--	--	--	Vitelline membrane outer layer protein I (VOMI)	--	--	--	vitelline membrane outer layer 1-like protein [Scylla paramamosain]
c17730/f2p11/4506	--	--	--	--	[W]	Extracellular structures	AMOP domain;; Nidogen-like;; von Willebrand factor type D domain;; Sushi domain (SCR repeat)	Protein mesh {ECO:0000303|PubMed:22854041} (Precursor) OS=Bombyx mori (Silk moth) PE=1 SV=1	W	Extracellular structures	hypothetical protein DAPPUDRAFT_305821 [Daphnia pulex]
c3168/f1p0/2236	[E]	Amino acid transport and metabolism	Molecular Function: L-aspartate:2-oxoglutarate aminotransferase activity (GO:0004069);; Biological Process: cellular amino acid metabolic process (GO:0006520);; Biological Process: biosynthetic process (GO:0009058);; Molecular Function: pyridoxal phosphate binding (GO:0030170);; Molecular Function: L-phenylalanine:2-oxoglutarate aminotransferase activity (GO:0080130);;	K14455|0|aag:AaeL_AAEL002399|aspartate aminotransferase; K14455 aspartate aminotransferase, mitochondrial [EC:2.6.1.1] (A)	[E]	Amino acid transport and metabolism	Aminotransferase class I and II	Aspartate aminotransferase, mitochondrial (Precursor) GN=aatA OS=Dictyostelium discoideum (Slime mold) PE=3 SV=1	E	Amino acid transport and metabolism	aspartate aminotransferase [Fenneropenaeus chinensis]
c15543/f1p2/1659	--	--	--	--	--	--	Ecdysteroid kinase;; Protein of unknown function (DUF1679);; Phosphotransferase enzyme family	--	R	General function prediction only	hypothetical protein L798_04035 [Zootermopsis nevadensis]
c425/f15p53/6677	[R]	General function prediction only	--	K09527|2.63123e-164|tca:658427|dnaJ homolog subfamily C member 7; K09527 DnaJ homolog subfamily C member 7 (A)	[O]	Posttranslational modification, protein turnover, chaperones	TPR repeat;; Tetratricopeptide repeat;; Tetratricopeptide repeat;; DnaJ domain;; Tetratricopeptide repeat;; Tetratricopeptide repeat;; Tetratricopeptide repeat;; Tetratricopeptide repeat;; Anaphase-promoting complex, cyclosome, subunit 3;; Tetratricopeptide repeat;; Tetratricopeptide repeat;; Tetratricopeptide repeat;; Tetratricopeptide repeat	DnaJ homolog subfamily C member 7 homolog GN=dnajc7 OS=Dictyostelium discoideum (Slime mold) PE=1 SV=1	O	Posttranslational modification, protein turnover, chaperones	DnaJ-like protein subfamily C member 7 [Zootermopsis nevadensis]
c7877/f1p24/1684	[R]	General function prediction only	Cellular Component: cytoplasmic dynein complex (GO:0005868);; Biological Process: microtubule-based movement (GO:0007018);;	K10415|0|tgu:100227509|DYNC1I2; dynein, cytoplasmic 1, intermediate chain 2; K10415 dynein intermediate chain, cytosolic (A)	[Z]	Cytoskeleton	WD domain, G-beta repeat	Cytoplasmic dynein 1 intermediate chain GN=sw OS=Drosophila melanogaster (Fruit fly) PE=1 SV=3	Z	Cytoskeleton	cytoplasmic dynein intermediate chain [Fenneropenaeus chinensis]
c11217/f1p2/4803	[KL]	--	Molecular Function: hydrolase activity, acting on acid anhydrides, in phosphorus-containing anhydrides (GO:0016818);; Molecular Function: ion binding (GO:0043167);; Molecular Function: organic cyclic compound binding (GO:0097159);; Molecular Function: heterocyclic compound binding (GO:1901363);;	K11643|0|phu:Phum_PHUM578860|Chromodomain helicase-DNA-binding protein, putative (EC:2.7.11.1); K11643 chromodomain-helicase-DNA-binding protein 4 [EC:3.6.4.12] (A)	[R]	General function prediction only	SNF2 family N-terminal domain	Chromodomain-helicase-DNA-binding protein Mi-2 homolog GN=Mi-2 OS=Drosophila melanogaster (Fruit fly) PE=1 SV=2	K	Transcription	Chromodomain helicase-DNA-binding protein, putative [Pediculus humanus corporis]
c13146/f1p0/3072	[I]	Lipid transport and metabolism	Biological Process: metabolic process (GO:0008152);; Molecular Function: oxidoreductase activity, acting on the CH-CH group of donors (GO:0016627);;	K15980|1.67596e-134|spu:753939|acyl-CoA dehydrogenase family member 9, mitochondrial-like; K15980 acyl-CoA dehydrogenase family member 9 [EC:1.3.99.-] (A)	[I]	Lipid transport and metabolism	Acyl-CoA dehydrogenase, N-terminal domain	Isobutyryl-CoA dehydrogenase, mitochondrial (Precursor) GN=acad8 OS=Dictyostelium discoideum (Slime mold) PE=3 SV=1	I	Lipid transport and metabolism	hypothetical protein DAPPUDRAFT_302851 [Daphnia pulex]
c16270/f4p2/512	--	--	Molecular Function: alpha-amylase activity (GO:0004556);; Biological Process: carbohydrate metabolic process (GO:0005975);; Molecular Function: cation binding (GO:0043169);;	K01176|3.2436e-62|aga:AgaP_AGAP002317|AGAP002317-PA; K01176 alpha-amylase [EC:3.2.1.1] (A)	[G]	Carbohydrate transport and metabolism	Alpha amylase, C-terminal all-beta domain	Alpha-amylase-related protein (Precursor) GN=Amyrel OS=Drosophila willistoni (Fruit fly) PE=3 SV=1	G	Carbohydrate transport and metabolism	preamylase 1 [Litopenaeus vannamei]
c11396/f3p15/1729	--	--	Molecular Function: chloride channel activity (GO:0005254);; Molecular Function: calcium ion binding (GO:0005509);; Biological Process: chloride transport (GO:0006821);; Biological Process: response to oxidative stress (GO:0006979);; Molecular Function: lipid binding (GO:0008289);; Biological Process: determination of adult lifespan (GO:0008340);; Biological Process: negative gravitaxis (GO:00480…	--	[P]	Inorganic ion transport and metabolism	Glutathione S-transferase, C-terminal domain;; Glutathione S-transferase, C-terminal domain	Chloride intracellular channel exc-4 GN=exc-4 OS=Caenorhabditis elegans PE=1 SV=2	P	Inorganic ion transport and metabolism	chloride intracellular channel [Portunus trituberculatus]
c18296/f1p0/2221	[I]	Lipid transport and metabolism	--	--	[R]	General function prediction only	Carboxylesterase family;; alpha/beta hydrolase fold	Venom carboxylesterase-6 (Precursor) OS=Apis mellifera (Honeybee) PE=2 SV=1	R	General function prediction only	JHE-like carboxylesterase 1 [Pandalopsis japonica]
c1041/f62p18/3602	--	--	--	--	--	--	--	--	S	Function unknown	PREDICTED: uncharacterized protein LOC100872082 isoform 3 [Apis florea]
c24989/f1p1/3323	[H]	Coenzyme transport and metabolism	Molecular Function: pyridoxal kinase activity (GO:0008478);; Biological Process: pyridoxal 5'-phosphate salvage (GO:0009443);; Biological Process: phosphorylation (GO:0016310);;	K00868|7.31299e-51|bfo:BRAFLDRAFT_235952|hypothetical protein; K00868 pyridoxine kinase [EC:2.7.1.35] (A)	[H]	Coenzyme transport and metabolism	Phosphomethylpyrimidine kinase;; pfkB family carbohydrate kinase	Pyridoxal kinase GN=pykA OS=Dictyostelium discoideum (Slime mold) PE=1 SV=1	H	Coenzyme transport and metabolism	Pyridoxal kinase [Zootermopsis nevadensis]
c1904/f1p0/6869	[R]	General function prediction only	--	K14299|1.24418e-132|acs:100558276|seh1l; SEH1-like (S. cerevisiae); K14299 nucleoporin SEH1 (A)	[YU]	--	WD domain, G-beta repeat	Nucleoporin SEH1 {ECO:0000250|UniProtKB:Q96EE3} OS=Caenorhabditis elegans PE=3 SV=1	1101	SEH1-like (S. cerevisiae	hypothetical protein BRAFLDRAFT_206753 [Branchiostoma floridae]
c23060/f4p17/2732	[O]	Posttranslational modification, protein turnover, chaperones	Biological Process: regulation of metabolic process (GO:0019222);;	K03032|0|nvi:100114985|26S proteasome non-ATPase regulatory subunit 1; K03032 26S proteasome regulatory subunit N2 (A)	[O]	Posttranslational modification, protein turnover, chaperones	Proteasome/cyclosome repeat;; HEAT repeats;; HEAT repeat;; HEAT-like repeat	26S proteasome non-ATPase regulatory subunit 1 GN=Rpn2 OS=Drosophila melanogaster (Fruit fly) PE=1 SV=1	O	Posttranslational modification, protein turnover, chaperones	26S proteasome non-ATPase regulatory subunit 1, partial [Stegodyphus mimosarum]
c1134/f3p1/8059	[P]	Inorganic ion transport and metabolism	Molecular Function: binding (GO:0005488);; Molecular Function: hydrolase activity (GO:0016787);;	K14951|0|ame:410527|GB10309; probable cation-transporting ATPase 13A3-like; K14951 cation-transporting ATPase 13A3/4/5 [EC:3.6.3.-] (A)	[P]	Inorganic ion transport and metabolism	E1-E2 ATPase;; haloacid dehalogenase-like hydrolase;; P5-type ATPase cation transporter;; haloacid dehalogenase-like hydrolase	Probable cation-transporting ATPase W08D2.5 GN=W08D2.5 OS=Caenorhabditis elegans PE=3 SV=2	P	Inorganic ion transport and metabolism	putative cation-transporting ATPase 13A3 [Zootermopsis nevadensis]
c948/f31p11/3393	--	--	--	--	[P]	Inorganic ion transport and metabolism	Rhodanese-like domain	Heat shock protein 67B2 GN=Hsp67Bb OS=Drosophila melanogaster (Fruit fly) PE=2 SV=1	P	Inorganic ion transport and metabolism	heat shock protein 67B2 [Trichinella spiralis]
c20496/f1p4/2186	--	--	Molecular Function: nucleic acid binding (GO:0003676);; Cellular Component: nucleus (GO:0005634);; Molecular Function: metal ion binding (GO:0046872);;	--	--	--	BTB/POZ domain	Longitudinals lacking protein-like OS=Drosophila melanogaster (Fruit fly) PE=1 SV=1	R	General function prediction only	Broad-complex protein isoform 4 [Penaeus monodon]
c12062/f3p28/1683	--	--	Molecular Function: kinase activity (GO:0016301);;	--	--	--	--	--	M	Cell wall/membrane/envelope biogenesis	hypothetical protein BRAFLDRAFT_234848 [Branchiostoma floridae]
c20388/f1p0/2754	--	--	--	K14388|1.97627e-73|bfo:BRAFLDRAFT_213839|hypothetical protein; K14388 solute carrier family 5 (sodium-coupled monocarboxylate transporter), member 8/12 (A)	[P]	Inorganic ion transport and metabolism	Sodium:solute symporter family	Putative sodium-dependent multivitamin transporter GN=CG32669 OS=Drosophila melanogaster (Fruit fly) PE=2 SV=1	P	Inorganic ion transport and metabolism	iodide transporter-like protein [Saccoglossus kowalevskii]
c20089/f2p9/2463	--	--	--	--	--	--	--	--	--	--	PREDICTED: uncharacterized protein LOC100181526 [Ciona intestinalis]
c3485/f1p0/3522	--	--	--	--	--	--	Vitelline membrane outer layer protein I (VOMI)	--	R	General function prediction only	vitelline membrane outer layer 1-like protein [Scylla paramamosain]
c17852/f1p25/1477	--	--	--	--	--	--	--	--	--	--	hypothetical protein CLF_101455 [Clonorchis sinensis]
c6823/f1p4/7602	--	--	Cellular Component: nucleus (GO:0005634);; Molecular Function: hydrolase activity (GO:0016787);;	--	[B]	Chromatin structure and dynamics	Chromo (CHRromatin Organisation MOdifier) domain	Polycomb group protein Pc GN=Pc OS=Drosophila melanogaster (Fruit fly) PE=1 SV=1	B	Chromatin structure and dynamics	nucleolin, putative [Ixodes scapularis]
c489/f1p0/17931	--	--	Molecular Function: oxidoreductase activity (GO:0016491);; Biological Process: oxidation-reduction process (GO:0055114);;	K00505|2.60146e-06|dme:Dmel_CG42639|PPO1; Prophenoloxidase 1 (EC:1.10.3.1 1.14.18.1); K00505 tyrosinase [EC:1.14.18.1] (A)	--	--	Hemocyanin, ig-like domain	Pseudohemocyanin-1 (Precursor; Fragment) OS=Homarus americanus (American lobster) PE=1 SV=1	--	--	hemocyanin [Litopenaeus vannamei]
c15214/f1p3/760	[O]	Posttranslational modification, protein turnover, chaperones	Biological Process: protein peptidyl-prolyl isomerization (GO:0000413);; Molecular Function: peptidyl-prolyl cis-trans isomerase activity (GO:0003755);; Biological Process: protein folding (GO:0006457);;	K09565|1.77887e-70|mde:101898665|peptidyl-prolyl cis-trans isomerase-like; K09565 peptidyl-prolyl isomerase F (cyclophilin D) [EC:5.2.1.8] (A)	[O]	Posttranslational modification, protein turnover, chaperones	Cyclophilin type peptidyl-prolyl cis-trans isomerase/CLD	Peptidyl-prolyl cis-trans isomerase GN=Cyp1 OS=Drosophila melanogaster (Fruit fly) PE=1 SV=2	O	Posttranslational modification, protein turnover, chaperones	cyclophilin A [Litopenaeus vannamei]
c2890/f1p8/2413	--	--	Cellular Component: intracellular (GO:0005622);;	K02903|3.66829e-28|mde:101893218|60S ribosomal protein L28-like; K02903 large subunit ribosomal protein L28e (A)	[J]	Translation, ribosomal structure and biogenesis	Ribosomal L28e protein family	60S ribosomal protein L28 GN=RpL28 OS=Spodoptera frugiperda (Fall armyworm) PE=2 SV=1	J	Translation, ribosomal structure and biogenesis	PREDICTED: 60S ribosomal protein L28 [Musca domestica]
c6877/f1p11/592	--	--	Molecular Function: serine-type endopeptidase activity (GO:0004252);; Cellular Component: extracellular space (GO:0005615);; Biological Process: proteolysis (GO:0006508);; Biological Process: digestion (GO:0007586);; Molecular Function: metal ion binding (GO:0046872);;	K01312|7.85651e-10|bfo:BRAFLDRAFT_59355|hypothetical protein; K01312 trypsin [EC:3.4.21.4] (A)	[E]	Amino acid transport and metabolism	Chitin binding Peritrophin-A domain	Trypsin-1 OS=Astacus astacus (Noble crayfish) PE=1 SV=1	S	Function unknown	trypsinogen 2 [Litopenaeus vannamei]
c17504/f1p16/2302	--	--	Molecular Function: organic cyclic compound binding (GO:0097159);; Molecular Function: heterocyclic compound binding (GO:1901363);;	--	--	--	--	--	T	Signal transduction mechanisms	hypothetical protein DAPPUDRAFT_243046 [Daphnia pulex]
c2598/f3p8/3404	--	--	--	--	--	--	EURL protein	--	--	--	--
c12945/f1p0/640	[G]	Carbohydrate transport and metabolism	Molecular Function: triose-phosphate isomerase activity (GO:0004807);; Biological Process: glycolytic process (GO:0006096);;	K01803|4.7595e-55|nve:NEMVE_v1g166299|hypothetical protein; K01803 triosephosphate isomerase (TIM) [EC:5.3.1.1] (A)	[G]	Carbohydrate transport and metabolism	Triosephosphate isomerase	Triosephosphate isomerase GN=Tpi OS=Bombyx mori (Silk moth) PE=1 SV=2	G	Carbohydrate transport and metabolism	triosephosphate isomerase [Penaeus monodon]
c8109/f1p3/6502	--	--	--	--	--	--	--	--	S	Function unknown	hypothetical protein L798_13373 [Zootermopsis nevadensis]
c23777/f1p0/4658	[R]	General function prediction only	Molecular Function: nucleic acid binding (GO:0003676);; Molecular Function: metal ion binding (GO:0046872);;	K09207|3.65809e-51|aga:AgaP_AGAP007038|AGAP007038-PA; K09207 krueppel-like factor 6/7 (A)	[R]	General function prediction only	Zinc finger, C2H2 type;; Zinc-finger double domain;; C2H2-type zinc finger	Transcription factor btd GN=btd OS=Drosophila melanogaster (Fruit fly) PE=2 SV=1	K	Transcription	PREDICTED: transcription factor Sp4 [Bactrocera cucurbitae]
c1986/f12p1/429	[J]	Translation, ribosomal structure and biogenesis	Molecular Function: structural constituent of ribosome (GO:0003735);; Biological Process: translation (GO:0006412);; Molecular Function: myosin binding (GO:0017022);; Cellular Component: cytosolic large ribosomal subunit (GO:0022625);;	K02915|9.16221e-39|dse:Dsec_GM23916|GM23916 gene product from transcript GM23916-RA; K02915 large subunit ribosomal protein L34e (A)	[J]	Translation, ribosomal structure and biogenesis	Ribosomal protein L34e	60S ribosomal protein L34 GN=RpL34 OS=Aedes albopictus (Asian tiger mosquito) PE=2 SV=2	J	Translation, ribosomal structure and biogenesis	GM23916 [Drosophila sechellia]
c25518/f2p3/3989	--	--	--	--	[R]	General function prediction only	Arrestin (or S-antigen), N-terminal domain;; Arrestin (or S-antigen), C-terminal domain	Arrestin domain-containing protein 15 GN=arrd-15 OS=Caenorhabditis elegans PE=3 SV=2	R	General function prediction only	Arrestin domain-containing protein 3 [Crassostrea gigas]
c21530/f1p4/4074	[P]	Inorganic ion transport and metabolism	Molecular Function: nucleotide binding (GO:0000166);; Biological Process: ion transport (GO:0006811);; Cellular Component: membrane (GO:0016020);; Molecular Function: substrate-specific transporter activity (GO:0022892);; Molecular Function: ATPase activity, coupled to movement of substances (GO:0043492);; Molecular Function: metal ion binding (GO:0046872);;	K01530|0|tca:656757|probable phospholipid-transporting ATPase VD; K01530 phospholipid-translocating ATPase [EC:3.6.3.1] (A)	[R]	General function prediction only	Putative hydrolase of sodium-potassium ATPase alpha subunit;; haloacid dehalogenase-like hydrolase;; haloacid dehalogenase-like hydrolase	Phospholipid-transporting ATPase tat-1 GN=tat-1 OS=Caenorhabditis elegans PE=3 SV=3	P	Inorganic ion transport and metabolism	putative phospholipid-transporting ATPase VD, partial [Zootermopsis nevadensis]
c3562/f1p0/3762	[E]	Amino acid transport and metabolism	Molecular Function: peptidase activity, acting on L-amino acid peptides (GO:0070011);;	K01298|1.53793e-105|phi:102108782|CPA2; carboxypeptidase A2 (pancreatic); K01298 carboxypeptidase A2 [EC:3.4.17.15] (A)	[S]	Function unknown	Zinc carboxypeptidase;; Carboxypeptidase activation peptide	Carboxypeptidase B OS=Astacus astacus (Noble crayfish) PE=1 SV=1	R	General function prediction only	hypothetical protein DAPPUDRAFT_303899 [Daphnia pulex]
c7602/f1p5/6705	[V]	Defense mechanisms	Molecular Function: ATP binding (GO:0005524);; Biological Process: ATP catabolic process (GO:0006200);; Cellular Component: integral component of membrane (GO:0016021);; Molecular Function: ATPase activity, coupled to transmembrane movement of substances (GO:0042626);; Biological Process: transmembrane transport (GO:0055085);;	K05665|0|nvi:100120375|multidrug resistance-associated protein 1; K05665 ATP-binding cassette, subfamily C (CFTR/MRP), member 1 (A)	[Q]	Secondary metabolites biosynthesis, transport and catabolism	ABC transporter transmembrane region	ABC transporter C family member 10 GN=abcC10 OS=Dictyostelium discoideum (Slime mold) PE=3 SV=1	Q	Secondary metabolites biosynthesis, transport and catabolism	Multidrug resistance-associated protein [Cerapachys biroi]
c6630/f1p0/7411	--	--	Molecular Function: zinc ion binding (GO:0008270);;	K15690|0|tca:656960|roquin-1; K15690 RING finger and CCCH-type zinc finger domain-containing protein (A)	[O]	Posttranslational modification, protein turnover, chaperones	Zinc finger C-x8-C-x5-C-x3-H type (and similar);; Zinc finger, C3HC4 type (RING finger)	Regulation of longevity by E3 ubiquitin-protein ligase OS=Caenorhabditis elegans PE=1 SV=4	O	Posttranslational modification, protein turnover, chaperones	PREDICTED: roquin-1 [Tribolium castaneum]
c3055/f1p0/5375	[J]	Translation, ribosomal structure and biogenesis	Molecular Function: structural constituent of ribosome (GO:0003735);; Cellular Component: ribosome (GO:0005840);; Biological Process: translation (GO:0006412);;	K02934|6.99722e-28|nvi:100119262|Rpl6; ribosomal protein L6; K02934 large subunit ribosomal protein L6e (A)	[J]	Translation, ribosomal structure and biogenesis	Carboxypeptidase activation peptide	60S ribosomal protein L6 GN=rpl-6 OS=Caenorhabditis elegans PE=1 SV=1	J	Translation, ribosomal structure and biogenesis	ribosomal protein L6 [Chrysomela tremula]
c18773/f1p2/2108	[O]	Posttranslational modification, protein turnover, chaperones	--	K09571|2.64783e-152|ssc:100337672|FKBP4; FK506 binding protein 4, 59kDa (EC:5.2.1.8); K09571 FK506-binding protein 4/5 [EC:5.2.1.8] (A)	[O]	Posttranslational modification, protein turnover, chaperones	FKBP-type peptidyl-prolyl cis-trans isomerase;; TPR repeat;; Tetratricopeptide repeat;; Tetratricopeptide repeat;; Tetratricopeptide repeat;; Tetratricopeptide repeat	FK506-binding protein 59 OS=Drosophila melanogaster (Fruit fly) PE=1 SV=1	O	Posttranslational modification, protein turnover, chaperones	FK506-binding protein 4 [Zootermopsis nevadensis]
c20860/f1p0/5346	[C]	Energy production and conversion	Cellular Component: vacuolar proton-transporting V-type ATPase, V0 domain (GO:0000220);; Molecular Function: hydrogen ion transmembrane transporter activity (GO:0015078);; Biological Process: ATP hydrolysis coupled proton transport (GO:0015991);;	K02154|7.19363e-91|aga:AgaP_AGAP001587|AGAP001587-PA; K02154 V-type H+-transporting ATPase subunit a (A)	[C]	Energy production and conversion	V-type ATPase 116kDa subunit family	Probable V-type proton ATPase 116 kDa subunit a GN=unc-32 OS=Caenorhabditis elegans PE=2 SV=3	C	Energy production and conversion	V-H-ATPase subunit A [Litopenaeus vannamei]
c4216/f1p3/6581	[RTKL]	--	Biological Process: MAPK cascade (GO:0000165);; Molecular Function: MAP kinase activity (GO:0004707);; Molecular Function: ATP binding (GO:0005524);; Biological Process: protein phosphorylation (GO:0006468);;	K04441|4.99629e-62|aag:AaeL_AAEL008379|P38 mapk; K04441 p38 MAP kinase [EC:2.7.11.24] (A)	[T]	Signal transduction mechanisms	Protein kinase domain	Mitogen-activated protein kinase 14A GN=Mpk2 OS=Drosophila melanogaster (Fruit fly) PE=1 SV=1	T	Signal transduction mechanisms	p38 mitogen-activated protein kinase [Litopenaeus vannamei]
c10351/f8p12/4127	[K]	Transcription	Molecular Function: TFIID-class transcription factor binding (GO:0001094);; Molecular Function: RNA polymerase II transcription coactivator activity involved in preinitiation complex assembly (GO:0001128);; Molecular Function: TBP-class protein binding RNA polymerase II transcription factor activity involved in preinitiation complex assembly (GO:0001129);; Cellular Component: transcription factor…	K03122|8.19303e-25|cqu:CpipJ_CPIJ002554|TFIIA; K03122 transcription initiation factor TFIIA large subunit (A)	[K]	Transcription	Transcription factor IIA, alpha/beta subunit	Transcription initiation factor IIA beta chain GN=TfIIA-L OS=Drosophila melanogaster (Fruit fly) PE=1 SV=2	K	Transcription	TFIIA [Culex quinquefasciatus]
c20513/f1p2/2652	[R]	General function prediction only	--	--	[R]	General function prediction only	Protein tyrosine phosphatase-like protein, PTPLA;; CS domain	Very-long-chain (3R)-3-hydroxyacyl-CoA dehydratase hpo-8 GN=hpo-8 OS=Caenorhabditis elegans PE=3 SV=2	T	Signal transduction mechanisms	Protein tyrosine phosphatase-like protein PTPLAD1 [Zootermopsis nevadensis]
c23196/f2p1/4389	--	--	Biological Process: cellular process (GO:0009987);; Molecular Function: hydrolase activity (GO:0016787);;	K01116|0|tca:660210|1-phosphatidylinositol 4,5-bisphosphate phosphodiesterase gamma-1; K01116 phosphatidylinositol phospholipase C, gamma-1 [EC:3.1.4.11] (A)	[I]	Lipid transport and metabolism	SH2 domain;; SH3 domain	1-phosphatidylinositol 4,5-bisphosphate phosphodiesterase GN=plc OS=Dictyostelium discoideum (Slime mold) PE=2 SV=1	I	Lipid transport and metabolism	hypothetical protein TcasGA2_TC004220 [Tribolium castaneum]
c2178/f5p4/391	[J]	Translation, ribosomal structure and biogenesis	Molecular Function: structural constituent of ribosome (GO:0003735);; Cellular Component: ribosome (GO:0005840);; Biological Process: translation (GO:0006412);; Molecular Function: metal ion binding (GO:0046872);;	K02978|4.33632e-48|tru:101078248|leucine-rich repeat-containing protein 71-like; K02978 small subunit ribosomal protein S27e (A)	[J]	Translation, ribosomal structure and biogenesis	Ribosomal protein S27	40S ribosomal protein S27 GN=RPS27 OS=Homarus americanus (American lobster) PE=3 SV=2	J	Translation, ribosomal structure and biogenesis	RecName: Full=40S ribosomal protein S27 [Homarus americanus]
c15670/f1p0/1479	--	--	--	--	[U]	Intracellular trafficking, secretion, and vesicular transport	BAR domain;; Variant SH3 domain;; SH3 domain;; Variant SH3 domain	LIM and SH3 domain protein F42H10.3 GN=F42H10.3 OS=Caenorhabditis elegans PE=3 SV=3	U	Intracellular trafficking, secretion, and vesicular transport	PREDICTED: amphiphysin isoform X3 [Solenopsis invicta]
c20069/f1p4/2367	--	--	--	--	--	--	--	--	--	--	PREDICTED: uncharacterized protein LOC100181526 [Ciona intestinalis]
c3928/f1p0/1224	[R]	General function prediction only	--	K16725|1.13605e-109|cmk:103179726|centrosomal protein of 192 kDa-like; K16725 centrosomal protein CEP192 (A)	[YU]	--	WD domain, G-beta repeat	Nucleoporin SEH1 {ECO:0000250|UniProtKB:Q96EE3} OS=Caenorhabditis elegans PE=3 SV=1	593	SEH1-like (S. cerevisiae	hypothetical protein DAPPUDRAFT_301745 [Daphnia pulex]
c13695/f1p0/1703	[R]	General function prediction only	Molecular Function: oxidoreductase activity (GO:0016491);; Biological Process: single-organism metabolic process (GO:0044710);;	K13948|1.19298e-111|nvi:100120078|prostaglandin reductase 1-like; K13948 prostaglandin reductase 1 [EC:1.3.1.74 1.3.1.48] (A)	[R]	General function prediction only	Zinc-binding dehydrogenase;; Zinc-binding dehydrogenase	Probable quinone oxidoreductase OS=Leishmania amazonensis PE=3 SV=1	R	General function prediction only	protaglandin reductase 1 [Penaeus monodon]
c7643/f1p3/1798	--	--	Molecular Function: transferase activity (GO:0016740);;	K14464|3.67734e-40|isc:IscW_ISCW004236|fucosyltransferase, putative (EC:2.4.1.65); K14464 alpha-1,3-fucosyltransferase [EC:2.4.1.-] (A)	[GE]	--	Glycosyltransferase family 10 (fucosyltransferase)	Alpha-(1,3)-fucosyltransferase C GN=FucTC OS=Drosophila melanogaster (Fruit fly) PE=2 SV=4	256	fucosyltransferase activity	hypothetical protein DAPPUDRAFT_41601 [Daphnia pulex]
c5566/f1p0/6876	--	--	--	--	[L]	Replication, recombination and repair	BRCA1 C Terminus (BRCT) domain	--	L	Replication, recombination and repair	PREDICTED: uncharacterized protein LOC593800 [Strongylocentrotus purpuratus]
c6428/f1p2/1296	--	--	Molecular Function: hydrolase activity (GO:0016787);;	--	[E]	Amino acid transport and metabolism	Trypsin	Proclotting enzyme heavy chain (Precursor) OS=Tachypleus tridentatus (Japanese horseshoe crab) PE=1 SV=1	O	Posttranslational modification, protein turnover, chaperones	PREDICTED: plasminogen-like isoform X1 [Apis dorsata]
c3374/f1p0/5654	--	--	Molecular Function: chitinase activity (GO:0004568);; Cellular Component: extracellular region (GO:0005576);; Biological Process: carbohydrate metabolic process (GO:0005975);; Biological Process: chitin catabolic process (GO:0006032);; Molecular Function: chitin binding (GO:0008061);;	K01183|4.01517e-64|isc:IscW_ISCW012986|chitinase, putative (EC:3.2.1.14); K01183 chitinase [EC:3.2.1.14] (A)	[G]	Carbohydrate transport and metabolism	--	Probable chitinase 3 (Precursor) GN=Cht3 OS=Drosophila melanogaster (Fruit fly) PE=2 SV=2	G	Carbohydrate transport and metabolism	chitinase [Litopenaeus vannamei]
c5099/f1p19/1923	[Q]	Secondary metabolites biosynthesis, transport and catabolism	Biological Process: isoprenoid metabolic process (GO:0006720);; Biological Process: phototransduction (GO:0007602);; Molecular Function: oxidoreductase activity, acting on single donors with incorporation of molecular oxygen, incorporation of two atoms of oxygen (GO:0016702);; Biological Process: cellular biosynthetic process (GO:0044249);;	K18048|1.66102e-94|aag:AaeL_AAEL003211|beta-carotene dioxygenase; K18048 carotenoid isomerooxygenase [EC:1.13.11.65] (A)	[Q]	Secondary metabolites biosynthesis, transport and catabolism	Retinal pigment epithelial membrane protein	Carotenoid isomerooxygenase GN=ninaB OS=Drosophila melanogaster (Fruit fly) PE=1 SV=1	Q	Secondary metabolites biosynthesis, transport and catabolism	hypothetical protein DAPPUDRAFT_333779 [Daphnia pulex]
c22829/f1p37/2591	--	--	--	--	--	--	--	--	S	Function unknown	hypothetical protein DAPPUDRAFT_254259 [Daphnia pulex]
c10483/f1p3/2845	--	--	--	--	--	--	FR47-like protein;; Aralkyl acyl-CoA:amino acid N-acyltransferase, C-terminal region;; Acetyltransferase (GNAT) family	--	R	General function prediction only	Glycine N-acyltransferase [Crassostrea gigas]
c18919/f1p6/4564	--	--	Molecular Function: ubiquitin thiolesterase activity (GO:0004221);; Biological Process: ubiquitin-dependent protein catabolic process (GO:0006511);; Molecular Function: cysteine-type peptidase activity (GO:0008234);;	K11840|1.73683e-118|bfo:BRAFLDRAFT_275724|hypothetical protein; K11840 ubiquitin carboxyl-terminal hydrolase 9/24 [EC:3.4.19.12] (A)	[O]	Posttranslational modification, protein turnover, chaperones	--	Probable ubiquitin carboxyl-terminal hydrolase FAF GN=faf OS=Drosophila melanogaster (Fruit fly) PE=1 SV=2	O	Posttranslational modification, protein turnover, chaperones	putative ubiquitin carboxyl-terminal hydrolase FAF-X, partial [Stegodyphus mimosarum]
c12329/f1p0/1793	--	--	--	K05665|5.72467e-66|tca:657826|multidrug resistance-associated protein 1; K05665 ATP-binding cassette, subfamily C (CFTR/MRP), member 1 (A)	[Q]	Secondary metabolites biosynthesis, transport and catabolism	--	ABC transporter C family member 10 GN=abcC10 OS=Dictyostelium discoideum (Slime mold) PE=3 SV=1	Q	Secondary metabolites biosynthesis, transport and catabolism	PREDICTED: multidrug resistance-associated protein 1 isoform X1 [Tribolium castaneum]
c5980/f1p0/2645	--	--	Molecular Function: cation channel activity (GO:0005261);; Biological Process: monovalent inorganic cation transport (GO:0015672);; Cellular Component: integral component of membrane (GO:0016021);;	--	[S]	Function unknown	TRIC channel	--	S	Function unknown	PREDICTED: trimeric intracellular cation channel type B [Harpegnathos saltator]
c15398/f1p0/1312	--	--	Molecular Function: ATP binding (GO:0005524);; Cellular Component: cytoplasm (GO:0005737);; Cellular Component: cytoskeleton (GO:0005856);;	K05692|0|tca:656991|actin, muscle; K05692 actin beta/gamma 1 (A)	[Z]	Cytoskeleton	Actin	Actin, muscle (Precursor) OS=Manduca sexta (Tobacco hawkmoth) PE=2 SV=1	Z	Cytoskeleton	actin 1 [Penaeus monodon]
c25176/f1p1/3319	[T]	Signal transduction mechanisms	Molecular Function: histone acetyltransferase activity (GO:0004402);; Biological Process: histone acetylation (GO:0016573);;	K04508|0|tca:659772|F-box-like/WD repeat-containing protein TBL1XR1; K04508 transducin (beta)-like 1 (A)	[B]	Chromatin structure and dynamics	WD domain, G-beta repeat;; Eukaryotic translation initiation factor eIF2A;; LisH;; Anaphase-promoting complex subunit 4 WD40 domain	F-box-like/WD repeat-containing protein ebi GN=ebi OS=Drosophila melanogaster (Fruit fly) PE=1 SV=2	B	Chromatin structure and dynamics	PREDICTED: F-box-like/WD repeat-containing protein TBL1XR1 [Tribolium castaneum]
c14673/f1p30/380	--	--	--	--	--	--	--	--	R	General function prediction only	hypothetical protein TTRE_0000982701, partial [Trichuris trichiura]
c2324/f4p4/3257	--	--	--	--	[S]	Function unknown	Protein of unknown function (DUF544)	--	S	Function unknown	hypothetical protein DAPPUDRAFT_48508 [Daphnia pulex]
c13760/f2p2/2363	[O]	Posttranslational modification, protein turnover, chaperones	--	K09492|5.86162e-26|bfo:BRAFLDRAFT_118701|hypothetical protein; K09492 McKusick-Kaufman syndrome protein (A)	[O]	Posttranslational modification, protein turnover, chaperones	TCP-1/cpn60 chaperonin family	--	O	Posttranslational modification, protein turnover, chaperones	McKusick-Kaufman/Bardet-Biedl syndromes putative chaperonin [Zootermopsis nevadensis]
c42/f1p0/11380	--	--	--	K18621|6.56714e-91|phu:Phum_PHUM204170|Actin-binding protein anillin, putative; K18621 actin-binding protein anillin (A)	[DZ]	--	PH domain	Actin-binding protein anillin GN=scra OS=Drosophila melanogaster (Fruit fly) PE=1 SV=3	Z	Cytoskeleton	hypothetical protein DAPPUDRAFT_197843 [Daphnia pulex]
c19988/f1p0/4826	--	--	Molecular Function: hydrolase activity (GO:0016787);;	K11854|4.97432e-54|myd:102758191|USP38; ubiquitin specific peptidase 38; K11854 ubiquitin carboxyl-terminal hydrolase 35/38 [EC:3.4.19.12] (A)	[O]	Posttranslational modification, protein turnover, chaperones	Ubiquitin carboxyl-terminal hydrolase;; Ubiquitin carboxyl-terminal hydrolase	Ubiquitin carboxyl-terminal hydrolase 64E GN=Ubp64E OS=Drosophila melanogaster (Fruit fly) PE=1 SV=2	O	Posttranslational modification, protein turnover, chaperones	PREDICTED: ubiquitin carboxyl-terminal hydrolase 38-like [Saccoglossus kowalevskii]
c18362/f3p28/1020	--	--	--	--	--	--	Ferritin-like domain	--	--	--	hypothetical ferritin light-chain subunit [Rimicaris exoculata]
c8120/f1p1/3476	[K]	Transcription	Molecular Function: sequence-specific DNA binding transcription factor activity (GO:0003700);; Biological Process: regulation of transcription, DNA-templated (GO:0006355);; Molecular Function: sequence-specific DNA binding (GO:0043565);;	K09404|1.2071e-138|tca:658300|forkhead box protein K1; K09404 forkhead box protein K (A)	[K]	Transcription	FHA domain	Fork head domain transcription factor slp1 GN=slp1 OS=Drosophila melanogaster (Fruit fly) PE=2 SV=1	K	Transcription	Forkhead box protein K2 [Zootermopsis nevadensis]
c7637/f1p5/6596	--	--	--	--	--	--	Immunoglobulin I-set domain;; Immunoglobulin domain;; Immunoglobulin domain;; Immunoglobulin V-set domain;; Immunoglobulin domain	Titin GN=CG1915 OS=Drosophila melanogaster (Fruit fly) PE=1 SV=3	Z	Cytoskeleton	Muscle M-line assembly protein unc-89, partial [Zootermopsis nevadensis]
c16542/f1p1/4636	[GER]	--	Molecular Function: UDP-galactose transmembrane transporter activity (GO:0005459);; Cellular Component: Golgi medial cisterna (GO:0005797);; Cellular Component: membrane (GO:0016020);; Biological Process: single-organism transport (GO:0044765);; Biological Process: organic substance transport (GO:0071702);;	--	[G]	Carbohydrate transport and metabolism	Nucleotide-sugar transporter;; UAA transporter family;; EamA-like transporter family	--	G	Carbohydrate transport and metabolism	GG25047 [Drosophila erecta]
c2008/f20p31/2781	--	--	Biological Process: intracellular protein transport (GO:0006886);;	K15296|5.11728e-141|phu:Phum_PHUM600830|Soluble NSF attachment protein, putative; K15296 alpha-soluble NSF attachment protein (A)	[U]	Intracellular trafficking, secretion, and vesicular transport	Soluble NSF attachment protein, SNAP;; Tetratricopeptide repeat;; Tetratricopeptide repeat;; Aromatic-di-Alanine (AdAR) repeat;; Tetratricopeptide repeat;; Tetratricopeptide repeat	Soluble NSF attachment protein GN=Snap OS=Drosophila melanogaster (Fruit fly) PE=1 SV=1	U	Intracellular trafficking, secretion, and vesicular transport	Soluble NSF attachment protein, putative [Pediculus humanus corporis]
c19810/f1p3/3297	--	--	--	K15014|3.81102e-77|aag:AaeL_AAEL010123|equilibrative nucleoside transporter; K15014 solute carrier family 29 (equilibrative nucleoside transporter), member 1/2/3 (A)	[F]	Nucleotide transport and metabolism	Nucleoside transporter	--	P	Inorganic ion transport and metabolism	Equilibrative nucleoside transporter 3 [Zootermopsis nevadensis]
c16449/f2p32/1835	[U]	Intracellular trafficking, secretion, and vesicular transport	Biological Process: protein transport (GO:0015031);; Cellular Component: intracellular part (GO:0044424);;	K15043|0|gga:417420|KPNA2; karyopherin alpha 2 (RAG cohort 1, importin alpha 1); K15043 importin subunit alpha-2 (A)	[U]	Intracellular trafficking, secretion, and vesicular transport	Armadillo/beta-catenin-like repeat;; HEAT-like repeat;; HEAT repeats;; HEAT repeat;; V-ATPase subunit H;; Armadillo-like;; Kinesin-associated protein (KAP)	Importin subunit alpha GN=Pen OS=Drosophila melanogaster (Fruit fly) PE=1 SV=2	U	Intracellular trafficking, secretion, and vesicular transport	hypothetical protein DAPPUDRAFT_301494 [Daphnia pulex]
c2873/f4p3/821	--	--	--	--	--	--	Phosphotyrosine interaction domain (PTB/PID);; Phosphotyrosine interaction domain (PTB/PID)	--	S	Function unknown	hypothetical protein DAPPUDRAFT_129710 [Daphnia pulex]
c18538/f1p4/2431	--	--	--	--	--	--	--	--	R	General function prediction only	PREDICTED: DBIRD complex subunit ZNF326 isoform X3 [Solenopsis invicta]
c7326/f1p0/4524	--	--	--	--	[I]	Lipid transport and metabolism	--	Sphingomyelinase phosphodiesterase C (Precursor) GN=sgmC OS=Dictyostelium discoideum (Slime mold) PE=3 SV=1	I	Lipid transport and metabolism	hypothetical protein DAPPUDRAFT_300846 [Daphnia pulex]
c6825/f1p0/6556	--	--	--	--	--	--	--	--	R	General function prediction only	PREDICTED: zinc finger protein 608-like isoform X3 [Tribolium castaneum]
c10990/f1p1/3289	--	--	--	--	[T]	Signal transduction mechanisms	RhoGAP domain;; START domain	Rho GTPase-activating protein gacX GN=gacX OS=Dictyostelium discoideum (Slime mold) PE=3 SV=1	T	Signal transduction mechanisms	PREDICTED: uncharacterized protein LOC100883858 [Megachile rotundata]
c3100/f1p0/1105	--	--	Cellular Component: integral component of membrane (GO:0016021);;	--	[S]	Function unknown	Transmembrane proteins 14C	UPF0136 membrane protein CG5532 GN=CG5532 OS=Drosophila melanogaster (Fruit fly) PE=3 SV=1	S	Function unknown	hypothetical protein L798_02394 [Zootermopsis nevadensis]
c3020/f1p1/2416	--	--	--	--	[G]	Carbohydrate transport and metabolism	Calcineurin-like phosphoesterase	--	G	Carbohydrate transport and metabolism	purple acid phosphatase, putative [Ixodes scapularis]
c9691/f1p1368/1879	--	--	Molecular Function: oxidoreductase activity (GO:0016491);; Biological Process: oxidation-reduction process (GO:0055114);;	--	--	--	Hemocyanin, copper containing domain;; Hemocyanin, all-alpha domain;; Hemocyanin, ig-like domain	Hemocyanin C chain OS=Panulirus interruptus (California spiny lobster) PE=1 SV=1	R	General function prediction only	hemocyanin [Litopenaeus vannamei]
c2198/f11p11/2483	--	--	Biological Process: transport (GO:0006810);;	K12306|2.56526e-74|cin:100183781|major facilitator superfamily domain-containing protein 7-like; K12306 MFS transporter, FLVCR family, MFS-domain-containing protein 7 (A)	[R]	General function prediction only	Major Facilitator Superfamily	Uncharacterized protein B0416.5 GN=B0416.5 OS=Caenorhabditis elegans PE=4 SV=1	R	General function prediction only	PREDICTED: major facilitator superfamily domain-containing protein 7-like [Ciona intestinalis]
c13152/f1p0/3188	--	--	Molecular Function: motor activity (GO:0003774);; Cellular Component: myosin complex (GO:0016459);;	--	[Z]	Cytoskeleton	Myosin tail	Paramyosin, short form GN=Prm OS=Drosophila melanogaster (Fruit fly) PE=2 SV=2	Z	Cytoskeleton	PREDICTED: paramyosin, long form [Acyrthosiphon pisum]
c15093/f1p1/1791	[R]	General function prediction only	--	--	[M]	Cell wall/membrane/envelope biogenesis	Ankyrin repeat;; Ankyrin repeats (many copies);; Ankyrin repeats (3 copies);; Ankyrin repeats (many copies);; Ankyrin repeat	Ankyrin repeat, PH and SEC7 domain containing protein secG GN=secG OS=Dictyostelium discoideum (Slime mold) PE=2 SV=1	R	General function prediction only	ankyrin repeat protein [Trichomonas vaginalis G3]
c581/f1p0/23249	--	--	--	--	--	--	NACHT domain	--	S	Function unknown	hypothetical protein BRAFLDRAFT_92858 [Branchiostoma floridae]
c10323/f3p55/3550	--	--	Molecular Function: actin binding (GO:0003779);; Cellular Component: cytoplasm (GO:0005737);; Biological Process: cytoskeleton organization (GO:0007010);;	--	[N]	Cell motility	Thymosin beta-4 family	--	--	--	thymosin-repeated protein 2 [Eriocheir sinensis]
c26670/f1p0/3760	--	--	--	--	--	--	--	--	--	--	putative reverse transcriptase [Marsupenaeus japonicus]
c10213/f6p0/3667	[R]	General function prediction only	--	K07868|0|ame:413034|RhoBTB, GB16187; RhoBTB protein; K07868 Rho-related BTB domain-containing protein 1/2 (A)	[R]	General function prediction only	Ras family;; BTB/POZ domain;; Miro-like protein	Ras-related protein Rac1 (Precursor) GN=Rac1 OS=Drosophila melanogaster (Fruit fly) PE=1 SV=2	R	General function prediction only	PREDICTED: rho-related BTB domain-containing protein 1 isoform X1 [Solenopsis invicta]
c12835/f2p0/1641	--	--	--	K16220|1.85029e-07|tru:101075529|HCLS1-associated protein X-1-like; K16220 HCLS1-associated protein X-1 (A)	--	--	--	--	S	Function unknown	putative accessory gland protein [Gryllus pennsylvanicus]
c10540/f1p2/3480	--	--	--	--	--	--	--	--	--	--	hypothetical protein L798_09776 [Zootermopsis nevadensis]
c12558/f1p6/3606	--	--	--	K07197|0|tca:663039|sterol regulatory element-binding protein 1; K07197 sterol regulatory element-binding transcription factor 1 (A)	[K]	Transcription	Helix-loop-helix DNA-binding domain	--	K	Transcription	Sterol regulatory element-binding protein 1 [Zootermopsis nevadensis]
c27667/f10p5/4383	--	--	Molecular Function: metal ion binding (GO:0046872);;	K06058|4.24404e-77|nle:100601501|probable E3 ubiquitin-protein ligase DTX2-like; K06058 deltex (A)	--	--	WWE domain;; Ring finger domain;; Zinc finger, C3HC4 type (RING finger)	Protein deltex GN=dx OS=Drosophila melanogaster (Fruit fly) PE=1 SV=2	O	Posttranslational modification, protein turnover, chaperones	hypothetical protein LOTGIDRAFT_122173, partial [Lottia gigantea]
c13348/f1p0/636	--	--	--	--	--	--	--	--	--	--	C-type lectin [Procambarus clarkii]
c17359/f1p26/1527	--	--	--	K17254|1.01983e-122|tca:661571|syntenin-1; K17254 syntenin-1 (A)	--	--	PDZ domain (Also known as DHR or GLGF);; PDZ domain	--	T	Signal transduction mechanisms	syntenin [Penaeus monodon]
c4728/f1p49/3334	--	--	--	--	--	--	--	--	S	Function unknown	hypothetical protein BRAFLDRAFT_66300 [Branchiostoma floridae]
c7793/f1p2/6699	--	--	--	--	[K]	Transcription	Transcription factor S-II (TFIIS), central domain;; SPOC domain;; PHD-finger;; BRK domain;; Collagen triple helix repeat (20 copies)	Nucleosome-remodeling factor subunit NURF301 GN=E(bx) OS=Drosophila melanogaster (Fruit fly) PE=1 SV=2	K	Transcription	Death-inducer obliterator [Cerapachys biroi]
c2815/f1p2676/7870	[P]	Inorganic ion transport and metabolism	Molecular Function: calcium-transporting ATPase activity (GO:0005388);; Molecular Function: ATP binding (GO:0005524);; Biological Process: calcium ion transport (GO:0006816);; Cellular Component: integral component of membrane (GO:0016021);; Molecular Function: metal ion binding (GO:0046872);;	K05853|0|ame:410371|GB17876; calcium-transporting ATPase sarcoplasmic/endoplasmic reticulum type; K05853 Ca2+ transporting ATPase, sarcoplasmic/endoplasmic reticulum [EC:3.6.3.8] (A)	[P]	Inorganic ion transport and metabolism	E1-E2 ATPase;; Cation transporting ATPase, C-terminus;; haloacid dehalogenase-like hydrolase;; Putative hydrolase of sodium-potassium ATPase alpha subunit;; Cation transporter/ATPase, N-terminus;; haloacid dehalogenase-like hydrolase;; haloacid dehalogenase-like hydrolase	Calcium-transporting ATPase sarcoplasmic/endoplasmic reticulum type OS=Anopheles gambiae (African malaria mosquito) PE=3 SV=5	P	Inorganic ion transport and metabolism	sarco/endoplasmic reticulum Ca2+-ATPase [Litopenaeus vannamei]
c2098/f1p0/8807	--	--	Molecular Function: chitinase activity (GO:0004568);; Cellular Component: extracellular region (GO:0005576);; Biological Process: carbohydrate metabolic process (GO:0005975);; Biological Process: chitin catabolic process (GO:0006032);; Molecular Function: chitin binding (GO:0008061);;	K01369|4.16695e-40|xma:102237395|legumain-like; K01369 legumain [EC:3.4.22.34] (A)	[O]	Posttranslational modification, protein turnover, chaperones	Glycosyl hydrolases family 18	Probable chitinase 3 (Precursor) GN=Cht3 OS=Drosophila melanogaster (Fruit fly) PE=2 SV=2	O	Posttranslational modification, protein turnover, chaperones	chitinase [Litopenaeus vannamei]
c11163/f1p0/1159	--	--	--	K11666|6.98702e-51|nvi:100122739|INO80 complex subunit B; K11666 INO80 complex subunit B (A)	--	--	PAPA-1-like conserved region;; HIT zinc finger	--	S	Function unknown	INO80 complex subunit B [Anopheles darlingi]
c15862/f1p4/1390	--	--	Biological Process: transport (GO:0006810);; Cellular Component: integral component of membrane (GO:0016021);; Cellular Component: cytoplasmic vesicle (GO:0031410);;	--	[U]	Intracellular trafficking, secretion, and vesicular transport	emp24/gp25L/p24 family/GOLD	Transmembrane emp24 domain-containing protein (Precursor) GN=v1g194562 OS=Nematostella vectensis (Starlet sea anemone) PE=3 SV=1	U	Intracellular trafficking, secretion, and vesicular transport	hypothetical protein BRAFLDRAFT_127851 [Branchiostoma floridae]
c3189/f1p0/5890	[R]	General function prediction only	Molecular Function: carboxylic ester hydrolase activity (GO:0004091);; Molecular Function: S-formylglutathione hydrolase activity (GO:0018738);; Biological Process: formaldehyde catabolic process (GO:0046294);;	K01070|1.23095e-63|bfo:BRAFLDRAFT_79044|hypothetical protein; K01070 S-formylglutathione hydrolase [EC:3.1.2.12] (A)	[R]	General function prediction only	Putative esterase	--	R	General function prediction only	S-formylglutathione hydrolase [Crassostrea gigas]
c22318/f1p1/2945	--	--	--	K08766|9.64532e-94|lcm:102353513|CPT2; carnitine palmitoyltransferase 2; K08766 carnitine O-palmitoyltransferase 2 [EC:2.3.1.21] (A)	[I]	Lipid transport and metabolism	Choline/Carnitine o-acyltransferase	--	I	Lipid transport and metabolism	hypothetical protein DAPPUDRAFT_221441 [Daphnia pulex]
c15835/f1p0/1046	--	--	Cellular Component: cytoskeleton (GO:0005856);;	K10428|1.74146e-60|acs:100559015|dctn6; dynactin 6; K10428 dynactin 6 (A)	[UZ]	--	Bacterial transferase hexapeptide (six repeats)	Dynactin subunit 6 GN=dctn6 OS=Nematostella vectensis (Starlet sea anemone) PE=3 SV=1	509	Dynactin 6	Dynactin subunit 6 [Zootermopsis nevadensis]
c12194/f6p7/3243	[L]	Replication, recombination and repair	Molecular Function: nucleic acid binding (GO:0003676);; Molecular Function: ATP binding (GO:0005524);; Molecular Function: ATP-dependent helicase activity (GO:0008026);;	K12598|0|mde:101893682|superkiller viralicidic activity 2-like 2-like; K12598 ATP-dependent RNA helicase DOB1 [EC:3.6.4.13] (A)	[A]	RNA processing and modification	rRNA-processing arch domain;; DSHCT (NUC185) domain;; DEAD/DEAH box helicase;; Helicase conserved C-terminal domain	mRNA transport homolog 4 GN=mtr-4 OS=Caenorhabditis elegans PE=3 SV=1	A	RNA processing and modification	PREDICTED: superkiller viralicidic activity 2-like 2 [Musca domestica]
c17605/f1p2/1711	--	--	Molecular Function: GTP binding (GO:0005525);; Biological Process: cell cycle (GO:0007049);; Cellular Component: septin complex (GO:0031105);;	K16939|1.81219e-148|mde:101892749|Septin; septin-2-like; K16939 septin 6/8/11 (A)	[D]	Cell cycle control, cell division, chromosome partitioning	Septin	Septin-2 GN=Sep2 OS=Drosophila melanogaster (Fruit fly) PE=2 SV=2	D	Cell cycle control, cell division, chromosome partitioning	septin [Anopheles darlingi]
c11313/f2p1/3200	[R]	General function prediction only	--	K18169|5.94495e-71|phu:Phum_PHUM463510|tetratricopeptide repeat protein, putative; K18169 tetratricopeptide repeat protein 19, mitochondrial (A)	[Z]	Cytoskeleton	Tetratricopeptide repeat;; Tetratricopeptide repeat;; Tetratricopeptide repeat;; Tetratricopeptide repeat;; TPR repeat;; Tetratricopeptide repeat;; Tetratricopeptide repeat;; Tetratricopeptide repeat;; Tetratricopeptide repeat;; Tetratricopeptide repeat;; Tetratricopeptide repeat	Tetratricopeptide repeat protein 19 homolog, mitochondrial (Precursor) GN=Ttc19 OS=Drosophila melanogaster (Fruit fly) PE=2 SV=1	Z	Cytoskeleton	Tetratricopeptide repeat protein 19, mitochondrial, partial [Stegodyphus mimosarum]
c2259/f8p6/3659	[I]	Lipid transport and metabolism	Molecular Function: phosphotransferase activity, for other substituted phosphate groups (GO:0016780);;	K00993|7.54701e-153|ame:411698|GB11233; ethanolaminephosphotransferase 1-like; K00993 ethanolaminephosphotransferase [EC:2.7.8.1] (A)	[I]	Lipid transport and metabolism	CDP-alcohol phosphatidyltransferase	Uncharacterized CDP-alcohol phosphatidyltransferase class-I family protein 2 GN=captB OS=Dictyostelium discoideum (Slime mold) PE=3 SV=1	I	Lipid transport and metabolism	PREDICTED: ethanolaminephosphotransferase 1-like [Harpegnathos saltator]
c19097/f1p3/3628	--	--	Molecular Function: nucleic acid binding (GO:0003676);;	K18732|1.07727e-08|aga:AgaP_AGAP003229|AGAP003229-PA; K18732 SAP domain-containing ribonucleoprotein (A)	[D]	Cell cycle control, cell division, chromosome partitioning	SAP domain	--	D	Cell cycle control, cell division, chromosome partitioning	PREDICTED: SAP domain-containing ribonucleoprotein [Harpegnathos saltator]
c21849/f1p2/4012	--	--	--	--	[T]	Signal transduction mechanisms	Low-density lipoprotein receptor domain class A	Low-density lipoprotein receptor-related protein (Precursor) GN=lrp-1 OS=Caenorhabditis elegans PE=1 SV=1	T	Signal transduction mechanisms	lipoprotein receptor 1 [Pandalopsis japonica]
c6887/f2p1/2711	[R]	General function prediction only	Molecular Function: zinc ion binding (GO:0008270);;	K06874|1.09311e-70|phi:102102774|ZNF259; zinc finger protein 259; K06874 zinc finger protein (A)	[R]	General function prediction only	ZPR1 zinc-finger domain	Zinc finger protein ZPR1 homolog GN=zpr1 OS=Dictyostelium discoideum (Slime mold) PE=3 SV=1	R	General function prediction only	GF19094 [Drosophila ananassae]
c14334/f1p6/2363	--	--	--	K12842|1.25537e-131|lcm:102353226|U2SURP; U2 snRNP-associated SURP domain containing; K12842 U2-associated protein SR140 (A)	[R]	General function prediction only	--	--	A	RNA processing and modification	U2 snRNP-associated SURP motif-containing protein, partial [Stegodyphus mimosarum]
c22586/f1p16/2738	--	--	--	--	--	--	Thyroglobulin type-1 repeat	--	R	General function prediction only	hypothetical protein DAPPUDRAFT_328375 [Daphnia pulex]
c21082/f1p0/3388	--	--	Molecular Function: actin binding (GO:0003779);; Cellular Component: F-actin capping protein complex (GO:0008290);; Biological Process: actin cytoskeleton organization (GO:0030036);; Cellular Component: WASH complex (GO:0071203);;	K10365|4.55065e-171|nvi:100123576|F-actin-capping protein subunit beta; K10365 capping protein (actin filament) muscle Z-line, beta (A)	[Z]	Cytoskeleton	F-actin capping protein, beta subunit	F-actin-capping protein subunit beta GN=cpb OS=Drosophila melanogaster (Fruit fly) PE=2 SV=1	Z	Cytoskeleton	hypothetical protein SINV_00507 [Solenopsis invicta]
c7834/f1p2/5224	--	--	--	--	[Z]	Cytoskeleton	Myosin tail	Paramyosin, long form GN=Prm OS=Drosophila melanogaster (Fruit fly) PE=1 SV=1	Z	Cytoskeleton	PREDICTED: paramyosin, long form [Solenopsis invicta]
c3943/f1p0/4134	[OC]	--	Molecular Function: protein disulfide isomerase activity (GO:0003756);; Cellular Component: endoplasmic reticulum (GO:0005783);; Biological Process: protein folding (GO:0006457);; Biological Process: glycerol ether metabolic process (GO:0006662);; Molecular Function: electron carrier activity (GO:0009055);; Molecular Function: protein disulfide oxidoreductase activity (GO:0015035);; Biological Pr…	K09580|0|cqu:CpipJ_CPIJ005219|disulfide isomerase; K09580 protein disulfide-isomerase A1 [EC:5.3.4.1] (A)	[O]	Posttranslational modification, protein turnover, chaperones	Thioredoxin;; Thioredoxin-like domain;; Thioredoxin-like domain;; Thioredoxin-like;; Thioredoxin-like;; Calsequestrin;; AhpC/TSA family;; Redoxin	Protein disulfide-isomerase (Precursor) GN=Pdi OS=Drosophila melanogaster (Fruit fly) PE=2 SV=1	O	Posttranslational modification, protein turnover, chaperones	protein disulfide isomerase [Litopenaeus vannamei]
c5998/f1p0/6319	--	--	Biological Process: single-organism process (GO:0044699);;	--	[W]	Extracellular structures	--	Collagen alpha-1(IV) chain (Precursor) GN=emb-9 OS=Caenorhabditis elegans PE=1 SV=5	S	Function unknown	hypothetical protein BRAFLDRAFT_84409 [Branchiostoma floridae]
c10353/f1p58/1360	--	--	--	--	[W]	Extracellular structures	Sushi domain (SCR repeat)	Protein mesh (Precursor) GN=mesh OS=Drosophila melanogaster (Fruit fly) PE=1 SV=2	W	Extracellular structures	hypothetical protein DAPPUDRAFT_305821 [Daphnia pulex]
c330/f1p0/17564	--	--	--	K03662|6.80416e-12|tca:663029|uncharacterized LOC663029; K03662 V-type H+-transporting ATPase S1 subunit (A)	[C]	Energy production and conversion	--	--	C	Energy production and conversion	V-type proton ATPase subunit S1 [Zootermopsis nevadensis]
c340/f1p0/22834	--	--	--	--	[S]	Function unknown	--	--	S	Function unknown	PREDICTED: UNC93-like protein MFSD11 [Tribolium castaneum]
c20024/f1p0/3304	[R]	General function prediction only	--	--	[M]	Cell wall/membrane/envelope biogenesis	Ankyrin repeats (3 copies);; Ankyrin repeat;; Ankyrin repeat;; Ankyrin repeats (many copies)	Delta-latroinsectotoxin-Lt1a (Precursor) OS=Latrodectus tredecimguttatus (Mediterranean black widow spider) PE=1 SV=1	R	General function prediction only	ankyrin repeat protein [Trichomonas vaginalis G3]
c6834/f1p9/7690	[L]	Replication, recombination and repair	--	--	[L]	Replication, recombination and repair	AAA domain;; AAA domain;; Part of AAA domain;; AAA domain;; Uncharacterized conserved protein (DUF2075)	Regulator of nonsense transcripts 1 homolog GN=Upf1 OS=Drosophila melanogaster (Fruit fly) PE=1 SV=2	L	Replication, recombination and repair	NFX1-type zinc finger-containing protein 1 [Zootermopsis nevadensis]
c20895/f1p25/4457	--	--	--	--	--	--	--	--	R	General function prediction only	hypothetical protein OXYTRI_13058 [Oxytricha trifallax]
c4660/f2p17/2832	[R]	General function prediction only	Molecular Function: GTP binding (GO:0005525);; Cellular Component: intracellular (GO:0005622);; Biological Process: small GTPase mediated signal transduction (GO:0007264);;	K07941|8.35059e-114|isc:IscW_ISCW009274|GTP-binding ADP-ribosylation factor ARF6, putative; K07941 ADP-ribosylation factor 6 (A)	[U]	Intracellular trafficking, secretion, and vesicular transport	ADP-ribosylation factor family;; Ras family;; Signal recognition particle receptor beta subunit;; Gtr1/RagA G protein conserved region;; Miro-like protein	ADP-ribosylation factor 3 GN=Arf51F OS=Drosophila melanogaster (Fruit fly) PE=2 SV=3	U	Intracellular trafficking, secretion, and vesicular transport	hypothetical protein SINV_14695 [Solenopsis invicta]
c10521/f1p3/3988	[O]	Posttranslational modification, protein turnover, chaperones	--	K13339|1.78823e-161|fab:101818372|PEX6; peroxisomal biogenesis factor 6; K13339 peroxin-6 (A)	[O]	Posttranslational modification, protein turnover, chaperones	ATPase family associated with various cellular activities (AAA);; Holliday junction DNA helicase ruvB N-terminus;; AAA domain (dynein-related subfamily)	Peroxisomal biogenesis factor 6 GN=pex6 OS=Dictyostelium discoideum (Slime mold) PE=3 SV=1	O	Posttranslational modification, protein turnover, chaperones	predicted protein [Nematostella vectensis]
c13101/f4p262/1744	--	--	--	--	--	--	Fibronectin type III domain	--	--	--	--
c24756/f1p0/3216	[F]	Nucleotide transport and metabolism	Molecular Function: IMP dehydrogenase activity (GO:0003938);; Cellular Component: cytoplasm (GO:0005737);; Biological Process: GMP biosynthetic process (GO:0006177);; Molecular Function: adenyl nucleotide binding (GO:0030554);; Molecular Function: metal ion binding (GO:0046872);; Biological Process: oxidation-reduction process (GO:0055114);;	K00088|1.31574e-168|ame:550673|ras, GB16346; inosine-5'-monophosphate dehydrogenase; K00088 IMP dehydrogenase [EC:1.1.1.205] (A)	[F]	Nucleotide transport and metabolism	IMP dehydrogenase / GMP reductase domain;; FMN-dependent dehydrogenase;; Nitronate monooxygenase;; Histidine biosynthesis protein;; Putative N-acetylmannosamine-6-phosphate epimerase	Inosine-5&apos;-monophosphate dehydrogenase {ECO:0000255|HAMAP-Rule:MF_03156} GN=ras OS=Drosophila melanogaster (Fruit fly) PE=1 SV=1	F	Nucleotide transport and metabolism	PREDICTED: inosine-5&apos;-monophosphate dehydrogenase-like, partial [Solenopsis invicta]
c2949/f1p4/7632	--	--	--	--	[R]	General function prediction only	Reverse transcriptase (RNA-dependent DNA polymerase)	Probable RNA-directed DNA polymerase from transposon X-element GN=X-element\ORF2 OS=Drosophila melanogaster (Fruit fly) PE=3 SV=1	R	General function prediction only	PREDICTED: RNA-directed DNA polymerase from mobile element jockey-like, partial [Saccoglossus kowalevskii]
c6580/f1p1/3178	--	--	--	--	[R]	General function prediction only	Zinc finger, C2H2 type;; C2H2-type zinc finger	--	R	General function prediction only	PREDICTED: uncharacterized protein LOC100870091 [Apis florea]
c2223/f4p6/4022	[R]	General function prediction only	Molecular Function: GTP binding (GO:0005525);; Cellular Component: intracellular (GO:0005622);; Biological Process: small GTPase mediated signal transduction (GO:0007264);;	K07941|5.07279e-109|nvi:100120137|ADP-ribosylation factor 6; K07941 ADP-ribosylation factor 6 (A)	[U]	Intracellular trafficking, secretion, and vesicular transport	ADP-ribosylation factor family;; Ras family;; Signal recognition particle receptor beta subunit;; Gtr1/RagA G protein conserved region;; Miro-like protein	ADP-ribosylation factor 3 GN=Arf51F OS=Drosophila melanogaster (Fruit fly) PE=2 SV=3	U	Intracellular trafficking, secretion, and vesicular transport	PREDICTED: ADP-ribosylation factor 6 [Harpegnathos saltator]
c2227/f1p0/8564	[G]	Carbohydrate transport and metabolism	Molecular Function: chitinase activity (GO:0004568);; Cellular Component: extracellular region (GO:0005576);; Biological Process: carbohydrate metabolic process (GO:0005975);; Biological Process: chitin catabolic process (GO:0006032);; Molecular Function: chitin binding (GO:0008061);;	K01183|8.26699e-111|nvi:100122559|chitotriosidase-1-like; K01183 chitinase [EC:3.2.1.14] (A)	[G]	Carbohydrate transport and metabolism	Glycosyl hydrolases family 18	Probable chitinase 2 (Precursor) OS=Drosophila melanogaster (Fruit fly) PE=1 SV=1	G	Carbohydrate transport and metabolism	chitinase precursor [Litopenaeus vannamei]
c1868/f15p12/3958	[R]	General function prediction only	Molecular Function: GTPase activity (GO:0003924);; Molecular Function: sphingomyelin phosphodiesterase activity (GO:0004767);; Molecular Function: GTP binding (GO:0005525);; Biological Process: GTP catabolic process (GO:0006184);; Biological Process: small GTPase mediated signal transduction (GO:0007264);; Cellular Component: membrane (GO:0016020);;	K04353|1.09106e-103|ame:413246|R, GB14469; roughened; K04353 Ras-related protein Rap-1A (A)	[R]	General function prediction only	Ras family;; Miro-like protein;; ADP-ribosylation factor family;; Elongation factor Tu GTP binding domain;; 50S ribosome-binding GTPase	Ras-related protein Rap-1 GN=rap-1 OS=Caenorhabditis elegans PE=3 SV=1	R	General function prediction only	Ras protein [Fenneropenaeus chinensis]
c24698/f1p2/3572	--	--	Molecular Function: catalytic activity (GO:0003824);;	K01408|0|dre:561390|ide, zgc:162603; insulin-degrading enzyme (EC:3.4.24.56); K01408 insulysin [EC:3.4.24.56] (A)	[O]	Posttranslational modification, protein turnover, chaperones	Insulinase (Peptidase family M16);; Peptidase M16 inactive domain	Insulin-degrading enzyme GN=Ide OS=Drosophila melanogaster (Fruit fly) PE=1 SV=4	O	Posttranslational modification, protein turnover, chaperones	Insulin-degrading enzyme [Zootermopsis nevadensis]
c2013/f1p0/9972	--	--	Molecular Function: chitinase activity (GO:0004568);; Cellular Component: extracellular region (GO:0005576);; Biological Process: carbohydrate metabolic process (GO:0005975);; Biological Process: chitin catabolic process (GO:0006032);; Molecular Function: chitin binding (GO:0008061);;	K01183|1.00881e-53|tca:661383|Cht4; chitinase 4; K01183 chitinase [EC:3.2.1.14] (A)	[G]	Carbohydrate transport and metabolism	Glycosyl hydrolases family 18;; Chitin binding Peritrophin-A domain	Probable chitinase 3 (Precursor) GN=Cht3 OS=Drosophila melanogaster (Fruit fly) PE=2 SV=2	G	Carbohydrate transport and metabolism	chitinase [Litopenaeus vannamei]
c22057/f1p0/3578	--	--	Molecular Function: binding (GO:0005488);; Biological Process: cell adhesion (GO:0007155);; Biological Process: nervous system development (GO:0007399);; Biological Process: anatomical structure morphogenesis (GO:0009653);; Biological Process: embryo development (GO:0009790);; Biological Process: negative regulation of gene expression (GO:0010629);; Cellular Component: membrane (GO:0016020);; Bio…	--	[W]	Extracellular structures	Integrin alpha;; FG-GAP repeat	Integrin alpha-PS2 light chain (Precursor) GN=if OS=Drosophila melanogaster (Fruit fly) PE=1 SV=2	W	Extracellular structures	integrin alpha 8 [Fenneropenaeus chinensis]
c9240/f2p1/2668	--	--	Molecular Function: peroxidase activity (GO:0004601);; Biological Process: response to oxidative stress (GO:0006979);; Molecular Function: heme binding (GO:0020037);; Biological Process: oxidation-reduction process (GO:0055114);;	--	[R]	General function prediction only	Animal haem peroxidase	Chorion peroxidase (Precursor) GN=Pxt OS=Drosophila melanogaster (Fruit fly) PE=2 SV=3	R	General function prediction only	peroxinectin [Fenneropenaeus indicus]
c26664/f1p5/4674	--	--	--	--	[V]	Defense mechanisms	Fungal domain of unknown function (DUF1712)	Vacuolar fusion protein CCZ1 homolog GN=v1g238755 OS=Nematostella vectensis (Starlet sea anemone) PE=3 SV=1	V	Defense mechanisms	PREDICTED: vacuolar fusion protein CCZ1 homolog [Aplysia californica]
c11043/f1p1/2116	--	--	Molecular Function: kinase activity (GO:0016301);; Biological Process: phosphorylation (GO:0016310);;	--	[TD]	--	Cyclin-dependent kinase 2-associated protein	--	270	cyclin-dependent kinase 2 associated protein 1	Cyclin-dependent kinase 2-associated protein 1 [Zootermopsis nevadensis]
c5858/f2p19/2461	--	--	Biological Process: anatomical structure morphogenesis (GO:0009653);; Biological Process: single-organism cellular process (GO:0044763);; Biological Process: single-organism developmental process (GO:0044767);; Biological Process: system development (GO:0048731);; Biological Process: localization (GO:0051179);;	--	[R]	General function prediction only	Leucine rich repeat;; Leucine Rich repeats (2 copies);; Leucine rich repeats (6 copies);; Leucine Rich Repeat;; Leucine Rich repeat;; Leucine rich repeat	Protein toll (Precursor) GN=Tl OS=Drosophila melanogaster (Fruit fly) PE=1 SV=1	R	General function prediction only	leucine-rich transmembrane protein, putative [Ixodes scapularis]
c21267/f1p0/3554	[O]	Posttranslational modification, protein turnover, chaperones	Molecular Function: oxidoreductase activity, acting on paired donors, with incorporation or reduction of molecular oxygen (GO:0016705);; Molecular Function: metal ion binding (GO:0046872);;	K09592|8.93507e-81|isc:IscW_ISCW000901|hypothetical protein; K09592 hypoxia-inducible factor prolyl hydroxylase [EC:1.14.11.29] (A)	[T]	Signal transduction mechanisms	2OG-Fe(II) oxygenase superfamily;; 2OG-Fe(II) oxygenase superfamily	Prolyl 4-hydroxylase subunit alpha GN=phyA OS=Dictyostelium discoideum (Slime mold) PE=1 SV=1	T	Signal transduction mechanisms	conserved hypothetical protein [Ixodes scapularis]
c11933/f2p0/3481	[R]	General function prediction only	Molecular Function: nucleic acid binding (GO:0003676);; Molecular Function: microtubule motor activity (GO:0003777);; Cellular Component: kinesin complex (GO:0005871);;	K10407|1.64574e-178|bmor:101742454|kinesin light chain-like; K10407 kinesin light chain (A)	[Z]	Cytoskeleton	Rabaptin-like protein	Kinesin light chain OS=Strongylocentrotus purpuratus (Purple sea urchin) PE=2 SV=1	Z	Cytoskeleton	Kinesin light chain [Camponotus floridanus]
c8425/f16p6/1189	[G]	Carbohydrate transport and metabolism	Biological Process: carbohydrate metabolic process (GO:0005975);; Molecular Function: fructose 1,6-bisphosphate 1-phosphatase activity (GO:0042132);;	K03841|2.75608e-179|dpo:Dpse_GA16400|GA16400 gene product from transcript GA16400-RA (EC:3.1.3.11); K03841 fructose-1,6-bisphosphatase I [EC:3.1.3.11] (A)	[G]	Carbohydrate transport and metabolism	Fructose-1-6-bisphosphatase	Fructose-1,6-bisphosphatase GN=fbp OS=Dictyostelium discoideum (Slime mold) PE=3 SV=1	G	Carbohydrate transport and metabolism	fructose 1,6-bisphosphatase [Marsupenaeus japonicus]
c17641/f11p8/3830	--	--	Cellular Component: integral component of membrane (GO:0016021);;	--	[X]	--	Myelin proteolipid protein (PLP or lipophilin)	--	S	Function unknown	neuronal membrane glycoprotein M6-b [Cherax quadricarinatus]
c15625/f1p1/3113	[E]	Amino acid transport and metabolism	Molecular Function: transferase activity (GO:0016740);; Biological Process: single-organism metabolic process (GO:0044710);;	K00314|0|mcf:102139165|SARDH; sarcosine dehydrogenase; K00314 sarcosine dehydrogenase [EC:1.5.8.3] (A)	[E]	Amino acid transport and metabolism	Aminomethyltransferase folate-binding domain;; Glycine cleavage T-protein C-terminal barrel domain;; FAD dependent oxidoreductase	--	E	Amino acid transport and metabolism	hypothetical protein CAPTEDRAFT_224082 [Capitella teleta]
c7315/f8p16/1521	--	--	--	K18758|1.31808e-14|mdo:100022271|DIS3L2; DIS3 like 3'-5' exoribonuclease 2; K18758 DIS3-like exonuclease 2 [EC:3.1.13.-] (A)	[J]	Translation, ribosomal structure and biogenesis	--	DIS3-like exonuclease 2 {ECO:0000255|HAMAP-Rule:MF_03045} GN=F48E8.6 OS=Caenorhabditis elegans PE=3 SV=2	J	Translation, ribosomal structure and biogenesis	DIS3-like exonuclease 2, partial [Stegodyphus mimosarum]
c3538/f1p0/5311	--	--	Biological Process: muscle system process (GO:0003012);; Cellular Component: myofibril (GO:0030016);; Biological Process: myofibril assembly (GO:0030239);; Biological Process: flight (GO:0060361);;	--	[Z]	Cytoskeleton	--	Myosin regulatory light chain 2 GN=Mlc2 OS=Drosophila melanogaster (Fruit fly) PE=1 SV=2	Z	Cytoskeleton	myosin light chain 2 [Procambarus clarkii]
c17212/f1p3/2758	[J]	Translation, ribosomal structure and biogenesis	Molecular Function: nucleotide binding (GO:0000166);; Molecular Function: aminoacyl-tRNA ligase activity (GO:0004812);; Biological Process: tRNA aminoacylation for protein translation (GO:0006418);;	K01880|7.82263e-160|aag:AaeL_AAEL005728|glycyl-tRNA synthetase; K01880 glycyl-tRNA synthetase [EC:6.1.1.14] (A)	[J]	Translation, ribosomal structure and biogenesis	Anticodon binding domain;; tRNA synthetase class II core domain (G, H, P, S and T)	Glycine--tRNA ligase OS=Bombyx mori (Silk moth) PE=1 SV=2	J	Translation, ribosomal structure and biogenesis	PREDICTED: glycine--tRNA ligase-like [Ceratitis capitata]
c26914/f1p1/3618	--	--	Biological Process: optic lobe placode formation (GO:0001744);; Cellular Component: integral component of plasma membrane (GO:0005887);; Biological Process: border follicle cell migration (GO:0007298);; Biological Process: ovarian follicle cell-cell adhesion (GO:0007299);; Biological Process: axon guidance (GO:0007411);; Biological Process: male courtship behavior (GO:0008049);; Biological Proces…	K02359|1.34539e-154|isc:IscW_ISCW017328|zw4, putative; K02359 egghead protein (zeste-white 4 protein) (A)	--	--	Glycosyl transferase family group 2;; Glycosyltransferase like family 2	Beta-1,4-mannosyltransferase egh GN=egh OS=Drosophila melanogaster (Fruit fly) PE=2 SV=1	S	Function unknown	Beta-1,4-mannosyltransferase egh [Zootermopsis nevadensis]
c19196/f1p1/3203	[I]	Lipid transport and metabolism	Molecular Function: ethanolaminephosphotransferase activity (GO:0004307);;	K00993|1.02996e-113|dme:Dmel_CG6016|bbc; bb in a boxcar (EC:2.7.8.1); K00993 ethanolaminephosphotransferase [EC:2.7.8.1] (A)	[I]	Lipid transport and metabolism	--	Uncharacterized CDP-alcohol phosphatidyltransferase class-I family protein 2 GN=captB OS=Dictyostelium discoideum (Slime mold) PE=3 SV=1	I	Lipid transport and metabolism	PREDICTED: choline/ethanolaminephosphotransferase 1 isoform X2 [Tribolium castaneum]
c5923/f2p1/4469	--	--	Cellular Component: intracellular (GO:0005622);; Biological Process: signal transduction (GO:0007165);;	--	[T]	Signal transduction mechanisms	RhoGAP domain	--	T	Signal transduction mechanisms	T-cell activation Rho GTPase-activating protein, putative [Pediculus humanus corporis]
c13541/f7p3/2371	[J]	Translation, ribosomal structure and biogenesis	Biological Process: RNA metabolic process (GO:0016070);; Molecular Function: nucleotidyltransferase activity (GO:0016779);; Molecular Function: hydrolase activity (GO:0016787);;	K00962|0|nvi:100123426|polyribonucleotide nucleotidyltransferase 1, mitochondrial; K00962 polyribonucleotide nucleotidyltransferase [EC:2.7.7.8] (A)	[R]	General function prediction only	3' exoribonuclease family, domain 1;; 3' exoribonuclease family, domain 2;; Polyribonucleotide nucleotidyltransferase, RNA binding domain;; KH domain	--	R	General function prediction only	Polyribonucleotide nucleotidyltransferase 1, mitochondrial [Zootermopsis nevadensis]
c3799/f1p0/5912	--	--	Molecular Function: transporter activity (GO:0005215);; Cellular Component: extracellular region (GO:0005576);; Biological Process: proteolysis (GO:0006508);; Biological Process: transport (GO:0006810);; Molecular Function: cysteine-type peptidase activity (GO:0008234);;	--	[O]	Posttranslational modification, protein turnover, chaperones	Papain family cysteine protease	Digestive cysteine proteinase 2 (Precursor) GN=LCP2 OS=Homarus americanus (American lobster) PE=2 SV=1	O	Posttranslational modification, protein turnover, chaperones	cathepsin L [Litopenaeus vannamei]
c17128/f1p1/1300	--	--	--	--	--	--	Chitin binding domain	--	S	Function unknown	chitin binding-like protein [Fenneropenaeus chinensis]
c2488/f7p2/3204	[O]	Posttranslational modification, protein turnover, chaperones	Molecular Function: nucleotide binding (GO:0000166);; Cellular Component: cytoplasm (GO:0005737);; Biological Process: ER to Golgi vesicle-mediated transport (GO:0006888);; Biological Process: phagocytosis (GO:0006909);; Biological Process: Golgi organization (GO:0007030);; Biological Process: synaptic vesicle priming (GO:0016082);; Molecular Function: ATPase activity (GO:0016887);; Biological Pr…	K06027|0|ame:725680|GB12144; vesicle-fusing ATPase 1-like; K06027 vesicle-fusing ATPase [EC:3.6.4.6] (A)	[O]	Posttranslational modification, protein turnover, chaperones	ATPase family associated with various cellular activities (AAA);; Cell division protein 48 (CDC48), N-terminal domain;; AAA domain (Cdc48 subfamily);; Cell division protein 48 (CDC48), domain 2;; TIP49 C-terminus	Vesicle-fusing ATPase 1 GN=comt OS=Drosophila melanogaster (Fruit fly) PE=2 SV=1	O	Posttranslational modification, protein turnover, chaperones	PREDICTED: vesicle-fusing ATPase 1-like [Apis dorsata]
c6517/f1p2/6808	--	--	--	--	[T]	Signal transduction mechanisms	Laminin G domain;; Laminin G domain;; Concanavalin A-like lectin/glucanases superfamily;; EGF-like domain	Neurexin-4 (Precursor) GN=Nrx-IV OS=Drosophila melanogaster (Fruit fly) PE=1 SV=2	T	Signal transduction mechanisms	hypothetical protein DAPPUDRAFT_330735 [Daphnia pulex]
c7106/f1p53/2786	--	--	--	--	[N]	Cell motility	Thymosin beta-4 family	--	N	Cell motility	beta-thymosin 5 [Pacifastacus leniusculus]
c13278/f1p2/1353	[R]	General function prediction only	--	K00078|2.81903e-119|aqu:100640997|trans-1,2-dihydrobenzene-1,2-diol dehydrogenase-like; K00078 dihydrodiol dehydrogenase / D-xylose 1-dehydrogenase (NADP) [EC:1.3.1.20 1.1.1.179] (A)	[GQ]	--	Oxidoreductase family, NAD-binding Rossmann fold;; Oxidoreductase family, C-terminal alpha/beta domain	--	924	dihydrodiol dehydrogenase	Trans-1,2-dihydrobenzene-1,2-diol dehydrogenase [Zootermopsis nevadensis]
c26461/f1p2/3280	--	--	Molecular Function: RNA binding (GO:0003723);; Molecular Function: RNA-directed DNA polymerase activity (GO:0003964);; Biological Process: RNA-dependent DNA replication (GO:0006278);;	--	[R]	General function prediction only	Reverse transcriptase (RNA-dependent DNA polymerase)	--	R	General function prediction only	endonuclease-reverse transcriptase [Bombyx mori]
c9310/f1p2/4040	[F]	Nucleotide transport and metabolism	Molecular Function: uridine kinase activity (GO:0004849);; Molecular Function: ATP binding (GO:0005524);; Biological Process: phosphorylation (GO:0016310);; Molecular Function: phosphotransferase activity, alcohol group as acceptor (GO:0016773);; Biological Process: UMP salvage (GO:0044206);; Biological Process: CTP salvage (GO:0044211);;	K00876|1.3517e-105|nvi:100122303|uridine-cytidine kinase 1-like 1 (EC:2.7.1.48); K00876 uridine kinase [EC:2.7.1.48] (A)	[TZ]	--	Phosphoribulokinase / Uridine kinase family	Uridine-cytidine kinase A GN=udkA OS=Dictyostelium discoideum (Slime mold) PE=3 SV=1	F	Nucleotide transport and metabolism	hypothetical protein L798_10738, partial [Zootermopsis nevadensis]
c14123/f1p1/4522	[RTKL]	--	--	K08826|0|ame:408664|hipk, GB12884; homeodomain interacting protein kinase; K08826 homeodomain interacting protein kinase [EC:2.7.11.1] (A)	[R]	General function prediction only	Protein kinase domain;; Protein tyrosine kinase	Probable serine/threonine-protein kinase yakA GN=yakA OS=Dictyostelium discoideum (Slime mold) PE=1 SV=1	T	Signal transduction mechanisms	Homeodomain-interacting protein kinase 2 [Zootermopsis nevadensis]
c19171/f1p2/4202	--	--	--	--	[W]	Extracellular structures	FG-GAP repeat	Integrin alpha-PS2 light chain (Precursor) GN=if OS=Drosophila melanogaster (Fruit fly) PE=1 SV=2	W	Extracellular structures	integrin alpha 8 [Fenneropenaeus chinensis]
c13873/f2p3/1113	--	--	--	--	[S]	Function unknown	Predicted transmembrane protein 161AB	--	S	Function unknown	PREDICTED: transmembrane protein 161B [Acromyrmex echinatior]
c22429/f2p33/4166	[J]	Translation, ribosomal structure and biogenesis	Molecular Function: RNA binding (GO:0003723);; Molecular Function: structural constituent of ribosome (GO:0003735);; Biological Process: translation (GO:0006412);; Cellular Component: small ribosomal subunit (GO:0015935);;	K02989|6.00796e-102|amj:102559774|40S ribosomal protein S5-like; K02989 small subunit ribosomal protein S5e (A)	[J]	Translation, ribosomal structure and biogenesis	Ribosomal protein S7p/S5e	40S ribosomal protein S5a GN=RpS5a OS=Drosophila melanogaster (Fruit fly) PE=1 SV=1	J	Translation, ribosomal structure and biogenesis	S5e ribosomal protein [Dascillus cervinus]
c21310/f1p2/4543	--	--	Cellular Component: Golgi apparatus (GO:0005794);; Biological Process: protein glycosylation (GO:0006486);; Cellular Component: integral component of membrane (GO:0016021);; Molecular Function: transferase activity, transferring glycosyl groups (GO:0016757);;	K00710|0|tca:662349|polypeptide N-acetylgalactosaminyltransferase 5; K00710 polypeptide N-acetylgalactosaminyltransferase [EC:2.4.1.41] (A)	[O]	Posttranslational modification, protein turnover, chaperones	Glycosyl transferase family 2;; Ricin-type beta-trefoil lectin domain;; Glycosyltransferase like family 2;; N-terminal domain of galactosyltransferase;; Glycosyltransferase like family 2	Polypeptide N-acetylgalactosaminyltransferase 5 GN=pgant5 OS=Drosophila melanogaster (Fruit fly) PE=2 SV=2	O	Posttranslational modification, protein turnover, chaperones	PREDICTED: polypeptide N-acetylgalactosaminyltransferase 5 isoform X2 [Tribolium castaneum]
c4618/f1p1/8102	--	--	--	--	[R]	General function prediction only	C2H2-type zinc-finger domain	Suppressor of presenilin protein 4 GN=spr-4 OS=Caenorhabditis elegans PE=3 SV=2	R	General function prediction only	RE1-silencing transcription factor [Zootermopsis nevadensis]
c9161/f1p18/2737	[R]	General function prediction only	Molecular Function: endopeptidase activity (GO:0004175);; Cellular Component: microtubule associated complex (GO:0005875);; Cellular Component: proteasome regulatory particle, lid subcomplex (GO:0008541);; Biological Process: positive regulation of proteasomal ubiquitin-dependent protein catabolic process (GO:0032436);;	K03030|1.76523e-143|spu:580426|26S proteasome non-ATPase regulatory subunit 14-like; K03030 26S proteasome regulatory subunit N11 (A)	[O]	Posttranslational modification, protein turnover, chaperones	--	26S proteasome non-ATPase regulatory subunit 14 GN=Rpn11 OS=Drosophila melanogaster (Fruit fly) PE=1 SV=1	O	Posttranslational modification, protein turnover, chaperones	PREDICTED: 26S proteasome non-ATPase regulatory subunit 14-like isoform 1 [Strongylocentrotus purpuratus]
c243/f1p0/17013	--	--	Molecular Function: oxidoreductase activity (GO:0016491);; Biological Process: oxidation-reduction process (GO:0055114);;	--	--	--	Hemocyanin, copper containing domain	Hemocyanin C chain OS=Panulirus interruptus (California spiny lobster) PE=1 SV=1	R	General function prediction only	hemocyanin subunit L1, partial [Litopenaeus vannamei]
c8280/f1p1/3511	--	--	--	K18468|0|phi:102112628|VPS35; vacuolar protein sorting 35 homolog (S. cerevisiae); K18468 vacuolar protein sorting-associated protein 35 (A)	[U]	Intracellular trafficking, secretion, and vesicular transport	Vacuolar protein sorting-associated protein 35	Vacuolar protein sorting-associated protein 35 GN=vps35 OS=Dictyostelium discoideum (Slime mold) PE=3 SV=1	U	Intracellular trafficking, secretion, and vesicular transport	Vacuolar protein sorting-associated protein 35 [Zootermopsis nevadensis]
c6377/f1p0/3360	--	--	--	K15187|5.19008e-13|aga:AgaP_AGAP002132|AGAP002132-PA; K15187 YEATS domain-containing protein 1/3 (A)	[K]	Transcription	--	--	K	Transcription	AGAP002132-PA [Anopheles gambiae str. PEST]
c3411/f9p5/1297	[C]	Energy production and conversion	--	--	[C]	Energy production and conversion	Aldo/keto reductase family	--	C	Energy production and conversion	putative oxidoreductase yajO [Zootermopsis nevadensis]
c6502/f1p5/1157	[Q]	Secondary metabolites biosynthesis, transport and catabolism	Molecular Function: binding (GO:0005488);; Molecular Function: oxidoreductase activity (GO:0016491);;	K14937|1.66431e-80|tca:658858|CYP15A1; cytochrome P450 15A1; K14937 cytochrome P450, family 15, subfamily A, polypeptide 1 (A)	[Q]	Secondary metabolites biosynthesis, transport and catabolism	Cytochrome P450	Cytochrome P450 18a1 GN=Cyp18a1 OS=Drosophila melanogaster (Fruit fly) PE=2 SV=2	Q	Secondary metabolites biosynthesis, transport and catabolism	cytochrome P450 monooxygenase [Coptotermes formosanus]
c13077/f1p0/3656	--	--	Biological Process: optic lobe placode formation (GO:0001744);; Cellular Component: integral component of plasma membrane (GO:0005887);; Biological Process: border follicle cell migration (GO:0007298);; Biological Process: ovarian follicle cell-cell adhesion (GO:0007299);; Biological Process: axon guidance (GO:0007411);; Biological Process: male courtship behavior (GO:0008049);; Biological Proces…	K02359|1.10465e-143|phu:Phum_PHUM588760|beta 1,4-mannosyltransferase egh, putative; K02359 egghead protein (zeste-white 4 protein) (A)	--	--	Glycosyl transferase family group 2;; Glycosyltransferase like family 2	Beta-1,4-mannosyltransferase egh GN=egh OS=Drosophila melanogaster (Fruit fly) PE=2 SV=1	S	Function unknown	Beta-1,4-mannosyltransferase egh [Zootermopsis nevadensis]
c15652/f1p3/1487	--	--	--	--	--	--	--	--	S	Function unknown	PREDICTED: uncharacterized protein LOC105249995 [Camponotus floridanus]
c21718/f1p3/4275	--	--	Cellular Component: lysosome (GO:0005764);; Biological Process: sphingolipid metabolic process (GO:0006665);; Biological Process: dsRNA transport (GO:0033227);; Cellular Component: fusome (GO:0045169);;	K12382|4.70631e-140|tca:657852|prosaposin; K12382 saposin (A)	[IG]	--	Saposin-like type B, region 2;; Saposin-like type B, region 1;; Saposin A-type domain	--	1180	Prosaposin	saposin isoform 1 [Penaeus monodon]
c13866/f1p7/1148	--	--	--	--	--	--	--	--	R	General function prediction only	hypothetical protein M513_07510, partial [Trichuris suis]
c14681/f1p0/2274	--	--	--	--	[R]	General function prediction only	--	Torsin-like protein (Precursor) GN=ooc-5 OS=Caenorhabditis elegans PE=1 SV=1	O	Posttranslational modification, protein turnover, chaperones	hypothetical protein BRAFLDRAFT_128102 [Branchiostoma floridae]
c1215/f32p6/3290	--	--	Molecular Function: binding (GO:0005488);;	--	[O]	Posttranslational modification, protein turnover, chaperones	Zinc finger, C3HC4 type (RING finger);; Ring finger domain;; zinc-RING finger domain;; Zinc finger, C3HC4 type (RING finger);; RING-type zinc-finger	--	O	Posttranslational modification, protein turnover, chaperones	hypothetical protein CRE_05892 [Caenorhabditis remanei]
c6019/f1p1/6684	--	--	--	K11490|1.95027e-10|ssc:100518196|NCAPH2; non-SMC condensin II complex, subunit H2; K11490 condensin-2 complex subunit H2 (A)	[S]	Function unknown	Protein of unknown function (DUF1032)	--	S	Function unknown	Condensin-2 complex subunit H2 [Zootermopsis nevadensis]
c21208/f1p0/3426	--	--	--	--	--	--	von Willebrand factor type A domain;; Vault protein inter-alpha-trypsin domain;; von Willebrand factor type A domain;; Vault protein inter-alpha-trypsin domain;; von Willebrand factor type A domain	von Willebrand factor A domain-containing protein DDB_G0292016 GN=DDB_G0292016 OS=Dictyostelium discoideum (Slime mold) PE=3 SV=1	R	General function prediction only	hypothetical protein HELRODRAFT_74072, partial [Helobdella robusta]
c4876/f1p3/6466	--	--	--	K14550|4.69478e-130|cmk:103178913|heatr1; HEAT repeat containing 1; K14550 U3 small nucleolar RNA-associated protein 10 (A)	[S]	Function unknown	U3 small nucleolar RNA-associated protein 10	HEAT repeat-containing protein 1 homolog GN=l(2)k09022 OS=Drosophila melanogaster (Fruit fly) PE=2 SV=2	S	Function unknown	PREDICTED: LOW QUALITY PROTEIN: HEAT repeat-containing protein 1 [Saccoglossus kowalevskii]
c14018/f1p0/3351	--	--	--	--	[S]	Function unknown	--	--	S	Function unknown	hypothetical protein BRAFLDRAFT_231367 [Branchiostoma floridae]
c6837/f1p0/6427	--	--	--	K11644|0|lgi:LOTGIDRAFT_232221|hypothetical protein; K11644 paired amphipathic helix protein Sin3a (A)	[B]	Chromatin structure and dynamics	Paired amphipathic helix repeat;; Sin3 family co-repressor	--	B	Chromatin structure and dynamics	PREDICTED: paired amphipathic helix protein Sin3a-like [Aplysia californica]
c8422/f1p8/7082	--	--	--	--	[D]	Cell cycle control, cell division, chromosome partitioning	Mob1/phocein family	MOB kinase activator-like 2 OS=Drosophila pseudoobscura pseudoobscura (Fruit fly) PE=3 SV=2	D	Cell cycle control, cell division, chromosome partitioning	hypothetical protein L798_11042, partial [Zootermopsis nevadensis]
c10248/f1p5/2080	[ER]	--	Molecular Function: oxidoreductase activity (GO:0016491);; Molecular Function: metal ion binding (GO:0046872);;	K00008|1.84314e-68|lcm:102345933|SORD; sorbitol dehydrogenase; K00008 L-iditol 2-dehydrogenase [EC:1.1.1.14] (A)	[Q]	Secondary metabolites biosynthesis, transport and catabolism	Alcohol dehydrogenase GroES-like domain	Sorbitol dehydrogenase GN=SDH OS=Bombyx mori (Silk moth) PE=2 SV=1	Q	Secondary metabolites biosynthesis, transport and catabolism	hypothetical protein DAPPUDRAFT_303131 [Daphnia pulex]
c14627/f1p0/993	--	--	--	K14769|1.14452e-27|ame:725143|GB16818; U3 small nucleolar RNA-associated protein 11-like protein; K14769 U3 small nucleolar RNA-associated protein 11 (A)	[S]	Function unknown	Utp11 protein	Probable U3 small nucleolar RNA-associated protein 11 GN=C16C10.2 OS=Caenorhabditis elegans PE=3 SV=1	S	Function unknown	PREDICTED: probable U3 small nucleolar RNA-associated protein 11 [Microplitis demolitor]
c6136/f1p0/1286	[QR]	--	--	--	[R]	General function prediction only	Methyltransferase domain;; Methyltransferase domain;; Methyltransferase domain;; Methyltransferase domain;; Methyltransferase domain;; ubiE/COQ5 methyltransferase family;; Hypothetical methyltransferase	Sterol 4-C-methyltransferase strm-1 GN=strm-1 OS=Caenorhabditis elegans PE=3 SV=2	R	General function prediction only	hypothetical protein DAPPUDRAFT_109556 [Daphnia pulex]
c3739/f1p1/6979	--	--	--	--	[T]	Signal transduction mechanisms	Laminin G domain;; Laminin G domain;; Kunitz/Bovine pancreatic trypsin inhibitor domain;; Concanavalin A-like lectin/glucanases superfamily;; EGF-like domain	Neurexin-4 (Precursor) GN=Nrx-IV OS=Drosophila melanogaster (Fruit fly) PE=1 SV=2	T	Signal transduction mechanisms	hypothetical protein DAPPUDRAFT_330735 [Daphnia pulex]
c19550/f2p15/2425	--	--	Molecular Function: protein dimerization activity (GO:0046983);;	K09115|1.89782e-17|phu:Phum_PHUM607610|Max-binding protein MNT, putative; K09115 MAX-binding protein (A)	[K]	Transcription	--	--	K	Transcription	Max-binding protein MNT, putative [Pediculus humanus corporis]
c11394/f1p0/1907	[IQ]	--	Molecular Function: catalytic activity (GO:0003824);;	--	[I]	Lipid transport and metabolism	AMP-binding enzyme	Probable 4-coumarate--CoA ligase 1 GN=4cl1 OS=Dictyostelium discoideum (Slime mold) PE=3 SV=1	I	Lipid transport and metabolism	hypothetical protein DAPPUDRAFT_316454 [Daphnia pulex]
c8940/f2p71/3219	[C]	Energy production and conversion	Cellular Component: lipid particle (GO:0005811);; Molecular Function: oxidoreductase activity, acting on the aldehyde or oxo group of donors, NAD or NADP as acceptor (GO:0016620);; Biological Process: single-organism metabolic process (GO:0044710);;	K00128|7.91066e-133|api:100168209|aldehyde dehydrogenase, dimeric NADP-preferring (A)	[C]	Energy production and conversion	Aldehyde dehydrogenase family	Aldehyde dehydrogenase family 3 comG GN=comG OS=Dictyostelium discoideum (Slime mold) PE=3 SV=1	C	Energy production and conversion	aldehyde dehydrogenase 3-1 variant B [Aedes aegypti]
c24567/f1p3/4666	--	--	--	--	[TA]	--	YT521-B-like domain	--	416	YTH domain containing 1	YTH domain-containing protein 1 [Zootermopsis nevadensis]
c4508/f1p24/1659	[E]	Amino acid transport and metabolism	Molecular Function: aminopeptidase activity (GO:0004177);; Biological Process: cellular process (GO:0009987);; Molecular Function: manganese ion binding (GO:0030145);;	K14213|1.91339e-147|amj:102575478|PEPD; peptidase D; K14213 Xaa-Pro dipeptidase [EC:3.4.13.9] (A)	[R]	General function prediction only	Metallopeptidase family M24	Xaa-Pro dipeptidase GN=pepd OS=Dictyostelium discoideum (Slime mold) PE=1 SV=1	R	General function prediction only	hypothetical protein DAPPUDRAFT_126867 [Daphnia pulex]
c2392/f3p1/4681	[KLB]	--	Biological Process: cellular process (GO:0009987);;	--	[E]	Amino acid transport and metabolism	FACT complex subunit (SPT16/CDC68);; FACT complex subunit SPT16 N-terminal lobe domain;; Metallopeptidase family M24;; Histone chaperone Rttp106-like	FACT complex subunit spt16 GN=dre4 OS=Drosophila melanogaster (Fruit fly) PE=1 SV=2	K	Transcription	PREDICTED: FACT complex subunit spt16-like [Apis dorsata]
c4317/f1p18/645	[R]	General function prediction only	Biological Process: formation of translation preinitiation complex (GO:0001731);; Molecular Function: translation initiation factor activity (GO:0003743);; Cellular Component: eukaryotic translation initiation factor 3 complex (GO:0005852);; Biological Process: regulation of translational initiation (GO:0006446);; Cellular Component: eukaryotic 43S preinitiation complex (GO:0016282);; Cellular Co…	K03246|1.05801e-53|phu:Phum_PHUM561140|eukaryotic translation initiation factor 3 subunit, putative; K03246 translation initiation factor 3 subunit I (A)	[JT]	--	WD domain, G-beta repeat	Eukaryotic translation initiation factor 3 subunit I {ECO:0000255|HAMAP-Rule:MF_03008} GN=AAEL013144 OS=Aedes aegypti (Yellowfever mosquito) PE=3 SV=1	J	Translation, ribosomal structure and biogenesis	hypothetical protein DAPPUDRAFT_304176 [Daphnia pulex]
c20029/f1p2/2747	--	--	--	--	[R]	General function prediction only	Cyclin;; Cyclin, N-terminal domain	--	R	General function prediction only	hypothetical protein L798_14515 [Zootermopsis nevadensis]
c2392/f4p1/635	--	--	Molecular Function: structural constituent of ribosome (GO:0003735);; Cellular Component: mitochondrial large ribosomal subunit (GO:0005762);; Biological Process: translation (GO:0006412);;	K02874|2.44536e-63|dpe:Dper_GL26911|GL26911 gene product from transcript GL26911-RA; K02874 large subunit ribosomal protein L14 (A)	[J]	Translation, ribosomal structure and biogenesis	Ribosomal protein L14p/L23e	--	J	Translation, ribosomal structure and biogenesis	mitochondrial ribosomal protein L14 [Anopheles darlingi]
c14571/f1p5/1493	--	--	--	--	[R]	General function prediction only	Leucine rich repeat;; Leucine Rich repeats (2 copies);; Leucine Rich Repeat	Oplophorus-luciferin 2-monooxygenase non-catalytic subunit (Precursor) OS=Oplophorus gracilirostris (Luminous shrimp) PE=1 SV=1	R	General function prediction only	RecName: Full=Oplophorus-luciferin 2-monooxygenase non-catalytic subunit; Flags: Precursor [Oplophorus gracilirostris]
c19718/f1p0/3874	--	--	--	--	--	--	Resistance to inhibitors of cholinesterase homologue 3	--	S	Function unknown	hypothetical protein L798_01380 [Zootermopsis nevadensis]
c25504/f1p3/3791	--	--	--	--	[R]	General function prediction only	--	Transmembrane protein 104 homolog GN=CG5262 OS=Drosophila melanogaster (Fruit fly) PE=2 SV=2	R	General function prediction only	PREDICTED: transmembrane protein 104 homolog [Microplitis demolitor]
c2574/f1p0/7117	[MJ]	--	Biological Process: metabolic process (GO:0008152);;	K03240|1.12986e-25|aqu:100641027|translation initiation factor eIF-2B subunit epsilon-like; K03240 translation initiation factor eIF-2B subunit epsilon (A)	[J]	Translation, ribosomal structure and biogenesis	eIF4-gamma/eIF5/eIF2-epsilon	Translation initiation factor eIF-2B subunit epsilon GN=eif2b5 OS=Dictyostelium discoideum (Slime mold) PE=3 SV=1	J	Translation, ribosomal structure and biogenesis	Translation initiation factor eIF-2B subunit epsilon [Zootermopsis nevadensis]
c11279/f1p26/4426	[P]	Inorganic ion transport and metabolism	Molecular Function: calcium-transporting ATPase activity (GO:0005388);; Molecular Function: ATP binding (GO:0005524);; Biological Process: calcium ion transport (GO:0006816);; Cellular Component: integral component of membrane (GO:0016021);; Molecular Function: metal ion binding (GO:0046872);;	K05853|0|ame:410371|GB17876; calcium-transporting ATPase sarcoplasmic/endoplasmic reticulum type; K05853 Ca2+ transporting ATPase, sarcoplasmic/endoplasmic reticulum [EC:3.6.3.8] (A)	[P]	Inorganic ion transport and metabolism	E1-E2 ATPase;; Cation transporting ATPase, C-terminus;; haloacid dehalogenase-like hydrolase;; Putative hydrolase of sodium-potassium ATPase alpha subunit;; Cation transporter/ATPase, N-terminus;; haloacid dehalogenase-like hydrolase;; haloacid dehalogenase-like hydrolase	Calcium-transporting ATPase sarcoplasmic/endoplasmic reticulum type OS=Anopheles gambiae (African malaria mosquito) PE=3 SV=5	P	Inorganic ion transport and metabolism	sarco/endoplasmic reticulum Ca2+-ATPase [Litopenaeus vannamei]
c26969/f1p0/3127	--	--	--	K13755|0|ame:724389|Pde1c, GB13690; phosphodiesterase 1c; K13755 calcium/calmodulin-dependent 3',5'-cyclic nucleotide phosphodiesterase [EC:3.1.4.17] (A)	[T]	Signal transduction mechanisms	3'5'-cyclic nucleotide phosphodiesterase;; 3'5'-cyclic nucleotide phosphodiesterase N-terminal	Probable 3&apos;,5&apos;-cyclic phosphodiesterase pde-1 GN=pde-1 OS=Caenorhabditis elegans PE=3 SV=2	T	Signal transduction mechanisms	PREDICTED: calcium/calmodulin-dependent 3&apos;,5&apos;-cyclic nucleotide phosphodiesterase 1A isoform X1 [Solenopsis invicta]
c2647/f1p0/7018	[S]	Function unknown	--	K08202|1.53704e-35|bfo:BRAFLDRAFT_118385|hypothetical protein; K08202 MFS transporter, OCT family, solute carrier family 22 (organic cation transporter), member 4/5 (A)	[R]	General function prediction only	Aminoacyl-tRNA editing domain	Organic cation transporter protein GN=Orct OS=Drosophila melanogaster (Fruit fly) PE=1 SV=1	R	General function prediction only	hypothetical protein BRAFLDRAFT_118385 [Branchiostoma floridae]
c9647/f1p0/2361	--	--	--	K10308|1.25867e-09|gga:100857445|F-box only protein 31-like; K10308 F-box protein 31 (A)	--	--	--	--	R	General function prediction only	hypothetical protein LOTGIDRAFT_233514 [Lottia gigantea]
c26016/f1p20/4749	[I]	Lipid transport and metabolism	Molecular Function: acetyl-CoA C-acyltransferase activity (GO:0003988);; Cellular Component: lipid particle (GO:0005811);; Cellular Component: microtubule associated complex (GO:0005875);; Biological Process: fatty acid beta-oxidation (GO:0006635);; Biological Process: determination of adult lifespan (GO:0008340);; Cellular Component: mitochondrial fatty acid beta-oxidation multienzyme complex (G…	K07509|3.56568e-57|dwi:Dwil_GK15863|GK15863 gene product from transcript GK15863-RA; K07509 acetyl-CoA acyltransferase [EC:2.3.1.16] (A)	[I]	Lipid transport and metabolism	Thiolase, N-terminal domain	Uncharacterized protein B0303.3 GN=B0303.3 OS=Caenorhabditis elegans PE=3 SV=1	I	Lipid transport and metabolism	hypothetical protein DAPPUDRAFT_50689 [Daphnia pulex]
c20254/f1p42/2643	[RTKL]	--	Molecular Function: protein kinase C activity (GO:0004697);; Molecular Function: receptor signaling protein serine/threonine kinase activity (GO:0004702);; Molecular Function: protein binding (GO:0005515);; Molecular Function: ATP binding (GO:0005524);; Cellular Component: cytoplasm (GO:0005737);; Biological Process: signal transduction (GO:0007165);; Biological Process: dorsal closure (GO:000739…	K06071|1.46738e-127|dwi:Dwil_GK17969|GK17969 gene product from transcript GK17969-RA; K06071 protein kinase N [EC:2.7.11.13] (A)	[T]	Signal transduction mechanisms	Protein kinase domain;; Protein tyrosine kinase;; Protein kinase C terminal domain;; Kinase-like	Serine/threonine-protein kinase N GN=Pkn OS=Drosophila melanogaster (Fruit fly) PE=1 SV=1	T	Signal transduction mechanisms	protein kinase N [Anopheles stephensi]
c3983/f3p7/1617	--	--	Molecular Function: iron ion binding (GO:0005506);; Cellular Component: nucleus (GO:0005634);; Cellular Component: cytoplasm (GO:0005737);; Molecular Function: acireductone dioxygenase [iron(II)-requiring] activity (GO:0010309);; Biological Process: L-methionine biosynthetic process from methylthioadenosine (GO:0019509);; Biological Process: oxidation-reduction process (GO:0055114);;	K08967|1.3301e-74|isc:IscW_ISCW007295|acireductone dioxygenase, putative; K08967 1,2-dihydroxy-3-keto-5-methylthiopentene dioxygenase [EC:1.13.11.53 1.13.11.54] (A)	[S]	Function unknown	ARD/ARD' family;; Cupin domain;; AraC-like ligand binding domain	1,2-dihydroxy-3-keto-5-methylthiopentene dioxygenase {ECO:0000255|HAMAP-Rule:MF_03154} GN=IscW_ISCW007295 OS=Ixodes scapularis (Black-legged tick) PE=3 SV=1	S	Function unknown	acireductone dioxygenase, putative [Ixodes scapularis]
c13513/f1p0/784	--	--	--	--	--	--	Beta/Gamma crystallin	--	--	--	hypothetical protein DAPPUDRAFT_299971 [Daphnia pulex]
c5360/f1p2/7402	--	--	--	--	--	--	--	--	R	General function prediction only	PREDICTED: uncharacterized protein LOC101852205 [Aplysia californica]
c18139/f1p7/3979	[Z]	Cytoskeleton	Molecular Function: motor activity (GO:0003774);; Molecular Function: actin binding (GO:0003779);; Molecular Function: ATP binding (GO:0005524);; Cellular Component: myosin complex (GO:0016459);;	K17751|0|tca:659358|Mhc1; myosin heavy chain 1; K17751 myosin heavy chain 6/7 (A)	[Z]	Cytoskeleton	Myosin head (motor domain)	Myosin heavy chain, muscle GN=Mhc OS=Drosophila melanogaster (Fruit fly) PE=1 SV=4	Z	Cytoskeleton	myosin heavy chain type 2 [Litopenaeus vannamei]
c23927/f1p0/4917	--	--	--	K06084|1.43935e-44|phu:Phum_PHUM589170|hypothetical protein; K06084 F-box protein 20 (A)	[TZR]	--	LIM domain	Uncharacterized protein CG43427 GN=CG43427 OS=Drosophila melanogaster (Fruit fly) PE=2 SV=1	Z	Cytoskeleton	hypothetical protein L798_14739 [Zootermopsis nevadensis]
c23757/f1p1/3898	[GC]	--	--	K00699|2.5451e-69|phu:Phum_PHUM313730|UDP-glucuronosyltransferase 1-8 precursor, putative (EC:2.4.1.17); K00699 glucuronosyltransferase [EC:2.4.1.17] (A)	[GC]	--	UDP-glucoronosyl and UDP-glucosyl transferase	Putative UDP-glucuronosyltransferase ugt-58 (Precursor) GN=ugt-58 OS=Caenorhabditis elegans PE=3 SV=2	637	UDP-Glucuronosyltransferase	UDP-glucuronosyltransferase 1-8 precursor, putative [Pediculus humanus corporis]
c13211/f1p6/3230	--	--	Molecular Function: zinc ion binding (GO:0008270);; Molecular Function: ligase activity (GO:0016874);;	K10694|4.69372e-42|tca:659211|E3 ubiquitin-protein ligase znrf1; K10694 E3 ubiquitin-protein ligase ZNRF1/2 [EC:6.3.2.19] (A)	[O]	Posttranslational modification, protein turnover, chaperones	--	--	O	Posttranslational modification, protein turnover, chaperones	hypothetical protein YQE_04971, partial [Dendroctonus ponderosae]
c13253/f8p0/3210	[KE]	--	Molecular Function: transferase activity (GO:0016740);;	K00825|8.89487e-149|mze:101487147|kynurenine/alpha-aminoadipate aminotransferase, mitochondrial-like; K00825 kynurenine/2-aminoadipate aminotransferase [EC:2.6.1.7 2.6.1.39] (A)	[E]	Amino acid transport and metabolism	Aminotransferase class I and II	Aromatic amino acid aminotransferase DDB_G0287711 GN=DDB_G0287711 OS=Dictyostelium discoideum (Slime mold) PE=3 SV=1	E	Amino acid transport and metabolism	hypothetical protein DAPPUDRAFT_299942 [Daphnia pulex]
c18964/f1p1/3746	--	--	--	--	[I]	Lipid transport and metabolism	CRAL/TRIO domain	Vesicle-associated membrane protein/synaptobrevin-binding protein OS=Aplysia californica (California sea hare) PE=2 SV=1	I	Lipid transport and metabolism	PREDICTED: motile sperm domain-containing protein 2-like [Apis mellifera]
c14063/f1p7/2291	[R]	General function prediction only	--	--	[R]	General function prediction only	BTB/POZ domain	Protein glass GN=gl OS=Drosophila melanogaster (Fruit fly) PE=1 SV=2	K	Transcription	hypothetical protein BRAFLDRAFT_65370 [Branchiostoma floridae]
c6045/f1p141/6493	--	--	--	--	--	--	--	--	R	General function prediction only	UNKNOWN [Stylonychia lemnae]
c20076/f1p2/3391	[KL]	--	Cellular Component: nucleus (GO:0005634);; Cellular Component: cytoplasm (GO:0005737);; Biological Process: DNA-templated transcription, termination (GO:0006353);; Biological Process: female meiotic division (GO:0007143);; Biological Process: spermatogenesis (GO:0007283);; Molecular Function: DNA-dependent ATPase activity (GO:0008094);; Biological Process: microtubule anchoring at centrosome (GO:…	K15173|7.98004e-119|amj:102561552|TTF2; transcription termination factor, RNA polymerase II; K15173 transcription termination factor 2 [EC:3.6.4.-] (A)	[KL]	--	SNF2 family N-terminal domain	Transcription termination factor 2 GN=lds OS=Drosophila melanogaster (Fruit fly) PE=1 SV=2	K	Transcription	Transcription termination factor 2 [Crassostrea gigas]
c4490/f1p74/6134	[E]	Amino acid transport and metabolism	Molecular Function: glutamate-ammonia ligase activity (GO:0004356);; Molecular Function: ATP binding (GO:0005524);; Cellular Component: cytoplasm (GO:0005737);; Biological Process: glutamine biosynthetic process (GO:0006542);;	K01915|3.38488e-64|api:100160139|Gs2; glutamine synthetase 2; K01915 glutamine synthetase [EC:6.3.1.2] (A)	[E]	Amino acid transport and metabolism	Glutamine synthetase, catalytic domain	Glutamine synthetase OS=Panulirus argus (Caribbean spiny lobster) PE=2 SV=1	E	Amino acid transport and metabolism	glutamine synthetase [Penaeus monodon]
c18690/f1p3/3711	--	--	Molecular Function: binding (GO:0005488);;	K09050|7.99766e-52|isc:IscW_ISCW012507|C-AMP-responsive-element binding protein omega, putative; K09050 cAMP response element-binding protein, invertebrate (A)	[K]	Transcription	bZIP transcription factor;; pKID domain;; Basic region leucine zipper	Cyclic AMP-responsive element-binding protein GN=CREB OS=Hydra viridissima (Green hydra) PE=3 SV=1	K	Transcription	cAMP-responsive element modulator [Crassostrea gigas]
c5759/f1p2/6878	--	--	Cellular Component: nucleus (GO:0005634);; Biological Process: intracellular protein transport (GO:0006886);; Molecular Function: Ran GTPase binding (GO:0008536);;	K18460|0|tca:655656|exportin-7; K18460 exportin-7 (A)	[YU]	--	Importin-beta N-terminal domain	Ran-binding protein 16 GN=Ranbp16 OS=Drosophila melanogaster (Fruit fly) PE=2 SV=1	U	Intracellular trafficking, secretion, and vesicular transport	PREDICTED: exportin-7 isoform X2 [Microplitis demolitor]
c21591/f1p199/1923	--	--	Biological Process: proteolysis (GO:0006508);; Molecular Function: cysteine-type peptidase activity (GO:0008234);;	K01275|3.46248e-91|mgp:100551142|CTSC; cathepsin C; K01275 cathepsin C [EC:3.4.14.1] (A)	[O]	Posttranslational modification, protein turnover, chaperones	Cathepsin C exclusion domain	Cathepsin C (Precursor) OS=Schistosoma mansoni (Blood fluke) PE=2 SV=1	O	Posttranslational modification, protein turnover, chaperones	cathepsin C [Fenneropenaeus chinensis]
c13765/f1p22/1887	[Q]	Secondary metabolites biosynthesis, transport and catabolism	Cellular Component: membrane-bounded organelle (GO:0043227);;	K15003|3.56291e-64|tca:664302|Cyp9f2, CYP9Z5; cytochrome P450 isoform 9F2; K15003 cytochrome P450, family 9 [EC:1.14.-.-] (A)	[Q]	Secondary metabolites biosynthesis, transport and catabolism	Cytochrome P450	Cytochrome P450 9e2 GN=CYP9E2 OS=Blattella germanica (German cockroach) PE=2 SV=1	Q	Secondary metabolites biosynthesis, transport and catabolism	cytochrome P450 isoform 9F2 [Tribolium castaneum]
c14237/f1p23/3321	[ER]	--	Molecular Function: L-iditol 2-dehydrogenase activity (GO:0003939);;	K00008|6.08218e-85|ptg:102953880|SORD; sorbitol dehydrogenase; K00008 L-iditol 2-dehydrogenase [EC:1.1.1.14] (A)	[Q]	Secondary metabolites biosynthesis, transport and catabolism	Zinc-binding dehydrogenase	Sorbitol dehydrogenase GN=SDH OS=Bombyx mori (Silk moth) PE=2 SV=1	Q	Secondary metabolites biosynthesis, transport and catabolism	hypothetical protein DAPPUDRAFT_303131 [Daphnia pulex]
c5415/f1p5/8115	--	--	--	--	[NTZ]	--	EF hand;; EF-hand;; Zinc finger, ZZ type;; Spectrin repeat;; WW domain	Dystrophin, isoform D {ECO:0000303|PubMed:10731132, ECO:0000303|PubMed:17543506} GN=Dys OS=Drosophila melanogaster (Fruit fly) PE=1 SV=1	Z	Cytoskeleton	PREDICTED: dystrophin, isoforms A/C/F/G/H-like [Megachile rotundata]
c3301/f1p0/7006	[Q]	Secondary metabolites biosynthesis, transport and catabolism	Molecular Function: [acyl-carrier-protein] S-acetyltransferase activity (GO:0004313);; Molecular Function: [acyl-carrier-protein] S-malonyltransferase activity (GO:0004314);; Molecular Function: 3-oxoacyl-[acyl-carrier-protein] synthase activity (GO:0004315);; Molecular Function: 3-oxoacyl-[acyl-carrier-protein] reductase (NADPH) activity (GO:0004316);; Molecular Function: 3-hydroxypalmitoyl-[acy…	K00665|0|tca:103314884|fatty acid synthase; K00665 fatty acid synthase, animal type [EC:2.3.1.85] (A)	[I]	Lipid transport and metabolism	KR domain;; short chain dehydrogenase;; Polyketide synthase dehydratase;; Thioesterase domain;; Zinc-binding dehydrogenase;; Zinc-binding dehydrogenase;; Acyl transferase domain;; Phosphopantetheine attachment site	Chalcone synthase stlB GN=stlB OS=Dictyostelium discoideum (Slime mold) PE=2 SV=1	I	Lipid transport and metabolism	fatty acid synthase [Litopenaeus vannamei]
c4427/f1p0/5370	--	--	Molecular Function: oxidoreductase activity (GO:0016491);; Biological Process: oxidation-reduction process (GO:0055114);;	--	--	--	Hemocyanin, copper containing domain;; Hemocyanin, ig-like domain;; Hemocyanin, all-alpha domain	Hemocyanin C chain OS=Panulirus interruptus (California spiny lobster) PE=1 SV=1	R	General function prediction only	hemocyanin subunit L1, partial [Litopenaeus vannamei]
c16230/f1p0/3686	[S]	Function unknown	Cellular Component: intracellular (GO:0005622);; Molecular Function: zinc ion binding (GO:0008270);;	K12035|1.29376e-172|api:100167755|RING finger protein nhl-1; K12035 tripartite motif-containing protein 71 [EC:6.3.2.19] (A)	[O]	Posttranslational modification, protein turnover, chaperones	NHL repeat;; SMP-30/Gluconolaconase/LRE-like region;; Beta-propeller repeat	RING finger protein nhl-1 GN=nhl-1 OS=Caenorhabditis elegans PE=1 SV=2	O	Posttranslational modification, protein turnover, chaperones	RING finger protein nhl-1 [Zootermopsis nevadensis]
c12657/f1p0/3433	[R]	General function prediction only	--	K14838|4.79046e-26|nvi:100119088|MKI67 FHA domain-interacting nucleolar phosphoprotein-like; K14838 nucleolar protein 15 (A)	[R]	General function prediction only	RNA recognition motif. (a.k.a. RRM, RBD, or RNP domain);; RNA recognition motif. (a.k.a. RRM, RBD, or RNP domain);; RNA recognition motif (a.k.a. RRM, RBD, or RNP domain)	--	R	General function prediction only	PREDICTED: MKI67 FHA domain-interacting nucleolar phosphoprotein [Solenopsis invicta]
c17863/f1p8/1985	--	--	--	--	--	--	Small acidic protein family	Uncharacterized protein ZC262.2 GN=ZC262.2 OS=Caenorhabditis elegans PE=4 SV=1	S	Function unknown	PREDICTED: arginine/serine-rich coiled-coil protein 2 isoform X2 [Acyrthosiphon pisum]
c6684/f1p1/7017	--	--	--	--	[T]	Signal transduction mechanisms	7 transmembrane receptor (Secretin family);; Latrophilin/CL-1-like GPS domain;; EGF-like domain	Latrophilin-like protein LAT-2 {ECO:0000312|EMBL:CCD61661.1, ECO:0000312|WormBase:B0286.2b} (Precursor) OS=Caenorhabditis elegans PE=2 SV=1	T	Signal transduction mechanisms	CIRL [Apis mellifera]
c13336/f1p0/1093	[J]	Translation, ribosomal structure and biogenesis	Molecular Function: translation initiation factor activity (GO:0003743);; Biological Process: translational initiation (GO:0006413);; Biological Process: regulation of translation (GO:0006417);; Biological Process: cellular response to hypoxia (GO:0071456);;	K03113|7.03037e-65|tca:661525|protein translation factor SUI1 homolog; K03113 translation initiation factor 1 (A)	[J]	Translation, ribosomal structure and biogenesis	Translation initiation factor SUI1	Protein translation factor SUI1 homolog GN=AGAP006459 OS=Anopheles gambiae (African malaria mosquito) PE=3 SV=1	J	Translation, ribosomal structure and biogenesis	PREDICTED: protein translation factor SUI1 homolog [Tribolium castaneum]
c15986/f1p0/4482	--	--	--	--	[W]	Extracellular structures	AMOP domain;; Nidogen-like;; von Willebrand factor type D domain;; Sushi domain (SCR repeat)	Protein mesh {ECO:0000303|PubMed:22854041} (Precursor) OS=Bombyx mori (Silk moth) PE=1 SV=1	W	Extracellular structures	hypothetical protein DAPPUDRAFT_305821 [Daphnia pulex]
c6142/f1p1/3736	--	--	--	--	[T]	Signal transduction mechanisms	Domain of unknown function (DUF4206)	Differentially expressed in FDCP 8 homolog GN=CG11534 OS=Drosophila melanogaster (Fruit fly) PE=1 SV=1	T	Signal transduction mechanisms	conserved hypothetical protein [Pediculus humanus corporis]
c27910/f2p9/4171	--	--	Cellular Component: integral component of membrane (GO:0016021);;	--	[X]	--	Myelin proteolipid protein (PLP or lipophilin)	--	S	Function unknown	neuronal membrane glycoprotein M6-b [Cherax quadricarinatus]
c16053/f1p5/2152	--	--	--	--	[R]	General function prediction only	7 transmembrane receptor (rhodopsin family)	Tachykinin-like peptides receptor 86C GN=TkR86C OS=Drosophila melanogaster (Fruit fly) PE=2 SV=2	R	General function prediction only	PREDICTED: neuropeptide FF receptor 2-like [Ceratitis capitata]
c8929/f1p3/3394	[F]	Nucleotide transport and metabolism	Molecular Function: uridine kinase activity (GO:0004849);; Molecular Function: ATP binding (GO:0005524);; Biological Process: phosphorylation (GO:0016310);; Molecular Function: phosphotransferase activity, alcohol group as acceptor (GO:0016773);; Biological Process: UMP salvage (GO:0044206);; Biological Process: CTP salvage (GO:0044211);;	K00876|0|nvi:100122303|uridine-cytidine kinase 1-like 1 (EC:2.7.1.48); K00876 uridine kinase [EC:2.7.1.48] (A)	[TZ]	--	Uracil phosphoribosyltransferase;; Phosphoribulokinase / Uridine kinase family;; AAA domain;; AAA domain;; Chloramphenicol phosphotransferase-like protein	Uridine-cytidine kinase A GN=udkA OS=Dictyostelium discoideum (Slime mold) PE=3 SV=1	F	Nucleotide transport and metabolism	hypothetical protein L798_10738, partial [Zootermopsis nevadensis]
c4989/f1p0/3164	[R]	General function prediction only	--	K09228|8.74262e-64|asn:102370373|zinc finger protein 91-like; K09228 KRAB domain-containing zinc finger protein (A)	[R]	General function prediction only	C2H2-type zinc finger;; Zinc-finger double domain;; Zinc finger, C2H2 type	Protein suppressor of hairy wing GN=su(Hw) OS=Drosophila ananassae (Fruit fly) PE=2 SV=1	R	General function prediction only	PREDICTED: zinc finger protein 62 homolog [Acyrthosiphon pisum]
c5437/f1p0/7105	[V]	Defense mechanisms	Molecular Function: ATP binding (GO:0005524);; Biological Process: ATP catabolic process (GO:0006200);; Cellular Component: integral component of membrane (GO:0016021);; Molecular Function: ATPase activity, coupled to transmembrane movement of substances (GO:0042626);; Biological Process: transmembrane transport (GO:0055085);;	K05665|1.13431e-61|nvi:100120375|multidrug resistance-associated protein 1; K05665 ATP-binding cassette, subfamily C (CFTR/MRP), member 1 (A)	[Q]	Secondary metabolites biosynthesis, transport and catabolism	ABC transporter transmembrane region	ABC transporter C family member 8 GN=abcC8 OS=Dictyostelium discoideum (Slime mold) PE=3 SV=1	Q	Secondary metabolites biosynthesis, transport and catabolism	IP16232p [Drosophila melanogaster]
c9959/f1p5/3704	[U]	Intracellular trafficking, secretion, and vesicular transport	Biological Process: transport (GO:0006810);; Cellular Component: membrane (GO:0016020);;	K12392|0|api:100167849|AP-1 complex subunit beta-1; K12392 AP-1 complex subunit beta-1 (A)	[U]	Intracellular trafficking, secretion, and vesicular transport	Adaptin N terminal region;; non-SMC mitotic condensation complex subunit 1	AP-1 complex subunit beta GN=ap1b1 OS=Dictyostelium discoideum (Slime mold) PE=3 SV=1	U	Intracellular trafficking, secretion, and vesicular transport	PREDICTED: AP-1 complex subunit beta-1 [Acyrthosiphon pisum]
c12632/f1p0/1523	[F]	Nucleotide transport and metabolism	--	K01488|1.37409e-100|phu:Phum_PHUM124930|adenosine deaminase, putative (EC:3.5.4.4); K01488 adenosine deaminase [EC:3.5.4.4] (A)	[F]	Nucleotide transport and metabolism	Adenosine/AMP deaminase	Probable adenosine deaminase GN=ada OS=Dictyostelium discoideum (Slime mold) PE=3 SV=1	F	Nucleotide transport and metabolism	Adenosine deaminase [Caligus rogercresseyi]
c15830/f1p0/1536	--	--	--	K14715|3.61661e-30|dsi:Dsim_GD24385|GD24385 gene product from transcript GD24385-RA; K14715 solute carrier family 39 (zinc transporter), member 9 (A)	[U]	Intracellular trafficking, secretion, and vesicular transport	--	--	P	Inorganic ion transport and metabolism	Zinc/iron regulated transporter-related protein 102B, isoform E [Drosophila melanogaster]
c7038/f1p6/6575	--	--	--	K14409|6.5438e-73|nvi:100122190|Smg6; protein SMG7; K14409 protein SMG7 (A)	[A]	RNA processing and modification	Est1 DNA/RNA binding domain;; Telomerase activating protein Est1	--	A	RNA processing and modification	PREDICTED: protein SMG7 [Nasonia vitripennis]
c12318/f1p0/1681	[RTKL]	--	Molecular Function: protein serine/threonine kinase activity (GO:0004674);; Molecular Function: ATP binding (GO:0005524);; Biological Process: protein phosphorylation (GO:0006468);; Biological Process: signal transduction (GO:0007165);;	K04733|3.11392e-91|api:100165647|interleukin-1 receptor-associated kinase 4-like; K04733 interleukin-1 receptor-associated kinase 4 [EC:2.7.11.1] (A)	[T]	Signal transduction mechanisms	Protein kinase domain;; Protein tyrosine kinase;; Tube Death domain;; Death domain	Serine/threonine-protein kinase pelle GN=pll OS=Drosophila melanogaster (Fruit fly) PE=1 SV=1	T	Signal transduction mechanisms	pelle [Litopenaeus vannamei]
c9327/f2p5/4230	--	--	Cellular Component: integral component of membrane (GO:0016021);;	K17345|2.91267e-139|phu:Phum_PHUM129600|tetraspanin-15, putative; K17345 tetraspanin-5 (A)	[R]	General function prediction only	Tetraspanin family	23 kDa integral membrane protein OS=Schistosoma haematobium (Blood fluke) PE=2 SV=1	S	Function unknown	PREDICTED: tetraspanin-5 isoform X3 [Acromyrmex echinatior]
c27109/f1p7/4403	[RTKL]	--	Molecular Function: protein kinase C activity (GO:0004697);; Molecular Function: ATP binding (GO:0005524);; Molecular Function: phospholipid binding (GO:0005543);; Biological Process: protein phosphorylation (GO:0006468);; Biological Process: intracellular signal transduction (GO:0035556);; Molecular Function: metal ion binding (GO:0046872);;	K06070|0|nvi:100117481|serine/threonine-protein kinase D1; K06070 protein kinase D [EC:2.7.11.13] (A)	[T]	Signal transduction mechanisms	Protein kinase domain;; Protein tyrosine kinase;; Phorbol esters/diacylglycerol binding domain (C1 domain);; Kinase-like;; Lipopolysaccharide kinase (Kdo/WaaP) family	Serine/threonine-protein kinase dkf-2 {ECO:0000303|PubMed:17728253} GN=dkf-2 OS=Caenorhabditis elegans PE=1 SV=4	T	Signal transduction mechanisms	PREDICTED: serine/threonine-protein kinase D3-like [Bombus impatiens]
c24724/f1p2/4365	--	--	Cellular Component: integral component of membrane (GO:0016021);;	K17345|1.8766e-106|tca:661579|tetraspanin-5; K17345 tetraspanin-5 (A)	[R]	General function prediction only	Tetraspanin family	23 kDa integral membrane protein OS=Schistosoma haematobium (Blood fluke) PE=2 SV=1	S	Function unknown	PREDICTED: tetraspanin-5 isoform X3 [Acromyrmex echinatior]
c15695/f1p18/588	--	--	--	--	--	--	Chitin binding Peritrophin-A domain	--	--	--	peritrophin-44-like protein [Eriocheir sinensis]
c5812/f1p59/2802	--	--	--	--	[W]	Extracellular structures	AMOP domain;; von Willebrand factor type D domain;; Sushi domain (SCR repeat)	Protein mesh {ECO:0000303|PubMed:22854041} (Precursor) OS=Bombyx mori (Silk moth) PE=1 SV=1	W	Extracellular structures	hypothetical protein DAPPUDRAFT_305821 [Daphnia pulex]
c17801/f1p0/1975	--	--	Cellular Component: nucleus (GO:0005634);; Biological Process: regulation of transcription, DNA-templated (GO:0006355);; Molecular Function: myosin heavy chain kinase activity (GO:0016905);;	--	[B]	Chromatin structure and dynamics	WD domain, G-beta repeat	Protein groucho GN=gro OS=Drosophila melanogaster (Fruit fly) PE=1 SV=3	B	Chromatin structure and dynamics	PREDICTED: protein groucho-1-like [Diaphorina citri]
c12475/f1p2/761	[EM]	--	--	K01639|2.30045e-18|ame:725646|GB17289; n-acetylneuraminate lyase-like; K01639 N-acetylneuraminate lyase [EC:4.1.3.3] (A)	--	--	Dihydrodipicolinate synthetase family	--	G	Carbohydrate transport and metabolism	N-acetylneuraminate lyase [Zootermopsis nevadensis]
c17784/f6p5/3539	[L]	Replication, recombination and repair	Molecular Function: nucleotide binding (GO:0000166);; Molecular Function: DNA binding (GO:0003677);; Molecular Function: DNA-directed DNA polymerase activity (GO:0003887);; Biological Process: DNA replication (GO:0006260);;	K02327|0|lgi:LOTGIDRAFT_194456|hypothetical protein; K02327 DNA polymerase delta subunit 1 [EC:2.7.7.7] (A)	[L]	Replication, recombination and repair	DNA polymerase family B;; DNA polymerase family B, exonuclease domain;; C4-type zinc-finger of DNA polymerase delta;; DNA polymerase type B, organellar and viral	DNA polymerase delta catalytic subunit GN=DNApol-delta OS=Drosophila melanogaster (Fruit fly) PE=2 SV=2	L	Replication, recombination and repair	DNA polymerase delta catalytic subunit, partial [Procambarus clarkii]
c11278/f1p0/1098	--	--	Molecular Function: aminoacylase activity (GO:0004046);; Cellular Component: cytoplasm (GO:0005737);; Biological Process: proteolysis (GO:0006508);; Biological Process: cellular amino acid metabolic process (GO:0006520);; Molecular Function: metallopeptidase activity (GO:0008237);;	K14677|1.52936e-34|xla:446741|acy1.1, acy1, acy1d, acylase; aminoacylase 1, gene 1 (EC:3.5.1.14); K14677 aminoacylase [EC:3.5.1.14] (A)	[E]	Amino acid transport and metabolism	Peptidase family M20/M25/M40	Aminoacylase-1 GN=acy1 OS=Dictyostelium discoideum (Slime mold) PE=2 SV=1	E	Amino acid transport and metabolism	Aminoacylase-1 [Crassostrea gigas]
c2169/f2p3/3211	--	--	Biological Process: sperm individualization (GO:0007291);; Molecular Function: hydrolase activity (GO:0016787);; Biological Process: positive regulation of microtubule depolymerization (GO:0031117);;	--	[S]	Function unknown	Leucine Rich repeats (2 copies);; Leucine rich repeat;; Leucine rich repeat	--	O	Posttranslational modification, protein turnover, chaperones	Tubulin-specific chaperone cofactor E-like protein [Cerapachys biroi]
c11314/f1p164/3853	--	--	--	--	--	--	Chitin binding Peritrophin-A domain	--	R	General function prediction only	peritrophin-44-like protein [Eriocheir sinensis]
c5035/f3p51/4627	--	--	--	--	[I]	Lipid transport and metabolism	KH domain;; KH domain;; Mitochondrial inner-membrane-bound regulator;; KH domain	Protein bicaudal C GN=BicC OS=Drosophila melanogaster (Fruit fly) PE=1 SV=2	A	RNA processing and modification	Vigilin [Zootermopsis nevadensis]
c3037/f1p2/2016	--	--	--	K10416|5.65021e-51|nvi:100122511|Dlic; dynein light intermediate chain; K10416 dynein light intermediate chain 1, cytosolic (A)	[N]	Cell motility	Dynein light intermediate chain (DLIC)	Cytoplasmic dynein 1 light intermediate chain 1 GN=dync1li1 OS=Dictyostelium discoideum (Slime mold) PE=3 SV=1	N	Cell motility	Cytoplasmic dynein 1 light intermediate chain, putative [Pediculus humanus corporis]
c1770/f92p57/2130	[O]	Posttranslational modification, protein turnover, chaperones	Molecular Function: endopeptidase activity (GO:0004175);; Cellular Component: microtubule associated complex (GO:0005875);; Cellular Component: proteasome regulatory particle, lid subcomplex (GO:0008541);; Biological Process: proteasome-mediated ubiquitin-dependent protein catabolic process (GO:0043161);;	K03036|0|tca:663555|26S proteasome non-ATPase regulatory subunit 11; K03036 26S proteasome regulatory subunit N6 (A)	[O]	Posttranslational modification, protein turnover, chaperones	PCI domain	26S proteasome non-ATPase regulatory subunit 11 GN=Rpn6 OS=Drosophila melanogaster (Fruit fly) PE=1 SV=1	O	Posttranslational modification, protein turnover, chaperones	PREDICTED: 26S proteasome non-ATPase regulatory subunit 11 [Tribolium castaneum]
c5108/f2p5/3994	--	--	Cellular Component: integral component of membrane (GO:0016021);;	K10704|2.51154e-90|tca:664259|transmembrane protein 189; K10704 ubiquitin-conjugating enzyme E2 variant (A)	[O]	Posttranslational modification, protein turnover, chaperones	Kua-ubiquitin conjugating enzyme hybrid localisation domain	--	O	Posttranslational modification, protein turnover, chaperones	hypothetical protein L798_15069 [Zootermopsis nevadensis]
c612/f1p0/10189	[R]	General function prediction only	--	K09228|2.83121e-42|ptr:100610454|zinc finger protein 479-like; K09228 KRAB domain-containing zinc finger protein (A)	[R]	General function prediction only	Zinc-finger double domain;; Zinc finger, C2H2 type;; C2H2-type zinc finger;; C2H2-type zinc finger;; Zinc-finger of C2H2 type	Krueppel homolog 1 GN=Kr-h1 OS=Drosophila melanogaster (Fruit fly) PE=2 SV=2	R	General function prediction only	PREDICTED: zinc finger protein 93-like [Aplysia californica]
c13798/f1p10/1560	--	--	Molecular Function: actin binding (GO:0003779);; Cellular Component: cytoplasm (GO:0005737);; Cellular Component: cytoskeleton (GO:0005856);; Molecular Function: metal ion binding (GO:0046872);; Biological Process: actin filament capping (GO:0051693);;	K05768|8.62876e-148|isc:IscW_ISCW007199|villin, putative; K05768 gelsolin (A)	[Z]	Cytoskeleton	Gelsolin repeat	Gelsolin, cytoplasmic OS=Homarus americanus (American lobster) PE=1 SV=1	Z	Cytoskeleton	gelsolin [Homarus americanus]
c7550/f1p0/1796	--	--	--	K09542|5.61386e-14|cqu:CpipJ_CPIJ005639|lethal(2)essential for life protein, l2efl; K09542 crystallin, alpha B (A)	[O]	Posttranslational modification, protein turnover, chaperones	Hsp20/alpha crystallin family	Heat shock protein 67B3 GN=Hsp67Bc OS=Drosophila melanogaster (Fruit fly) PE=2 SV=2	O	Posttranslational modification, protein turnover, chaperones	heat shock protein 21 [Macrobrachium rosenbergii]
c3586/f1p30/6682	[C]	Energy production and conversion	Cellular Component: vacuolar proton-transporting V-type ATPase, V0 domain (GO:0000220);; Biological Process: imaginal disc-derived wing morphogenesis (GO:0007476);; Biological Process: ATP hydrolysis coupled proton transport (GO:0015991);; Cellular Component: integral component of membrane (GO:0016021);; Cellular Component: plasma membrane proton-transporting V-type ATPase complex (GO:0033181);; …	K02155|4.07577e-22|dpo:Dpse_GA16335|GA16335 gene product from transcript GA16335-RA; K02155 V-type H+-transporting ATPase 16kDa proteolipid subunit (A)	[C]	Energy production and conversion	--	V-type proton ATPase 16 kDa proteolipid subunit OS=Nephrops norvegicus (Norway lobster) PE=2 SV=1	C	Energy production and conversion	RecName: Full=V-type proton ATPase 16 kDa proteolipid subunit; Short=V-ATPase 16 kDa proteolipid subunit; AltName: Full=Vacuolar proton pump 16 kDa proteolipid subunit [Nephrops norvegicus]
c15731/f1p8/1259	[E]	Amino acid transport and metabolism	--	K00306|1.59728e-36|cmk:103183351|pipox; pipecolic acid oxidase; K00306 sarcosine oxidase / L-pipecolate oxidase [EC:1.5.3.1 1.5.3.7] (A)	[R]	General function prediction only	FAD dependent oxidoreductase	--	E	Amino acid transport and metabolism	Peroxisomal sarcosine oxidase [Crassostrea gigas]
c19523/f2p2/2604	--	--	--	--	[K]	Transcription	SSXT protein (N-terminal region)	--	K	Transcription	PREDICTED: uncharacterized protein LOC100875159 [Megachile rotundata]
c24847/f1p1/4275	--	--	Molecular Function: sequence-specific DNA binding transcription factor activity (GO:0003700);; Cellular Component: nucleus (GO:0005634);; Molecular Function: zinc ion binding (GO:0008270);; Biological Process: defense response to fungus (GO:0050832);;	--	[TZR]	--	LIM domain	Protein prickle OS=Drosophila melanogaster (Fruit fly) PE=1 SV=1	1694	four and A half lim domains	PREDICTED: hypothetical protein LOC100741757 [Bombus impatiens]
c416/f1p0/22237	--	--	--	K12400|3.46191e-43|xma:102220108|AP-4 complex subunit epsilon-1-like; K12400 AP-4 complex subunit epsilon-1 (A)	[U]	Intracellular trafficking, secretion, and vesicular transport	PT repeat	AP-4 complex subunit epsilon GN=ap4e1 OS=Dictyostelium discoideum (Slime mold) PE=3 SV=1	U	Intracellular trafficking, secretion, and vesicular transport	PREDICTED: AP-4 complex subunit epsilon-1-like [Amphimedon queenslandica]
c9725/f2p4/1181	--	--	--	--	--	--	LicD family	--	S	Function unknown	hypothetical protein NEMVEDRAFT_v1g220148 [Nematostella vectensis]
c11228/f1p2/3274	--	--	--	--	--	--	--	--	L	Replication, recombination and repair	hypothetical protein L798_01554 [Zootermopsis nevadensis]
c1881/f1p0/6851	[J]	Translation, ribosomal structure and biogenesis	Molecular Function: calcium ion binding (GO:0005509);;	--	[Z]	Cytoskeleton	EF-hand domain	Myosin light chain alkali GN=Mlc1 OS=Drosophila simulans (Fruit fly) PE=3 SV=3	Z	Cytoskeleton	myosin light chain [Marsupenaeus japonicus]
c16203/f1p24/4892	--	--	--	--	--	--	--	--	R	General function prediction only	hypothetical protein OXYTRI_13058 [Oxytricha trifallax]
c15390/f1p18/2126	--	--	--	K00461|7.00028e-142|spu:584481|allene oxide synthase-lipoxygenase protein-like; K00461 arachidonate 5-lipoxygenase [EC:1.13.11.34] (A)	--	--	Lipoxygenase	Arachidonate 8-lipoxygenase OS=Plexaura homomalla (Black sea rod) PE=1 SV=1	R	General function prediction only	8-lipoxygenase [Penaeus monodon]
c11139/f1p1/3522	[Z]	Cytoskeleton	Molecular Function: microtubule motor activity (GO:0003777);; Molecular Function: ATP binding (GO:0005524);; Cellular Component: kinesin complex (GO:0005871);; Cellular Component: microtubule (GO:0005874);; Biological Process: microtubule-based movement (GO:0007018);; Molecular Function: microtubule binding (GO:0008017);;	K10396|0|tca:662208|kinesin-1; kinesin 1; K10396 kinesin family member 5 (A)	[Z]	Cytoskeleton	Kinesin motor domain	Kinesin heavy chain GN=Khc OS=Drosophila melanogaster (Fruit fly) PE=1 SV=2	Z	Cytoskeleton	hypothetical protein DAPPUDRAFT_197668 [Daphnia pulex]
c11698/f6p44/1097	[C]	Energy production and conversion	Biological Process: proton transport (GO:0015992);; Molecular Function: hydrolase activity (GO:0016787);;	K02150|1.86514e-40|bfo:BRAFLDRAFT_230253|hypothetical protein; K02150 V-type H+-transporting ATPase subunit E (A)	[C]	Energy production and conversion	ATP synthase (E/31 kDa) subunit	V-type proton ATPase subunit E GN=VHA26 OS=Manduca sexta (Tobacco hawkmoth) PE=2 SV=1	C	Energy production and conversion	hypothetical protein BRAFLDRAFT_230253 [Branchiostoma floridae]
c18347/f1p0/2799	--	--	--	--	--	--	PT repeat;; MAM domain	--	--	--	--
c9903/f1p7/3530	--	--	--	K17558|1.80487e-14|xla:495701|ppp1r15b, ppp1r15b-a; protein phosphatase 1, regulatory subunit 15B; K17558 protein phosphatase 1 regulatory subunit 15B (A)	--	--	Phosphatase-1 catalytic subunit binding region	--	S	Function unknown	PREDICTED: uncharacterized protein LOC655776 [Tribolium castaneum]
c16234/f1p7/3707	--	--	--	--	--	--	Fibronectin type III domain	--	--	--	--
c10602/f1p19/1131	--	--	Biological Process: lipid metabolic process (GO:0006629);; Molecular Function: oxidoreductase activity, acting on paired donors, with oxidation of a pair of donors resulting in the reduction of molecular oxygen to two molecules of water (GO:0016717);;	K00507|8.34241e-58|dpe:Dper_GL27316|GL27316 gene product from transcript GL27316-RA; K00507 stearoyl-CoA desaturase (delta-9 desaturase) [EC:1.14.19.1] (A)	[I]	Lipid transport and metabolism	Fatty acid desaturase	Acyl-CoA Delta(11) desaturase GN=D11DS OS=Trichoplusia ni (Cabbage looper) PE=1 SV=2	I	Lipid transport and metabolism	acyl-CoA delta-9 desaturase [Eriocheir sinensis]
c7184/f1p1/8395	[RTKL]	--	Molecular Function: protein kinase activity (GO:0004672);; Molecular Function: ATP binding (GO:0005524);; Biological Process: protein phosphorylation (GO:0006468);;	K04429|0|phu:Phum_PHUM231610|hypothetical protein; K04429 thousand and one amino acid protein kinase [EC:2.7.11.1] (A)	[T]	Signal transduction mechanisms	Protein kinase domain;; Protein tyrosine kinase	Serine/threonine-protein kinase SULU GN=kin-18 OS=Caenorhabditis elegans PE=2 SV=1	T	Signal transduction mechanisms	predicted protein [Pediculus humanus corporis]
c17126/f1p2/2474	--	--	--	--	--	--	PAN domain	--	--	--	hypothetical protein LOTGIDRAFT_235015 [Lottia gigantea]
c18133/f27p8/1033	[R]	General function prediction only	Molecular Function: carboxylic ester hydrolase activity (GO:0004091);; Molecular Function: S-formylglutathione hydrolase activity (GO:0018738);; Biological Process: formaldehyde catabolic process (GO:0046294);;	K01070|6.64885e-158|bfo:BRAFLDRAFT_79044|hypothetical protein; K01070 S-formylglutathione hydrolase [EC:3.1.2.12] (A)	[R]	General function prediction only	Putative esterase;; Prolyl oligopeptidase family;; Chlorophyllase enzyme;; Alpha/beta hydrolase family;; Esterase PHB depolymerase;; Chlorophyllase	--	R	General function prediction only	S-formylglutathione hydrolase [Crassostrea gigas]
c15405/f1p0/2684	--	--	--	--	[T]	Signal transduction mechanisms	Variant SH3 domain;; SH3 domain;; Variant SH3 domain;; Bacterial SH3 domain	Myosin-M heavy chain GN=myoM OS=Dictyostelium discoideum (Slime mold) PE=1 SV=1	T	Signal transduction mechanisms	hypothetical protein LOTGIDRAFT_71852, partial [Lottia gigantea]
[truncated: 41,885 more rows]
