# Supplementary material for: Single-molecule long-read sequencing facilitates shrimp transcriptome research
Source: Sci Rep. 2018 Nov 16;8:16920. doi: 10.1038/s41598-018-35066-3 (PMC6240054; doi:10.1038/s41598-018-35066-3)
Supplement: Supplementary file 2 — Supplementary Table 2 [file 41598_2018_35066_MOESM2_ESM.xls]

#Gene_ID	SSR_nr	SSR_type	SSR	Size	SSR_Start	SSR_End		FPr1(5'-3')	Tm	Size	RPr1(5'-3')	Tm	Size	PSize	PStart	PEnd	FPr2(5'-3')	Tm	Size	RPr2(5'-3')	Tm	Size	PSize	PStart	PEnd	FPr3(5'-3')	Tm	Size	RPr3(5'-3')	Tm	Size	PSize	PStart	PEnd
c1384/f85p30/890	1	p2	(CA)7	14	18	31	--
c1610/f58p20/512	1	p1	(A)11	11	439	449	ATTGCCGCAAGAAGAAGTGT	59.882	20	GGCCTCCTTTATTAAACCAGTCTT	60.238	24	157	355	511	ATTGCCGCAAGAAGAAGTGT	59.882	20	GCCTCCTTTATTAAACCAGTCTTG	59.598	24	156	355	510	AATTGCCGCAAGAAGAAGTG	60.386	20	GGCCTCCTTTATTAAACCAGTCTT	60.238	24	158	354	511
c1644/f82p53/930	1	p1	(T)12	12	670	681	TGGGCGTGATGTAGATGAAA	60.073	20	GCCATATCCTGAATGCCAAC	60.304	20	253	492	744	TTGGGCGTGATGTAGATGAA	60.073	20	GCCATATCCTGAATGCCAAC	60.304	20	254	491	744	GTTCACAGACGAGCATGGTG	60.319	20	GCCATATCCTGAATGCCAAC	60.304	20	208	537	744
c1696/f45p16/834	1	p2	(TC)15	30	556	585	AAGTGGACCCAGATGTACGC	59.997	20	GGGTCCGTACATGCAATCAT	60.613	20	279	509	787	AAGTGGACCCAGATGTACGC	59.997	20	GGGTCCGTACATGCAATCA	60.346	19	279	509	787	AAGTGGACCCAGATGTACGC	59.997	20	TGGGTCCGTACATGCAATC	60.346	19	280	509	788
c1717/f36p15/868	1	p1	(T)12	12	809	820	--
c1740/f100p38/967	1	p1	(T)10	10	583	592	TTTGTTGTGGTTCAGTGGGA	59.976	20	CCCCAAAGAGAGCAGACTTG	59.982	20	120	516	635	TTTGTTGTGGTTCAGTGGGA	59.976	20	CCCAAAGAGAGCAGACTTGG	59.982	20	119	516	634	TGTTGTGGTTCAGTGGGAGA	60.129	20	CCCCAAAGAGAGCAGACTTG	59.982	20	118	518	635
c1789/f26p11/516	1	c	(T)14ccccgaagtaaacatcagattttttatataa(T)10	55	406	460	GAAGAGGAGAAATGAGGGGG	60.008	20	TTTCCAAACTTTATACAGCAAAACA	59.205	25	159	343	501	GGACACTAAACGGGAGACGA	60.111	20	TTTCCAAACTTTATACAGCAAAACA	59.205	25	213	289	501	AGGGGGTGACGAATAAAAGG	60.180	20	TTTCCAAACTTTATACAGCAAAACA	59.205	25	145	357	501
c1796/f10p10/534	1	p1	(A)15	15	503	517	--
c1847/f22p8/790	1	p1	(T)10	10	677	686	TATGCTGCCAACTTCTCGTG	60.011	20	CACCTTTCTTTCCACTGCTT	57.053	20	184	550	733	CACGAGAAGGCTCAACATGA	59.984	20	CACCTTTCTTTCCACTGCTT	57.053	20	122	612	733	AGCACGAGAAGGCTCAACAT	60.020	20	CACCTTTCTTTCCACTGCTT	57.053	20	124	610	733
c1849/f45p19/986	1	p3	(AGG)5	15	483	497	ATATTGTATGCGGTCTCGGC	59.951	20	CCTCCTTACCCTCCTTCCAC	59.928	20	206	371	576	ATATTGTATGCGGTCTCGGC	59.951	20	CTCCTTACCCTCCTTCCACC	59.928	20	205	371	575	ATATTGTATGCGGTCTCGGC	59.951	20	CCTCCTTCCACCACTATCCA	59.920	20	197	371	567
c1849/f45p19/986	2	p1	(T)13	13	841	853	CAAACGAACAGAAATTGCGA	59.849	20	TACACCACAACGGCCTCATA	59.988	20	130	818	947	CAAACGAACAGAAATTGCGA	59.849	20	ATTTACACCACAACGGCCTC	59.859	20	133	818	950	CAAACGAACAGAAATTGCGA	59.849	20	ACCACAACGGCCTCATACAT	60.263	20	127	818	944
c1858/f37p30/988	1	p1	(T)10	10	744	753	CAAGGCCATGCTGCTCTAGT	60.559	20	TCATAAAGGGACAATTTACACAGG	59.328	24	238	652	889	AGAAGTCTGCTGCTGTTGCC	60.743	20	TCATAAAGGGACAATTTACACAGG	59.328	24	257	633	889	GGATCAGAAAGTGGTGGAGG	59.505	20	TGACAGTGAACATTTCCATTAAAGA	59.926	25	280	532	811
c1866/f36p5/923	1	p1	(T)10	10	816	825	TTGCCAGAATTCTACCAGGG	60.066	20	GCTTCTTCCCCTTAATGTGC	58.789	20	146	709	854	TTGCCAGAATTCTACCAGGG	60.066	20	GCTTCTTCCCCTTAATGTGCT	59.739	21	146	709	854	AAAACACATTGACCCTTGCC	59.836	20	GCTTCTTCCCCTTAATGTGC	58.789	20	256	599	854
c1892/f72p36/985	1	p2	(AC)8	16	910	925	TTGACCACTGTTTTACGCGA	60.293	20	TTATTTCCGTCATGCCACCT	60.331	20	103	871	973	TTGACCACTGTTTTACGCGA	60.293	20	TTTATTTCCGTCATGCCACC	60.701	20	104	871	974	TTGACCACTGTTTTACGCGA	60.293	20	TATTTCCGTCATGCCACCTA	58.991	20	102	871	972
c1962/f18p9/728	1	p1	(T)13	13	474	486	TATTCCGGTTGACGGAGAAG	60.066	20	CACAAATCATGAATACGGCG	59.953	20	273	316	588	CTCTGGCTTGTGGAATGGAT	60.073	20	CACAAATCATGAATACGGCG	59.953	20	155	434	588	TGGCTTGTGGAATGGATGTA	59.924	20	CACAAATCATGAATACGGCG	59.953	20	152	437	588
c1964/f14p5/937	1	c	(T)23agggggatggaagtgcgggcgaaaagtattgtagattctgttttttttctgaattgttc(T)10	92	587	678	TCGTACTGATGACATGGAGGA	59.101	21	CAAATATCCTTGTTCCCATGAA	58.807	22	265	542	806	GTCGTACTGATGACATGGAGGA	59.997	22	CAAATATCCTTGTTCCCATGAA	58.807	22	266	541	806	TCGTACTGATGACATGGAGGA	59.101	21	ACAAATATCCTTGTTCCCATGAA	59.601	23	266	542	807
c1965/f15p9/847	1	p1	(T)14	14	641	654	AGTCTGGCTGAACACTGCCT	60.057	20	CCACTGGAAGCATATTGTGTG	59.061	21	210	578	787	ACAGAAGAGGCAAAGGCTCA	60.134	20	CCACTGGAAGCATATTGTGTG	59.061	21	277	511	787	TGCAGAGTCTGGCTGAACAC	60.187	20	CCACTGGAAGCATATTGTGTG	59.061	21	215	573	787
c1975/f18p3/949	1	p1	(A)24	24	923	946	--
c1983/f10p7/822	1	p1	(T)11	11	769	779	--
c1994/f13p5/865	1	p3	(AGA)6	18	118	135	CGAGCTGTGGAACAAAACAA	59.881	20	GTGCCTCCCATTTGCAGTAT	59.962	20	155	44	198	AACCTGAGGAACGAGACGAA	59.844	20	GTGCCTCCCATTTGCAGTAT	59.962	20	122	77	198	AAACCTGAGGAACGAGACGA	59.844	20	GTGCCTCCCATTTGCAGTAT	59.962	20	123	76	198
c2013/f15p3/939	1	p2	(TA)6	12	874	885	--
c2030/f13p6/853	1	c	(T)10catttacatacgtacgtgcacttggtatattatgcaagctattttttc(T)24	82	623	704	CGCTGCAATCGATGTTGTAA	60.807	20	TCTTAAACGGCAAGGCACTC	60.386	20	265	468	732	CGCTGCAATCGATGTTGTAA	60.807	20	CTTAAACGGCAAGGCACTCT	59.517	20	264	468	731	CGCTGCAATCGATGTTGTAA	60.807	20	CTCTTAAACGGCAAGGCACT	59.517	20	266	468	733
c2032/f13p275/949	1	p1	(C)15	15	310	324	GGGGGATATGTGCTCAACAG	60.340	20	GAACAGGGAACAAACAGGGA	59.943	20	184	207	390	GGGGGATATGTGCTCAACAG	60.340	20	GAGGGAACAGGGAACAAACA	59.943	20	188	207	394	GGGGGATATGTGCTCAACAG	60.340	20	CAGGGAGGGAGAGAGGTAGG	60.200	20	162	207	368
c2032/f13p275/949	2	p3	(GCT)6	18	563	580	CTGGTGACGAGTAGTGGGCT	60.321	20	CGACGGAAGAGAGAGCAAAC	60.134	20	264	427	690	GACGAGTAGTGGGCTGAGGA	60.408	20	CGACGGAAGAGAGAGCAAAC	60.134	20	259	432	690	CTGGTGACGAGTAGTGGGCT	60.321	20	AACAGCGACGGAAGAGAGAG	59.745	20	269	427	695
c2032/f13p275/949	3	p1	(A)18	18	931	948	--
c2034/f11p6/835	1	c	(T)10ctgtcgc(T)24	41	767	807	--
c2041/f7p74/793	1	p1	(A)10	10	736	745	GTCAAAGAAAAGAGGCGCTG	60.132	20	GCGGATTTTATTTCCCGTTA	58.937	20	101	688	788	GAAGGAAAGGAATGTGCGAG	59.813	20	GCGGATTTTATTTCCCGTTA	58.937	20	181	608	788	AGAAGGAAAGGAATGTGCGA	59.813	20	GCGGATTTTATTTCCCGTTA	58.937	20	182	607	788
c2057/f7p12/869	1	p1	(T)13	13	759	771	AGGAAAGTAGCGCTCCATCA	59.978	20	CCATTCAAGGAGTTGGCTGT	60.111	20	201	654	854	AGGAAAGTAGCGCTCCATCA	59.978	20	CACCATTCAAGGAGTTGGCT	60.111	20	203	654	856	AGGAAAGTAGCGCTCCATCA	59.978	20	ACCATTCAAGGAGTTGGCTG	60.111	20	202	654	855
c2077/f5p1/622	1	p1	(T)10	10	539	548	ATGCTTTCCATTTCCATTGC	59.907	20	CACATGTGACACGTTAAAGAAAAA	59.139	24	273	320	592	GCTTTCCATTTCCATTGCAT	59.907	20	CACATGTGACACGTTAAAGAAAAA	59.139	24	271	322	592	ATTGCATTTCCCGATGGTTA	60.153	20	CACATGTGACACGTTAAAGAAAAA	59.139	24	258	335	592
c2105/f5p874/862	1	p2	(TG)6	12	285	296	GAGGCACCCATTACATGCTC	60.492	20	GGTCTACATGATGAGGCGGT	59.957	20	155	243	397	GAGGCACCCATTACATGCTC	60.492	20	AGGTCTACATGATGAGGCGG	60.096	20	156	243	398	GAGGCACCCATTACATGCTC	60.492	20	GTGGCTAACTGCGGATCATT	60.103	20	189	243	431
c2116/f5p2/750	1	p1	(C)11	11	223	233	CGGATCTCGGACTCTCTCTG	60.088	20	TTTGCAGTGCTGACAGGAAC	60.032	20	104	188	291	CGGATCTCGGACTCTCTCTG	60.088	20	GGCAGGTGGATATTTGCAGT	59.962	20	116	188	303	ATCTCGGACTCTCTCTGGCA	60.096	20	TTTGCAGTGCTGACAGGAAC	60.032	20	101	191	291
c2150/f4p434/883	1	p3	(CAC)5	15	433	447	ATTACTCTGTCCACACCCGC	59.997	20	TTGGATCACGGAGTTCAAGC	61.188	20	242	347	588	TGCGGACTGACTTGACTGAC	60.030	20	TTGGATCACGGAGTTCAAGC	61.188	20	206	383	588	ATTACTCTGTCCACACCCGC	59.997	20	TGGATCACGGAGTTCAAGC	59.778	19	241	347	587
c2153/f4p7/663	1	p1	(T)10	10	616	625	--
c2167/f7p3/799	1	p1	(T)11	11	567	577	AAGGGACAACTTTTGCATGG	59.971	20	GGGGTTGCACACACTCTCAT	60.999	20	143	543	685	AAGGGACAACTTTTGCATGG	59.971	20	ACATTTACTTTCGGGGTTGC	58.952	20	155	543	697	AAGGGACAACTTTTGCATGG	59.971	20	ATTTACTTTCGGGGTTGCAC	58.952	20	153	543	695
c2182/f5p0/809	1	c	(T)10gtaattttaatgatttagttaaaagttttatctacaggatttacttggtatatgaagagatcaattttagatcctt(A)12	98	395	492	AAGAAGTTCCTTGCAGCACAA	60.045	21	TGCACTTCCACACAATCAAAA	60.142	21	279	361	639	AAGAAGTTCCTTGCAGCACAA	60.045	21	TTGCACTTCCACACAATCAAA	60.142	21	280	361	640	AAAGAAGTTCCTTGCAGCACA	60.045	21	TGCACTTCCACACAATCAAAA	60.142	21	280	360	639
c2188/f6p4/781	1	c	(TC)6cttctttctttgtctctttcctttttctttttttctttttttttc(T)10gtctgattttggagatgattttaatttctttctctctctttcctcttttc(T)10	127	330	456	AAGTAGAGTGCGGTGCCACT	59.937	20	AAAGAAAACGAAAGGGAGCG	60.712	20	230	257	486	CCCCTGTCCCATGAAGTAGA	59.920	20	AAAGAAAACGAAAGGGAGCG	60.712	20	243	244	486	CCCATGAAGTAGAGTGCGGT	60.134	20	AAAGAAAACGAAAGGGAGCG	60.712	20	236	251	486
c2233/f6p4/771	1	p2	(AT)6	12	673	684	CGAGGGACTTTGGAGAAAAA	59.284	20	TAATGGAGGAAAACTCGGCA	60.576	20	141	587	727	GAAAAACGAGGGACTTTGGA	59.146	20	TAATGGAGGAAAACTCGGCA	60.576	20	147	581	727	CAGCGACACGTGACGTTTTA	60.897	20	TAATGGAGGAAAACTCGGCA	60.576	20	190	538	727
c2235/f2p2/816	1	p1	(A)10	10	448	457	GTCATTGCAATCGGTAGGCT	60.103	20	AGGTGGTTACACCTTGGCAG	60.028	20	197	395	591	GCAATCGGTAGGCTTGTTGT	60.140	20	AGGTGGTTACACCTTGGCAG	60.028	20	191	401	591	GGCATTTCAAGTCACACCCT	59.973	20	AGGGTCAATAAGGCTCCCAT	59.789	20	199	308	506
c2244/f2p8/622	1	p3	(GAC)5	15	3	17	--
c2244/f2p8/622	2	p2	(TA)6	12	571	582	--
c2248/f11p17/793	1	p1	(C)20	20	152	171	TTCCGTTGCTTTTATGGGTC	59.938	20	GTTGGCTGAGTGGTTCCTGT	60.159	20	240	68	307	TTCCGTTGCTTTTATGGGTC	59.938	20	GTGTTGGCTGAGTGGTTCCT	60.159	20	242	68	309	CGACATCTGCAGACCAAAGA	59.984	20	CTGTCCTTGCATATCGGCTT	60.235	20	211	10	220
c2261/f3p6/933	1	p1	(A)10	10	754	763	GCGACGGACTACTCGACTTC	60.020	20	TTTTCTTTTCCCTTTTCCCC	59.394	20	172	669	840	GCGACGGACTACTCGACTTC	60.020	20	TTTTCTTTCCCTTTTTCCCC	59.394	20	239	669	907	CGGAGCTCTTTGACATCCTC	59.950	20	TTTTCTTTTCCCTTTTCCCC	59.394	20	211	630	840
c2261/f3p6/933	2	p1	(A)10	10	868	877	GCGACGGACTACTCGACTTC	60.020	20	TTTTCTTTCCCTTTTTCCCC	59.394	20	239	669	907	CGGAGCTCTTTGACATCCTC	59.950	20	TTTTCTTTCCCTTTTTCCCC	59.394	20	278	630	907	GGAGCTCTTTGACATCCTCG	59.950	20	TTTTCTTTCCCTTTTTCCCC	59.394	20	277	631	907
c2266/f2p69/644	1	p3	(GTC)5	15	314	328	CACCTACAGGAGAAGCAGCC	60.012	20	CGAAGTTTGGAGTTTCGCTC	59.993	20	159	265	423	CACCTACAGGAGAAGCAGCC	60.012	20	TCGAAGTTTGGAGTTTCGCT	59.993	20	160	265	424	CACCTACAGGAGAAGCAGCC	60.012	20	GAAGTTTGGAGTTTCGCTCG	59.993	20	158	265	422
c2267/f2p3/630	1	p2	(AT)6	12	532	543	CGAGGGACTTTGGAGAAAAA	59.284	20	TAATGGAGGAAAACTCGGCA	60.576	20	141	446	586	GAAAAACGAGGGACTTTGGA	59.146	20	TAATGGAGGAAAACTCGGCA	60.576	20	147	440	586	CAGCGACACGTGACGTTTTA	60.897	20	TAATGGAGGAAAACTCGGCA	60.576	20	190	397	586
c2271/f2p4/815	1	p3	(CGC)5	15	51	65	--
c2271/f2p4/815	2	p1	(C)11	11	291	301	ATCGTGGAGGAAAGCAGCTA	59.978	20	GTGCACACGACGTAAGGCTA	59.935	20	186	225	410	ATCGTGGAGGAAAGCAGCTA	59.978	20	TAAAGGCACGTAATTGGGGA	60.315	20	238	225	462	TAATCTCCGAGCTCTCAGCC	59.676	20	GTGCACACGACGTAAGGCTA	59.935	20	168	243	410
c2276/f6p1/829	1	p1	(T)10	10	422	431	GAAGGGCCCTACAAGGAGAG	60.204	20	GCGATACAAAGGGAGGTGAA	60.074	20	262	381	642	ACCAAGAAGGACGAGGAGGT	60.111	20	GGCGTGTGCTGTTGAACTAC	59.369	20	119	345	463	CTTCGAATGAGGAGGTGGAG	59.797	20	GGCGTGTGCTGTTGAACTAC	59.369	20	211	253	463
c2278/f4p6/940	1	p2	(GT)6	12	35	46	CCGAGCGAACAACAAGAAGT	60.431	20	TCTTCCGCTTCCTCGTCTAA	60.088	20	273	10	282	CCGAGCGAACAACAAGAAGT	60.431	20	TTCTTCCGCTTCCTCGTCTA	60.088	20	274	10	283	CCGAGCGAACAACAAGAAGT	60.431	20	GTCTAACTCCTCCTCGGCCT	59.840	20	259	10	268
c2278/f4p6/940	2	p3	(GAG)5	15	327	341	AGGATCTGGAGGGAGAGGAG	59.760	20	TACAATGCCGGTCTTCCTTC	60.074	20	173	210	382	AGGCCGAGGAGGAGTTAGAC	59.840	20	CCTTCTGCAGCTGTCTCCTT	59.745	20	119	249	367	CGATGAGGTCAAGAAGGGAA	60.187	20	CCTTCTGCAGCTGTCTCCTT	59.745	20	262	106	367
c2282/f2p36/895	1	p1	(G)10	10	631	640	GGGAACCACAAATTTGCCTA	59.801	20	AAGCAAAATCCACCCCTTCT	59.940	20	196	472	667	TCATTGGAGGATCAAGGGAC	59.862	20	TCCAATCCAACCCTTGGTAA	60.162	20	135	569	703	CCAGCTCATCATAGGAGGGA	60.173	20	TCCAATCCAACCCTTGGTAA	60.162	20	248	456	703
c2288/f4p1/691	1	p1	(T)11	11	680	690	--
c2298/f2p0/726	1	p1	(T)10	10	632	641	AAAATTTGCAGTGTGTGCCA	60.157	20	TGGTCTGGTAATTGGATGCAC	60.770	21	175	520	694	AGTGTGTGCCAACACCTCAA	60.203	20	TGGTCTGGTAATTGGATGCAC	60.770	21	166	529	694	AGTGTGTGCCAACACCTCAA	60.203	20	GGTCTGGTAATTGGATGCACA	60.770	21	165	529	693
c2303/f4p25/777	1	p3	(ATT)5	15	705	719	--
c2327/f6p2/750	1	p1	(A)16	16	734	749	--
c2330/f2p0/593	1	p1	(T)10	10	542	551	TCTTGGACTTGGCCTCTTGT	59.844	20	CCTTCGCGTTTATTTTCCAA	60.068	20	143	445	587	GCGGCTCTGTACTTAACCCA	60.270	20	CCTTCGCGTTTATTTTCCAA	60.068	20	208	380	587	CTTAACCCAGGAAAAGCCCT	59.588	20	CCTTCGCGTTTATTTTCCAA	60.068	20	197	391	587
c2343/f3p0/893	1	p1	(A)11	11	810	820	TGGGTTCTGTTTGGGTACTTTC	60.254	22	TCTATCTCCATTTGCATTCATCT	57.847	23	150	698	847	TGGGTTCTGTTTGGGTACTTTC	60.254	22	AAATCTATCTCCATTTGCATTCATC	59.746	25	153	698	850	TGGGTTCTGTTTGGGTACTTTC	60.254	22	GAAATCTATCTCCATTTGCATTCAT	59.746	25	154	698	851
c2354/f2p1/884	1	p1	(T)10	10	507	516	GACCACATCACAATAGCCGA	59.527	20	GGGCATGACAGTGATGAGAA	59.637	20	280	396	675	CATGATGGCATGAACCTTGA	60.481	20	GGGCATGACAGTGATGAGAA	59.637	20	250	426	675	TCATGATGGCATGAACCTTG	60.481	20	GGGCATGACAGTGATGAGAA	59.637	20	251	425	675
c2355/f4p2/875	1	p3	(GAG)5	15	30	44	GAAGAGGGCGAGGGAGAG	60.024	18	TAAAAACTGGAGCAGAGCCC	59.452	20	159	5	163	GAAGAGGGCGAGGGAGAG	60.024	18	GCCTCTTTGCACATTCACAC	59.297	20	234	5	238	GAAGAGGGCGAGGGAGAG	60.024	18	GTCCTCTCCTCAGGTGGTCC	61.068	20	113	5	117
c2358/f3p8/871	1	c*	(TGTC)6(TC)6*tgctctc(TCTCTG)15(TC)36taccgccccccctccttctctctttcctttccttccgctgtatgtgtgtgtttatgtatatacatatttacacacacaa(AC)51	384	189	572	--
c2361/f4p2/895	1	p3	(ATT)5	15	748	762	TCCACTTGTGCCCTTTTCTT	59.711	20	TTTCTTACCTGTTTACCAACATATGAA	59.352	27	128	703	830	TCCACTTGTGCCCTTTTCTT	59.711	20	TTCTTACCTGTTTACCAACATATGAA	58.222	26	127	703	829	CATCCACTTGTGCCCTTTTC	60.495	20	TTTCTTACCTGTTTACCAACATATGAA	59.352	27	130	701	830
c2363/f3p9/623	1	c	(AG)7aacggaagaaagagataaaacagagaaaccggaaaccaa(C)10	63	368	430	AACAACAACGATGAGAGGGG	59.966	20	GGTTCGAGTGGTTTTGTGGT	59.867	20	260	194	453	AGCGGATGGTGAATGAAGAG	60.218	20	TCTTCTCCCTTTCCCACCTT	60.045	20	268	223	490	AGAGCGGATGGTGAATGAAG	60.218	20	TCTTCTCCCTTTCCCACCTT	60.045	20	270	221	490
c2383/f4p3/781	1	p1	(T)19	19	658	676	CAAATTGTATCAGTGCTAAAGAAGGA	60.077	26	TGCTTCCAATCCTTACTCTCC	58.398	21	258	493	750	TGAATGATTTTCAAATAAATCCTCAG	59.772	26	TGCTTCCAATCCTTACTCTCC	58.398	21	122	629	750	TGAATGATTTTCAAATAAATCCTCAG	59.772	26	TGCTTCCAATCCTTACTCTCCT	59.371	22	122	629	750
c2406/f2p38/666	1	c	(GT)6a(AG)8	29	502	530	AGGTGGACTTGGGAAGAGGT	59.968	20	ACCCGATATCACGGACAAAA	60.192	20	175	454	628	TGAGGTGGACTTGGGAAGAG	60.229	20	ACCCGATATCACGGACAAAA	60.192	20	177	452	628	CTGAGGTGGACTTGGGAAGA	60.229	20	ACCCGATATCACGGACAAAA	60.192	20	178	451	628
c2410/f3p12/601	1	p2	(GA)8	16	577	592	--
c2432/f2p0/728	1	p1	(T)13	13	716	728	--
c2435/f1p31/938	1	c	(T)14c(T)12	27	468	494	TGTTGCCACATACAAGGCTC	59.722	20	ATGGCAAAAGCACACATCAA	60.119	20	256	348	603	TGTTGCCACATACAAGGCTC	59.722	20	ACATGGCCAGGGAATTGATA	60.155	20	237	348	584	GTTGCCACATACAAGGCTCC	60.526	20	ATGGCAAAAGCACACATCAA	60.119	20	255	349	603
c2446/f1p0/548	1	p1	(T)14	14	82	95	GGGGGCAAATGAAGTTGTTA	59.801	20	CTGGCCGCATTTCCTATAAA	60.054	20	187	7	193	GGGGGCAAATGAAGTTGTTA	59.801	20	ACTGGCCGCATTTCCTATAA	59.569	20	188	7	194	AGGGGGCAAATGAAGTTGTT	60.723	20	CTGGCCGCATTTCCTATAAA	60.054	20	188	6	193
c2489/f1p0/677	1	p3	(ATT)5	15	506	520	TGGGAAGATGACTCAATCCTG	60.058	21	CCCTTTGCCTGCTAATGGTA	60.089	20	183	389	571	AGATGACTCAATCCTGCCTCA	59.818	21	CCCTTTGCCTGCTAATGGTA	60.089	20	178	394	571	GATGACTCAATCCTGCCTCA	58.749	20	CCCTTTGCCTGCTAATGGTA	60.089	20	177	395	571
c2492/f2p3/846	1	p1	(A)15	15	442	456	GAACGAGTGAGCTGTGTGGA	60.030	20	CCCCAAAATGCTTCTCAAAA	60.046	20	252	327	578	ATATGCAGAGGGCTGTGGAC	60.104	20	CCCCAAAATGCTTCTCAAAA	60.046	20	207	372	578	ATATGCAGAGGGCTGTGGAC	60.104	20	TTCACTGCATCCACAGGGTA	60.112	20	269	372	640
c2496/f3p0/959	1	p1	(T)11	11	26	36	--
c2496/f3p0/959	2	p1	(T)21	21	851	871	ACTTCAATCCCAGAGGCAGA	59.803	20	TGCTGTTCCTATGCAGTGGT	59.318	20	120	816	935	GTACAACACCGAGGGATTCG	60.375	20	TGCTGTTCCTATGCAGTGGT	59.318	20	185	751	935	CAGAAACGGTACAACACCGA	59.609	20	TGCTGTTCCTATGCAGTGGT	59.318	20	193	743	935
c2504/f2p25/565	1	c	(A)12cgccttcctttatttcaaaaaaaataaaacat(A)38	82	478	559	--
c2509/f2p4/922	1	p1	(G)16	16	503	518	GCCATCCCAAGTGTAACCAC	60.240	20	ATTTTCAAGCTCCACATGCC	60.081	20	227	396	622	TGCGGCTACACCATTGACTA	60.280	20	ATTTTCAAGCTCCACATGCC	60.081	20	207	416	622	CAAGATCAAAGACACCGCCT	60.255	20	TCTTGATCACGTGGTTCTGC	59.837	20	266	295	560
c2509/f2p4/922	2	p1	(T)10	10	628	637	GGCATGTGGAGCTTGAAAAT	60.081	20	CAGTGATCGAGGACACGAAA	59.831	20	208	603	810	GGCATGTGGAGCTTGAAAAT	60.081	20	CGAGGACACGAAATCACAGA	59.831	20	201	603	803	GGCATGTGGAGCTTGAAAAT	60.081	20	TCGAGGACACGAAATCACAG	59.831	20	202	603	804
c2526/f2p0/884	1	p1	(C)10	10	706	715	TGGGTTGCTACTTGTTTCCC	59.971	20	TTAAACAAAGGCATGAGGGG	59.931	20	198	570	767	TGGGTTGCTACTTGTTTCCC	59.971	20	TGAGGGGTTGACAGGTTCTC	60.088	20	185	570	754	ACAGGCTGAAGAATGGGTTG	60.111	20	TTAAACAAAGGCATGAGGGG	59.931	20	211	557	767
c2561/f1p1/866	1	p1	(A)10	10	1	10	--
c2561/f1p1/866	2	p2	(AT)7	14	777	790	TTGTGCTGAATGAGGCTGAG	60.136	20	ACAAGGACTATTGAAATATACCAGC	57.080	25	165	670	834	TACCCAACCTGGTTCAAAGG	59.824	20	ACAAGGACTATTGAAATATACCAGC	57.080	25	247	588	834	GGTTACCCAACCTGGTTCAA	59.688	20	ACAAGGACTATTGAAATATACCAGC	57.080	25	250	585	834
c2567/f1p3/551	1	p2	(TG)6	12	355	366	AGTGTCTTCCGTACACCCCA	60.422	20	GCCTCACTTGAAAGTCCCTG	59.844	20	199	291	489	GTGTCTTCCGTACACCCCAG	60.422	20	GCCTCACTTGAAAGTCCCTG	59.844	20	198	292	489	CTTAAGTTGCTGCTTCCCGT	59.517	20	GCCTCACTTGAAAGTCCCTG	59.844	20	166	324	489
c2575/f1p0/517	1	p1	(T)21	21	46	66	CGTATTGGCTGCAAGTGGTA	59.752	20	AGACCTTGAACAATCCCCGT	60.746	20	108	23	130	AGCTACGGTCGTATTGGCTG	60.292	20	AGACCTTGAACAATCCCCGT	60.746	20	117	14	130	AGCTACGGTCGTATTGGCTG	60.292	20	ACAATCCCCGTTGTGGAAT	60.042	19	108	14	121
c2583/f1p24/738	1	p1	(A)16	16	610	625	TCAAGACCACCTCCTGAACC	60.088	20	CTCGTTGAGAGGGAGAAGGA	59.525	20	139	542	680	TCAAGACCACCTCCTGAACC	60.088	20	TCTCGTTGAGAGGGAGAAGG	59.525	20	140	542	681	CCTCAAGACCACCTCCTGAA	60.229	20	CTCGTTGAGAGGGAGAAGGA	59.525	20	141	540	680
c2603/f4p1/932	1	p1	(A)12	12	714	725	TGCACAACACATATGAGCCA	59.701	20	GCAAACGTTTCATTGGGAAT	59.807	20	270	631	900	TACGATTTGGACGACCATCA	59.924	20	AAACCATCGCTTTTCCACAA	60.481	20	268	609	876	TACGATTTGGACGACCATCA	59.924	20	AACCATCGCTTTTCCACAAT	59.434	20	267	609	875
c2614/f1p57/866	1	p1	(A)12	12	847	858	--
c2633/f2p66/692	1	p1	(T)10	10	545	554	TTCAGGGACTGGGTTGATTC	59.903	20	AAAAGGCAAAATAGTATTACCCGA	59.386	24	264	393	656	AGTTGGCGCAGAGAGAGAAG	59.891	20	AAAAGGCAAAATAGTATTACCCGA	59.386	24	220	437	656	AGAAGTTGGCGCAGAGAGAG	59.891	20	AAAAGGCAAAATAGTATTACCCGA	59.386	24	223	434	656
c2659/f1p26/513	1	c	(GGC)7ggtccttccgtcggccgcgtggcgtgtggcgtgggtgtggatagcctacatatagacgtact(TACA)5	103	351	453	GTGCAGTCTGAGGGAAAAGC	59.997	20	AAACGGTAAAAGTGCATCCAT	58.504	21	154	327	480	GGTGCAGTCTGAGGGAAAAG	59.844	20	AAACGGTAAAAGTGCATCCAT	58.504	21	155	326	480	GTGCAGTCTGAGGGAAAAGC	59.997	20	AACGGTAAAAGTGCATCCAT	57.092	20	153	327	479
c2713/f1p2/629	1	c	(C)11tcctgcccccccttcccctccccccgcggggaggcggaaa(CGG)5	66	40	105	TGTGAGAGGGCTTTCTCTGAA	60.119	21	GTTTTCCGAGGAGGAAGAGG	60.183	20	260	0	259	TGTGAGAGGGCTTTCTCTGAA	60.119	21	GGTTTTCCGAGGAGGAAGAG	60.183	20	261	0	260	TGTGAGAGGGCTTTCTCTGAA	60.119	21	TTTCCGAGGAGGAAGAGGAG	60.832	20	258	0	257
c2716/f1p0/928	1	c	(TG)9tatgtgtgtgtgcgtgtt(TG)7cgtgtt(TG)15tatgtgtgtgcgtgtt(TG)6cgtgtt(TG)14c(GT)23	195	13	207	--
c2716/f1p0/928	2	p2	(CT)43	86	316	401	GCGTGTGTGTGTGTGTGTGT	60.177	20	TTCCTTTGAAGTTCCCTTCG	59.284	20	269	159	427	GTGCGTGTGTGTGTGTGTGT	60.177	20	TTCCTTTGAAGTTCCCTTCG	59.284	20	271	157	427	GTGTGCGTGTGTGTGTGTGT	60.177	20	TTCCTTTGAAGTTCCCTTCG	59.284	20	273	155	427
c2724/f1p117/640	1	p3	(CGT)7	21	256	276	CTCGGTGCTCAACTCTGTCA	60.178	20	ACGACACGGAGATCATGGAC	60.968	20	221	115	335	CTCGGTGCTCAACTCTGTCA	60.178	20	GACGACACGGAGATCATGG	60.063	19	222	115	336	CTCGGTGCTCAACTCTGTCA	60.178	20	CGACACGGAGATCATGGAC	60.063	19	220	115	334
c2724/f1p117/640	2	p1	(C)12	12	556	567	CTCTCCAACCTCACGGACAC	60.713	20	TTCTTGGTCGTTGTGACTCG	59.873	20	152	485	636	CCAGGAGGAGGTCAATGTCT	59.101	20	TTCTTGGTCGTTGTGACTCG	59.873	20	108	529	636	ACCAGGAGGAGGTCAATGTCT	59.983	21	TTCTTGGTCGTTGTGACTCG	59.873	20	109	528	636
c2730/f1p8/578	1	c	(AC)8aagtgcacatgcgcg(CA)8ct(CA)46	141	280	420	CATATATGAAAGCACACACTCACAC	58.648	25	CAAGAGCTGTGATTTCAAAATAAAT	58.065	25	280	252	531	531	531	531	531	531	531	531	531	531	531	531	531	531	531	531	531	531	531
c2769/f1p0/670	1	c	(GT)37tata(GT)6tatg(GT)7tatg(GT)7tatg(GT)7tatg(GT)10tatg(GT)8tatg(GT)9tatg(GT)9tatg(GT)6	248	30	277	--
c2789/f1p0/722	1	p1	(T)10	10	630	639	AAAGGCCATGGCTGAATCTA	59.668	20	TGGAAAAGAAGTTGGTATCAATAAAA	59.401	26	272	413	684	AAAGGCCATGGCTGAATCTA	59.668	20	TGGAAAAGAAGTTGGTATCAATAAA	58.266	25	272	413	684	AAAGGCCATGGCTGAATCTA	59.668	20	CTGGAAAAGAAGTTGGTATCAATAAA	59.098	26	273	413	685
c2816/f1p3/999	1	p1	(A)11	11	801	811	GGTGGTGAAGGAGGTGAAAA	59.943	20	TTGCATCATCATCAAAACAACTC	59.996	23	245	665	909	GGTGGTGAAGGAGGTGAAAA	59.943	20	AACCCAAATATTGCATCATCATC	59.935	23	255	665	919	GGTGGTGAAGGAGGTGAAAA	59.943	20	AACCCAAATATTGCATCATCA	57.830	21	255	665	919
c2835/f1p0/530	1	c	(GA)7agagagagagg(GA)9tg(GA)12acgagaatgagtgagtgagagtgggagagaaaagaagaaaaacggagaggaaga(T)17	140	251	390	AGGCAGGGTGAAGTAGAGGG	60.640	20	TCAGCACCAGTGTCTCTTTCC	60.438	21	278	228	505	AGGCAGGGTGAAGTAGAGGG	60.640	20	CAGCACCAGTGTCTCTTTCCT	59.509	21	277	228	504	AGGCAGGGTGAAGTAGAGGG	60.640	20	CAGCACCAGTGTCTCTTTCC	58.435	20	277	228	504
c2838/f1p1/684	1	p1	(C)13	13	372	384	ACCCCACACTCCCATTACAA	60.088	20	GAACAGGGTCGTTGATGGTT	59.827	20	154	285	438	ACCCCACACTCCCATTACAA	60.088	20	TCTGAACAGGGTCGTTGATG	59.676	20	157	285	441	ACCCCACACTCCCATTACAA	60.088	20	CATTTTTGGAAGGTTCGTGG	60.336	20	126	285	410
c2845/f1p21/684	1	c	(CTC)5cttgaagagatgccgcggcgccaacagcttgccctcgaata(T)17atctacttcatgatcaactcgtgttgtacaagatcatcagcattgaacagattatcttcatctttttatctctctctttatatacttttttttctatca(T)11	183	353	535	CATCCTCCGCTGAAAGTACC	59.694	20	TTTGGTATAAACACAAGGGATGTG	60.037	24	273	305	577	CATCCTCCGCTGAAAGTACC	59.694	20	AAACACAAGGGATGTGTGTGTA	57.912	22	265	305	569	ATCCTCCGCTGAAAGTACCC	60.464	20	TTTGGTATAAACACAAGGGATGTG	60.037	24	272	306	577
c2870/f1p2/556	1	c*	(TTC)5(TC)6*	25	72	96	TCCTCTTGGTGTCCGGTAAG	60.103	20	CCCTCGCTCTCCTCTTCTTT	60.088	20	134	3	136	CTTCCTCTTGGTGTCCGGTA	60.103	20	CCCTCGCTCTCCTCTTCTTT	60.088	20	136	1	136	CCTCTTGGTGTCCGGTAAGA	60.103	20	CCCTCGCTCTCCTCTTCTTT	60.088	20	133	4	136
c2870/f1p2/556	2	c	(A)11gaaagagagggagagaaaaagagggagaaaaaaat(AG)7	60	336	395	TCAAGCCCTGAAAGGAGAAA	59.926	20	GCTGGCCATGAATCCTTAAA	60.038	20	171	267	437	TTCAAGCCCTGAAAGGAGAA	59.926	20	GCTGGCCATGAATCCTTAAA	60.038	20	172	266	437	GGAAGAGGGAGGAAGGAAGA	59.749	20	GCTGGCCATGAATCCTTAAA	60.038	20	276	162	437
c2870/f1p2/556	3	p1	(C)10	10	547	556	--
c2874/f1p7/782	1	p1	(A)21	21	747	767	--
c2892/f1p0/685	1	p1	(G)13	13	428	440	GAGCAACAACTGCGAAACAA	60.035	20	TCGAATGGTAGACCCGACTC	60.073	20	257	279	535	TAGCTGTTGCAGAAGGCAGA	59.888	20	TCGAATGGTAGACCCGACTC	60.073	20	185	351	535	AGGTAGCTGTTGCAGAAGGC	59.644	20	TCGAATGGTAGACCCGACTC	60.073	20	188	348	535
c2949/f2p2/646	1	p1	(A)10	10	599	608	--
c2959/f1p4/886	1	p1	(A)10	10	451	460	TTTTCTCCTTCCTGTCCCCT	60.045	20	CACAAGCAGGACATGGACAC	60.162	20	264	335	598	TTTTCTCCTTCCTGTCCCCT	60.045	20	ACAAGCAGGACATGGACACA	60.162	20	263	335	597	TGTCCCCTTCTGTGGCTTAG	60.246	20	TGAATGAGCACAAGCAGGAC	59.992	20	260	347	606
c2959/f1p4/886	2	p1	(T)10	10	765	774	TGTCCTGCTTGTGCTCATTC	59.992	20	TTTTTCCAAAGATTCAAAACAAAA	59.115	24	260	586	845	CATGTCCTGCTTGTGCTCAT	59.862	20	TTTTTCCAAAGATTCAAAACAAAA	59.115	24	262	584	845	TGTGTCCATGTCCTGCTTGT	60.162	20	TTTTTCCAAAGATTCAAAACAAAA	59.115	24	268	578	845
c2982/f5p2/872	1	p1	(T)12	12	491	502	GGCATTGTGAAGACATCCCT	59.934	20	TGCTTCATGTCATTCTCTCCA	59.384	21	269	335	603	GGCATTGTGAAGACATCCCT	59.934	20	TGCGACAACCAAATAATTGAA	59.063	21	225	335	559	TTGGCATTGTGAAGACATCC	59.502	20	TGCTTCATGTCATTCTCTCCA	59.384	21	271	333	603
c2982/f5p2/872	2	p1	(A)57	57	815	871	--
c2985/f5p47/637	1	p2	(AC)9	18	468	485	TGGGTCTTGCTCCATCTACA	59.241	20	TGTTGACCGTGACACAGCTT	60.357	20	219	338	556	TGGGTCTTGCTCCATCTACA	59.241	20	TTGACCGTGACACAGCTTTT	59.339	20	217	338	554	TGGGTCTTGCTCCATCTACA	59.241	20	TGACCGTGACACAGCTTTTG	60.906	20	216	338	553
c3008/f1p9/836	1	c	(GCGT)5gctatgggtctgagagggtttgtgttagcgttagcgttagtattagtattagtgtta(GT)11(GC)6gtgtatgtgtgtgcgcgcgcgtgtgtatgtgtgtgcgcgcgtgtgtatgtgtgtatgtgta(TG)25a(TG)9att(TG)9atttgtgtgtgtgatt(TG)21ttgtgtc(TG)8tcttttgtgtta(GT)8cttt(TG)24t(TG)19gtgtgtggtgtgagtgcgtgtg(GT)6g(GT)6	509	7	515	--
c3020/f1p5/606	1	p1	(T)28	28	416	443	TATCAAGAAGGATGGCTGGG	60.029	20	AACATTGGGCCTCATTTGAC	59.797	20	265	304	568	CAAGAAGGATGGCTGGGTAA	60.066	20	AACATTGGGCCTCATTTGAC	59.797	20	262	307	568	GGATGGCTGGGTAAAGATCA	59.894	20	AACATTGGGCCTCATTTGAC	59.797	20	256	313	568
c3036/f1p38/1154	1	c	(T)14attttttttcttgttttctactctcttctctt(TC)7ttctctatctatctatctctctct(TC)6	96	820	915	TGCTCTCTTTTTCATTCTCTGATG	60.021	24	TCTCAAGAGGCAGAGACAGGA	60.268	21	264	683	946	TTTTTCATTTTCTTTCTGAGTTCG	59.004	24	ATATTCGAGAGGAATGCCGA	59.628	20	233	743	975	TTTTTCATTTTCTTTCTGAGTTCG	59.004	24	ATTCGAGAGGAATGCCGATA	59.628	20	231	743	973
c3084/f1p1/608	1	p1	(A)10	10	445	454	TGCCTGTGTATAGACGTCGC	59.895	20	CCACTCCTCAGATAATCATTTCC	58.971	23	244	285	528	TCTGGCTGTGATCTTTGCTG	60.136	20	CCACTCCTCAGATAATCATTTCC	58.971	23	262	267	528	GATGACGATTCTGGCTGTGA	59.794	20	CCACTCCTCAGATAATCATTTCC	58.971	23	271	258	528
c3093/f1p6/827	1	p3	(GCA)11	33	649	681	AGGAAAGTTGCTTGCAGAGG	59.615	20	GTCACCCAAACCACAAGGAC	60.261	20	221	582	802	AGGAAAGTTGCTTGCAGAGG	59.615	20	TCACCCAAACCACAAGGACT	60.399	20	220	582	801	CATGGTCAGCTGTGGAATTG	60.112	20	CAATGAAATAAGCGGTGCTG	59.325	20	241	482	722
c3123/f1p1/593	1	p2	(AG)7	14	1	14	--
c3140/f1p0/934	1	c	(T)10attattta(T)12	30	174	203	GTCGTCGTTTCATTGGGACT	59.973	20	AGGGAGTTGCCAAAACATTG	59.971	20	217	116	332	AGTCGTCGTTTCATTGGGAC	59.973	20	AGGGAGTTGCCAAAACATTG	59.971	20	218	115	332	CGTCGTTTCATTGGGACTTT	59.971	20	AGGGAGTTGCCAAAACATTG	59.971	20	215	118	332
c3165/f4p4/916	1	c	(T)23cttcttctttttttc(T)10	48	5	52	--
c3203/f1p5/961	1	p3	(TAA)10	30	524	553	ATTCACTGCCATATCCTGCC	59.923	20	ATGTCTGATGAGGGCTGAGG	60.223	20	262	399	660	GCGAGAGAGCGAGAGAAAGA	60.119	20	ATGTCTGATGAGGGCTGAGG	60.223	20	192	469	660	GAGCGAGAGAGCGAGAGAAA	60.119	20	ATGTCTGATGAGGGCTGAGG	60.223	20	194	467	660
c3211/f1p0/780	1	c*	(GA)7aagagagaa(AG)19a(AG)21(G)19*agagaaagactggatgtgtttatgtgtttgttaaagagtcagaggaagagg(GA)6cagactgacggacaggcagacagagagagatacagacagacaaacagacagagagagacagacagagagagatacagacagacagacagat(AG)6(AGAC)9*(AG)7acagagaaccagacacagacagac(AG)6	372	13	384	--
c3235/f1p60/944	1	p1	(T)26	26	290	315	ACTAAACCTGCGACTTTCCG	59.378	20	CCTGGTTTCTTTTAGTCAGTCACA	59.727	24	191	168	358	CTGCGACTTTCCGGTACAAC	60.689	20	CCTGGTTTCTTTTAGTCAGTCACA	59.727	24	184	175	358	TGCGACTTTCCGGTACAACT	60.689	20	CCTGGTTTCTTTTAGTCAGTCACA	59.727	24	183	176	358
c3235/f1p60/944	2	p1	(A)10	10	564	573	CATGCCAACTACTCTCTCTCACA	59.553	23	CTTCGGTCTCTGGTTTCTGG	59.837	20	185	443	627	CATGCCAACTACTCTCTCTCACA	59.553	23	TCGGTCTCTGGTTTCTGGTC	60.238	20	183	443	625	CATGCCAACTACTCTCTCTCACA	59.553	23	TTCGGTCTCTGGTTTCTGGT	59.697	20	184	443	626
c3235/f1p60/944	3	p1	(A)10	10	691	700	CCAGAAACCAGAGACCGAAG	59.837	20	CAGGCGTGGCAGCTACTTA	60.165	19	271	608	878	GACCAGAAACCAGAGACCGA	60.238	20	CAGGCGTGGCAGCTACTTA	60.165	19	273	606	878	AAACCAGAGACCGAAGACCA	59.697	20	CAGGCGTGGCAGCTACTTA	60.165	19	267	612	878
c3298/f1p1/804	1	p4	(TATT)5	20	664	683	ACCACTGACTGGAAGCTCTG	58.010	20	AGGCAGATAATGCAGCCAAA	60.742	20	203	506	708	CCACTGACTGGAAGCTCTGT	58.010	20	AGGCAGATAATGCAGCCAAA	60.742	20	202	507	708	CCACTGACTGGAAGCTCTGT	58.010	20	AAGGCAGATAATGCAGCCAA	60.742	20	203	507	709
c3365/f1p5/821	1	p1	(T)23	23	2	24	--
c3383/f2p11/588	1	p1	(A)11	11	423	433	TTCAAGCGTAAAGACAGGCA	59.609	20	GGCATTTTTGAGTGTATGCATTT	60.252	23	245	227	471	ATGCCCTTACCAATTCAAGC	59.046	20	GGCATTTTTGAGTGTATGCATTT	60.252	23	258	214	471	ATTCAAGCGTAAAGACAGGCA	59.897	21	GGCATTTTTGAGTGTATGCATTT	60.252	23	246	226	471
c3392/f1p16/935	1	c	(A)12(TA)9ttgtaaggcgcttttttaaatatgacaatgctggcg(T)29	95	727	821	TTACATACCCACAGGACGCA	59.988	20	ATGGCATCCAAGTCAGTTCC	59.934	20	152	697	848	TTACATACCCACAGGACGCA	59.988	20	CAGCTATGGCATCCAAGTCA	59.823	20	157	697	853	GTGAGGCGATGTCTAAAGGG	59.694	20	ATGGCATCCAAGTCAGTTCC	59.934	20	258	591	848
c3419/f1p0/631	1	c	(TG)6t(TG)14ttgtgtgtgtt(TG)15tatgtatatgtgtatgcatacatacatttacataaaatcatgcaatcattcttcaaatatatattcaa(CT)7	164	1	164	--
c3419/f1p0/631	2	p1	(C)11	11	472	482	AGACTTGCGCCGTCTACTTC	59.644	20	GGGAGACGGAGAATGACAAA	60.050	20	106	432	537	GAGACTTGCGCCGTCTACTT	59.644	20	GGGAGACGGAGAATGACAAA	60.050	20	107	431	537	AGACTTGCGCCGTCTACTTC	59.644	20	TCATGGCATTGGATGAAAAA	59.867	20	178	432	609
c3436/f1p25/607	1	c	(CTA)6ctt(CTA)6ttactactataacccttcctctgttctgacgcctc(CTA)5	89	14	102	--
c3445/f1p28/668	1	p2	(GA)8	16	120	135	GATTGGTTGGGATTGATTGG	59.991	20	ACACACACACACACGCACAT	59.516	20	255	52	306	GATTGGTTGGGATTGATTGG	59.991	20	TACACACACACACACGCACA	59.183	20	256	52	307	GGTTGGGATTGATTGGTGTT	59.508	20	ACACACACACACACGCACAT	59.516	20	251	56	306
c3445/f1p28/668	2	c	(GT)6atgtatgtgc(GT)7	36	272	307	TTGATGGTGTGAGAGTGGGA	60.088	20	CACGCACATACATACGCACA	60.209	20	265	101	365	TTGATGGTGTGAGAGTGGGA	60.088	20	CGCACATACATACGCACACA	60.209	20	263	101	363	TGATGGTGTGAGAGTGGGAG	59.659	20	CGCACATACATACGCACACA	60.209	20	262	102	363
c3555/f7p25/974	1	p1	(A)13	13	466	478	ATCACTCGCCTTCCTTTCCT	60.212	20	CATGAACCCAGTGTGATTGC	59.967	20	251	419	669	ATCACTCGCCTTCCTTTCCT	60.212	20	GCATGAACCCAGTGTGATTG	59.967	20	252	419	670	TGGTATCACTCGCCTTCCTT	59.694	20	GCATGAACCCAGTGTGATTG	59.967	20	256	415	670
c3577/f1p13/621	1	p2	(AT)6	12	356	367	ATGTATGAGGGAGTTTGCGG	59.955	20	AGGCTTGACTCCCAGAAATG	59.284	20	247	305	551	ATGTATGAGGGAGTTTGCGG	59.955	20	GGCTTGACTCCCAGAAATGT	59.141	20	246	305	550	GGAGTTTGCGGTTTGAAAAG	59.724	20	AGGCTTGACTCCCAGAAATG	59.284	20	238	314	551
c3585/f1p12/571	1	p3	(AAG)7	21	192	212	GGAAAACTCAGGCTGCAAAG	59.993	20	TGACGTCGACACCGTTACAT	60.032	20	153	123	275	GGAAAACTCAGGCTGCAAAG	59.993	20	AATTATCCACTGCACTCGGC	60.103	20	217	123	339	GGAAAACTCAGGCTGCAAAG	59.993	20	TCAGAATGGTGGATTGTGGA	59.893	20	260	123	382
c3585/f1p12/571	2	p1	(T)12	12	459	470	GACGTCAGTATCCCGCTGAT	60.104	20	TTTGTACAGAAACCAGCCGA	59.317	20	258	269	526	TCCACAATCCACCATTCTGA	59.893	20	TTTGTACAGAAACCAGCCGA	59.317	20	164	363	526	ACAGTGTTCTTCAGGGGCAG	60.298	20	TTTGTACAGAAACCAGCCGA	59.317	20	114	413	526
c3607/f3p4/704	1	p3	(CGG)5	15	15	29	--
c3612/f1p2/973	1	p3	(CAG)11	33	231	263	CAGCCAATACCTCAGCCTGT	60.277	20	GTACAGGAACTCCCGGCTTT	60.496	20	243	158	400	CTCAGTCGCAGCCAATACCT	60.419	20	GTACAGGAACTCCCGGCTTT	60.496	20	251	150	400	AGTCGCAGCCAATACCTCAG	60.419	20	GTACAGGAACTCCCGGCTTT	60.496	20	248	153	400
c3657/f2p0/779	1	p3	(CAG)5	15	252	266	AATCAACAAGCAGGAATGGG	59.933	20	TTTGTTGAAGCACAGCCAAG	60.027	20	218	158	375	GGCACAATCCACAGATGATG	59.925	20	TTTGTTGAAGCACAGCCAAG	60.027	20	277	99	375	AATCAACAAGCAGGAATGGG	59.933	20	GTATGCGGAACTTCTCCAGC	59.843	20	278	158	435
c3673/f1p22/905	1	p1	(A)30	30	760	789	GTCTGGAACCCCTTCCTCTC	60.050	20	AACAGTCGGACATTCCAAGG	59.966	20	137	737	873	GTCTGGAACCCCTTCCTCTC	60.050	20	CAGTCGGACATTCCAAGGAT	59.927	20	135	737	871	TGTGTCAACTTGAGATCGCC	59.837	20	AACAGTCGGACATTCCAAGG	59.966	20	223	651	873
c3687/f1p4/580	1	p1	(T)13	13	495	507	TCGTCGATGTTTAGTCGTGC	59.871	20	TTGGCCAATATCCAGTTGGT	60.192	20	110	455	564	CATGTGCCTTCGTGTAGGTG	60.175	20	TTGGCCAATATCCAGTTGGT	60.192	20	194	371	564	CACACGTCGGTGGTAGTGAG	60.218	20	TTGGCCAATATCCAGTTGGT	60.192	20	139	426	564
c3724/f1p0/846	1	c	(GA)8tagacatatagacaaga(GT)37	107	653	759	ATTGTGCCCATTCACAATCA	59.781	20	TAGGGCATGAGGCGTTCTAT	59.691	20	184	602	785	TTGTGCCCATTCACAATCAT	59.781	20	TAGGGCATGAGGCGTTCTAT	59.691	20	183	603	785	ATTGTGCCCATTCACAATCA	59.781	20	GAATGTCTAGGGCATGAGGC	59.658	20	191	602	792
c3744/f1p8/845	1	p3	(GGA)6	18	589	606	GAGTCCGAGCGTCACTTGTT	60.453	20	ACTTCCTCCTCCTCTGCCTC	59.952	20	190	488	677	AGTCCGAGCGTCACTTGTTC	60.453	20	ACTTCCTCCTCCTCTGCCTC	59.952	20	189	489	677	GAGTCCGAGCGTCACTTGTT	60.453	20	GCCTTTTCCACCTTTTCCTC	60.053	20	250	488	737
c3788/f1p6/866	1	c	(A)11gaaccaaac(CA)6	32	577	608	ACGGATATTTACACGCAGGC	59.988	20	GACTGGATGTCGACGGACTT	60.120	20	241	413	653	GTGGGAGCCATAGAGGATGA	60.034	20	GACTGGATGTCGACGGACTT	60.120	20	136	518	653	TGACTATTTGATGGCACGGA	60.073	20	GACTGGATGTCGACGGACTT	60.120	20	256	398	653
c3801/f1p19/829	1	p1	(A)23	23	806	828	--
c3818/f1p24/857	1	p1	(A)11	11	568	578	TCTTCGTCGTGCTTCTGCTA	59.888	20	TCAAATTCAACTGTCACTTGCT	57.541	22	280	383	662	AAGGTCCGTCGTGTGAAAAG	60.149	20	TCAAATTCAACTGTCACTTGCT	57.541	22	228	435	662	AAGGTCCGTCGTGTGAAAAG	60.149	20	TGGACATTTTACTGTTGTTTCCTC	59.454	24	276	435	710
c3850/f1p0/706	1	p1	(T)30	30	1	30	--
c3850/f1p0/706	2	c	(CA)6ctcactcactcacacacacact(CA)6	46	194	239	CGAATGTCTTCTGCGATTCA	59.948	20	TGTGTGTGAGTGTGAGTGTGTG	59.251	22	277	76	352	CGAATGTCTTCTGCGATTCA	59.948	20	TGTGTGTGTGAGTGTGAGTGTG	59.251	22	279	76	354	CGAATGTCTTCTGCGATTCA	59.948	20	TGTGTGTGAGTGTGAGTGTGTGT	60.221	23	277	76	352
c3850/f1p0/706	3	c	(CA)6cttacact(CA)9t(AC)9atacacacactcacactcacacata(AC)8t(CA)7ctcagactcactcacactcacacacacatacg(CA)6tat(AC)9atacacacactcacactcacacata(AC)7gcacacacacacgcacg(CA)7ct(CA)18	286	346	631	--
c3876/f1p0/771	1	p1	(A)11	11	252	262	GTAAAGATAGCCGGCCAAAA	59.212	20	GCTTCTCTCTGAAGGCCAAA	59.694	20	279	54	332	AAGATAGCCGGCCAAAATGT	60.821	20	GCTTCTCTCTGAAGGCCAAA	59.694	20	276	57	332	GTAAAGATAGCCGGCCAAAA	59.212	20	AAGGCCAAACATTTTCCTGA	59.546	20	268	54	321
c3884/f1p3/849	1	p1	(T)11	11	770	780	ACTTTCAAGCACTCAGGCGT	60.058	20	TCCTCTTTATTTAAAGGTAACACCAAA	59.769	27	141	676	816	ACTTTCAAGCACTCAGGCGT	60.058	20	TCCTCTTTATTTAAAGGTAACACCAA	58.714	26	141	676	816	AGCACTCAGGCGTTTTCAAT	59.882	20	TCCTCTTTATTTAAAGGTAACACCAAA	59.769	27	134	683	816
c3911/f1p3/757	1	p2	(AT)7	14	577	590	CCCCCTAGTCACGAACAAAA	59.964	20	CATTCACTGGAAACAATGAGTGA	60.023	23	243	390	632	CATGTCAGCTCCCCGATACT	60.096	20	CATTCACTGGAAACAATGAGTGA	60.023	23	279	354	632	TACTTCCGTTGTTCATGCCA	60.111	20	CATTCACTGGAAACAATGAGTGA	60.023	23	263	370	632
c3925/f1p4/649	1	p1	(T)14	14	617	630	--
c3951/f1p263/578	1	p1	(A)32	32	465	496	CATGGAGCAACTGATCTGGA	59.787	20	ATCATCCACAGATCCTAAGCA	57.218	21	274	271	544	CATGGAGCAACTGATCTGGA	59.787	20	TTATCATCCACAGATCCTAAGCA	58.731	23	276	271	546	ATGGACCATGGAGCAACTGA	61.501	20	TCATCCACAGATCCTAAGCAG	57.908	21	279	265	543
c4017/f1p4/626	1	p3	(AGG)5	15	348	362	ATCGAGGAGAAGCTGGTCAA	59.950	20	AGCTCCTCTTGCTCCTTCCT	59.722	20	161	289	449	ATCGAGGAGAAGCTGGTCAA	59.950	20	CCTGGGCTCTTCTTTCTTCC	60.319	20	277	289	565	GAGACGGAGACAGATTCGGA	60.349	20	TTCTCCTCCTCTCCTCCTCC	59.883	20	175	241	415
c4053/f1p0/788	1	p2	(AT)6	12	705	716	TTTCTCACACGCATCCACAT	60.120	20	cagaTTTTATTTCTTCCATTAGCGA	60.006	25	111	673	783	TTTCTCACACGCATCCACAT	60.120	20	tgcagaTTTTATTTCTTCCATTAGC	60.012	25	113	673	785	TGCAATTTTCTCACACGCAT	60.265	20	cagaTTTTATTTCTTCCATTAGCGA	60.006	25	117	667	783
c4070/f1p0/842	1	p3	(TTA)5	15	258	272	GCGTGACGGATGAATTACCT	59.962	20	CTGAATGGGTTGGCATTCTT	59.933	20	259	210	468	AGCGTGACGGATGAATTACC	59.962	20	CTGAATGGGTTGGCATTCTT	59.933	20	260	209	468	TGACTTTGGTGCATCCGTTA	60.111	20	CTGAATGGGTTGGCATTCTT	59.933	20	279	190	468
c4138/f1p34/597	1	p4	(AAAC)5	20	498	517	GAGAGTCGGAAACCCAATCA	60.050	20	TGACAGGCACTGAGGCATAG	60.008	20	258	285	542	GAGTCGGAAACCCAATCAGA	60.050	20	TGACAGGCACTGAGGCATAG	60.008	20	256	287	542	ATCCAAGGTGTGGAGAGTCG	60.112	20	TGACAGGCACTGAGGCATAG	60.008	20	270	273	542
c4243/f3p1/578	1	p4	(GAAG)5	20	152	171	CTCTTCACTTCTCCCGTTCG	59.982	20	GGAAGAGGTAGCAAACAGCG	60.015	20	228	57	284	TCTTCACTTCTCCCGTTCGT	59.844	20	GGAAGAGGTAGCAAACAGCG	60.015	20	227	58	284	CTCTTCACTTCTCCCGTTCG	59.982	20	CACGCACTAGCTCCTCCTCT	59.769	20	196	57	252
c4254/f3p2/969	1	p1	(G)10	10	585	594	TTGCCAGAAGACATCCTTGA	59.369	20	TGAGGCAAAAATGGGAAAAG	60.046	20	243	429	671	TGCCAGAAGACATCCTTGAA	59.369	20	TGAGGCAAAAATGGGAAAAG	60.046	20	242	430	671	TTGCCAGAAGACATCCTTGA	59.369	20	GTGAGGCAAAAATGGGAAAA	59.916	20	244	429	672
c4254/f3p2/969	2	p1	(A)10	10	777	786	CTTTTCCCATTTTTGCCTCA	60.046	20	TGCTTGAGCATTCGATTTTG	59.953	20	188	652	839	TTTTCCCATTTTTGCCTCAC	59.916	20	TGCTTGAGCATTCGATTTTG	59.953	20	187	653	839	TACAGAAGCGACCTTCCCTG	60.388	20	TGCTTGAGCATTCGATTTTG	59.953	20	131	709	839
c4262/f1p0/674	1	p3	(TCC)20	60	47	106	CTTCCTCCTCCCCCTCCT	60.539	18	GCCTCCTTGCATTCTTCTTG	59.955	20	199	23	221	CTTCCTCCTCCCCCTCCT	60.539	18	CTTGCATTCTTCTTGAGGGC	59.955	20	194	23	216	CTTCCTCCTCCCCCTCCT	60.539	18	TGCTCCAATTGCGTTGTTAG	59.872	20	277	23	299
c4298/f2p4/638	1	c	(T)25agggggatggaagtgcgggcgaaaagtattgtagattctgtttttttttctgaattgttc(T)12	97	290	386	TCGTACTGATGACATGGAGGA	59.101	21	CAAATATCCTTGTTCCCATGAA	58.807	22	270	245	514	GTCGTACTGATGACATGGAGGA	59.997	22	CAAATATCCTTGTTCCCATGAA	58.807	22	271	244	514	TCGTACTGATGACATGGAGGA	59.101	21	ACAAATATCCTTGTTCCCATGAA	59.601	23	271	245	515
c4298/f2p4/638	2	p1	(A)10	10	591	600	TGAATTCATGGGAACAAGGA	58.897	20	TTTTAATAATGAATATCACGGTGGA	58.785	25	140	489	628	TGAATTCATGGGAACAAGGA	58.897	20	TTTAATAATGAATATCACGGTGGA	57.575	24	139	489	627	TGAATTCATGGGAACAAGGA	58.897	20	TTTTAATAATGAATATCACGGTGG	57.190	24	140	489	628
c4316/f2p2/824	1	p2	(CT)8	16	35	50	GATTAGCGCCGAGATAGCAG	60.103	20	TTCGTCATTGAGCTGTTTGC	59.995	20	252	11	262	GATTAGCGCCGAGATAGCAG	60.103	20	GCTTTCCGTTACTCGCAGAC	60.022	20	175	11	185	GATTAGCGCCGAGATAGCAG	60.103	20	CAGGTCGCTTTCCGTTACTC	59.875	20	181	11	191
c4368/f1p103/747	1	p1	(T)12	12	565	576	TGCACATGAATGCTTGGTTT	60.119	20	CAGACTCCTCCAAATTCGAC	57.292	20	245	476	720	CATGAATGCTTGGTTTGCAC	60.119	20	CAGACTCCTCCAAATTCGAC	57.292	20	241	480	720	CACATGAATGCTTGGTTTGC	60.119	20	CAGACTCCTCCAAATTCGAC	57.292	20	243	478	720
c4369/f1p1/830	1	p1	(T)10	10	212	221	GGATCCGAAAGGAGGAAGAC	60.015	20	TCATAGGGTTCAATCCTCGC	60.036	20	262	81	342	AGTCTCGTTGGGCTCTGAAA	59.989	20	GTAACCTTTGACCTTGGCGA	60.110	20	258	53	310	GGATCCGAAAGGAGGAAGAC	60.015	20	GTAACCTTTGACCTTGGCGA	60.110	20	230	81	310
c4373/f1p26/1115	1	p3	(GGC)5	15	47	61	TGAGACATGTTGGGCAAGTT	59.139	20	GTCGCAGTGCAGTTCATCAT	59.870	20	168	5	172	TGAGACATGTTGGGCAAGTT	59.139	20	CACAGTCGTCGTATCGGTTG	60.175	20	250	5	254	TGAGACATGTTGGGCAAGTT	59.139	20	TGCAGTTCATCATCTCCGTC	59.794	20	161	5	165
c4374/f1p0/500	1	c	(A)21ctg(A)25	49	448	496	--
c4392/f1p0/788	1	p2	(AG)6	12	349	360	ATATGGGTGTGTGTCCCGTT	59.973	20	TCTTCTAGGGGAGTCCAGCA	59.943	20	280	190	469	ATATGGGTGTGTGTCCCGTT	59.973	20	ATCACCTCATTCGAACCTGC	60.081	20	234	190	423	ATAAGCCTTCATGGTCGTCG	60.096	20	TCTTCTAGGGGAGTCCAGCA	59.943	20	223	247	469
c4411/f1p0/565	1	p2	(CA)10	20	1	20	--
c4411/f1p0/565	2	p1	(T)11	11	385	395	TTATGTGCCAGACCAAGCAG	59.864	20	TCCCAGGAAGAAAAGTCAACA	59.697	21	270	227	496	TTATGTGCCAGACCAAGCAG	59.864	20	CCCAGGAAGAAAAGTCAACAA	59.201	21	269	227	495	ATGTGCCAGACCAAGCAGTA	59.318	20	TCCCAGGAAGAAAAGTCAACA	59.697	21	268	229	496
c4487/f1p0/690	1	p1	(T)12	12	449	460	TAACAGAAGCCGTCCTTGCT	60.015	20	TTGAGTGACCGTCTCCTCCT	59.835	20	211	388	598	CTAACAGAAGCCGTCCTTGC	60.015	20	TTGAGTGACCGTCTCCTCCT	59.835	20	212	387	598	GCTAACAGAAGCCGTCCTTG	60.015	20	TTGAGTGACCGTCTCCTCCT	59.835	20	213	386	598
c4487/f1p0/690	2	p3	(TGA)6	18	626	643	AGGAGGAGACGGTCACTCAA	59.835	20	gctcATCACCATCAGTCATCA	59.653	21	110	579	688	GGAGGAGACGGTCACTCAAC	59.688	20	gctcATCACCATCAGTCATCA	59.653	21	109	580	688	AGGAGGAGACGGTCACTCAA	59.835	20	ggctcATCACCATCAGTCATC	60.501	21	111	579	689
c4500/f1p4/712	1	p1	(A)16	16	307	322	GAACGAGTGAGCTGTGTGGA	60.030	20	CCCCAAAATGCTTCTCAAAA	60.046	20	253	192	444	ATATGCAGAGGGCTGTGGAC	60.104	20	CCCCAAAATGCTTCTCAAAA	60.046	20	208	237	444	GAACGAGTGAGCTGTGTGGA	60.030	20	GATGCAGTGAACACTTCGGA	59.837	20	191	192	382
c4502/f1p32/920	1	p1	(A)15	15	794	808	TCAAGACCACCTCCTGAACC	60.088	20	CTCGTTGAGAGGGAGAAGGA	59.525	20	138	726	863	TCAAGACCACCTCCTGAACC	60.088	20	TCTCGTTGAGAGGGAGAAGG	59.525	20	139	726	864	CCTCAAGACCACCTCCTGAA	60.229	20	CTCGTTGAGAGGGAGAAGGA	59.525	20	140	724	863
c4520/f2p3/849	1	c	(CA)7cgcacacgcacacgcccat(AC)29	91	322	412	TCCAAGTTCTGCGTGTGTTC	59.880	20	CCTTGGTGAAAATTTTGGGA	59.772	20	270	200	469	TCCAAGTTCTGCGTGTGTTC	59.880	20	TCCTTGGTGAAAATTTTGGG	59.772	20	271	200	470	TCCAAGTTCTGCGTGTGTTC	59.880	20	TGGTGAAAATTTTGGGAACC	59.640	20	267	200	466
c4525/f2p5/807	1	p1	(A)11	11	64	74	CTCAGAGGTGAGAGCACGGT	60.608	20	TGGTTCAATTTTCGCTCCTC	60.192	20	195	14	208	CTCAGAGGTGAGAGCACGGT	60.608	20	CTGGTTCAATTTTCGCTCCT	59.312	20	196	14	209	CTGCTTCCTCGCTAAGCCT	59.867	19	TGGTTCAATTTTCGCTCCTC	60.192	20	173	36	208
c4525/f2p5/807	2	p1	(A)13	13	792	804	--
c4578/f1p5/550	1	p2	(AG)6	12	232	243	TGTGTTTACATTGCCTTCGC	59.735	20	TTGCTTCATTCTCCTCACCC	60.195	20	257	20	276	TGTGTTTACATTGCCTTCGC	59.735	20	TGCTTCATTCTCCTCACCCT	59.803	20	256	20	275	CTGCTGCCCACTTTACGATT	60.270	20	TTGCTTCATTCTCCTCACCC	60.195	20	221	56	276
c4597/f1p17/622	1	p3	(AAC)5	15	23	37	--
c4622/f2p5/862	1	p3	(CTC)5	15	58	72	TAGTGGCGAGTGTGTGAGTG	58.431	20	CCGAGTATGAGGGGTTTTCA	59.926	20	254	2	255	GTAGTGGCGAGTGTGTGAGTG	59.399	21	CCGAGTATGAGGGGTTTTCA	59.926	20	255	1	255	TAGTGGCGAGTGTGTGAGTG	58.431	20	ATGTGGGGTCTACATTCCGA	60.195	20	270	2	271
c4633/f1p0/918	1	p1	(T)13	13	16	28	--
c4661/f1p2/896	1	p1	(G)13	13	442	454	TCAACGACTACCTGTGCGAG	60.049	20	GCAACCACAGCACACATACC	60.040	20	195	340	534	TCAACGACTACCTGTGCGAG	60.049	20	TAAGCAAGCAACCACAGCAC	60.058	20	202	340	541	CATCTGCGAGTACTAGGCCC	59.859	20	GCAACCACAGCACACATACC	60.040	20	149	386	534
c4661/f1p2/896	2	c	(AC)6aagcacgcaaacacatacacacacgcccacataagcacgcacgtacacgcaagcacacacacatacacacacgcccatataagcacgcacg(CA)6taagcacgcacgt(AC)6aagcacgcacatacatacacacaccctcacacacac(AT)8	192	589	780	CACACACATAAGAACGCACG	58.785	20	ATGAAAACACACACGGATGC	59.425	20	257	561	817	ACACACACATAAGAACGCACG	59.697	21	ATGAAAACACACACGGATGC	59.425	20	258	560	817	CACACACATAAGAACGCACG	58.785	20	TGATGAAAACACACACGGATG	60.420	21	259	561	819
c4675/f1p36/785	1	p1	(C)140	140	164	303	GCTGCCCCTACATCTACGAC	59.723	20	GTGAGGCAGTCGGCTACTTG	60.996	20	270	79	348	CCTACATCTACGACCCCGTG	60.388	20	GTGAGGCAGTCGGCTACTTG	60.996	20	264	85	348	GCTGCCCCTACATCTACGAC	59.723	20	TGAGGCAGTCGGCTACTTG	60.144	19	269	79	347
c4685/f1p0/582	1	c	(AT)8acatatatttatttatttgttca(TG)24cgtgcgcacatgcatgtgtgtgtatgtgtaaatgttgagtgaacacatgca(TG)7taaatgttgagtgaacacatgca(TG)7tctatatgtttgtcagtatgggtttatttgtgtaagt(GA)8	242	1	242	--
c4708/f1p85/566	1	p1	(T)21	21	441	461	AGGAGTCAACGGGAAAACCT	59.972	20	AGCCATGGGATTCGAAATAA	59.369	20	234	302	535	AGGAGTCAACGGGAAAACCT	59.972	20	AAGCCATGGGATTCGAAATA	59.369	20	235	302	536	AAAGACACCGCAAGGTCATC	60.119	20	AGCCATGGGATTCGAAATAA	59.369	20	173	363	535
c4709/f3p29/917	1	p2	(GA)8	16	369	384	GATTGGTTGGGATTGATTGG	59.991	20	ACACACACACACACGCACAT	59.516	20	255	301	555	GATTGGTTGGGATTGATTGG	59.991	20	TACACACACACACACGCACA	59.183	20	256	301	556	GGTTGGGATTGATTGGTGTT	59.508	20	ACACACACACACACGCACAT	59.516	20	251	305	555
c4709/f3p29/917	2	c	(GT)6atgtatgtgc(GT)7	36	521	556	TTGATGGTGTGAGAGTGGGA	60.088	20	CACGCACATACATACGCACA	60.209	20	265	350	614	TTGATGGTGTGAGAGTGGGA	60.088	20	CGCACATACATACGCACACA	60.209	20	263	350	612	TGATGGTGTGAGAGTGGGAG	59.659	20	CGCACATACATACGCACACA	60.209	20	262	351	612
c4728/f1p12/877	1	p2	(AT)7	14	773	786	GAGATTACCCCTCCACCCAT	60.015	20	TCTCATAAATGCCCAGGAGG	60.029	20	259	594	852	GAGATTACCCCTCCACCCAT	60.015	20	TGCATAGCATCACCCTTCTG	59.823	20	236	594	829	GATTACCCCTCCACCCATTT	59.881	20	TGCATAGCATCACCCTTCTG	59.823	20	234	596	829
c4761/f1p0/664	1	p2	(TG)6	12	198	209	GGGTTTGGTGAGTCGATTGT	59.827	20	TCGTTTTCTGTGTTTTGGCA	60.271	20	144	90	233	ACGTGTGGGTTTGGTGAGTC	60.883	20	TCGTTTTCTGTGTTTTGGCA	60.271	20	150	84	233	GGGTTTGGTGAGTCGATTGT	59.827	20	CCAAGTGTTGCATAAATGCCT	60.011	21	191	90	280
c4761/f1p0/664	2	p2	(GT)6	12	489	500	GGGAAGTGTTTGTGCTCATGT	60.028	21	CGCTCTCCTCACGTACCAAT	60.277	20	234	337	570	GGGAAGTGTTTGTGCTCATGT	60.028	21	CGTACCAATCTGTCGCAGTG	60.324	20	223	337	559	TTTGTGCTCATGTCTCAAACG	59.896	21	CGCTCTCCTCACGTACCAAT	60.277	20	169	402	570
c4774/f1p0/797	1	p1	(T)19	19	575	593	TCGACGAGTGATCGGTATCTT	59.708	21	TTCATAAAGCGGCAATGATG	59.662	20	280	509	788	CGACGAGTGATCGGTATCTTG	60.663	21	TTCATAAAGCGGCAATGATG	59.662	20	279	510	788	TCGACGAGTGATCGGTATCT	58.259	20	TTCATAAAGCGGCAATGATG	59.662	20	280	509	788
c4831/f1p0/507	1	c	(GT)6a(TG)10	33	46	78	--
c4834/f2p36/905	1	p1	(G)11	11	564	574	GACCCGCGCTACTACTTCTG	60.037	20	TGTTGGTTGCCTCTCCTTCT	59.844	20	250	406	655	GACCCGCGCTACTACTTCTG	60.037	20	GTTGGTTGCCTCTCCTTCTG	59.844	20	249	406	654	GACCCGCGCTACTACTTCTG	60.037	20	CAAATGTTGGTTGCCTCTCC	60.495	20	254	406	659
c4846/f1p0/707	1	c	(TG)11ta(TG)14tccttacaggaattttgtccgtttcataaaaggaaaaattgactttaatttacttagtttttagcaaggaa(GT)11a(TG)22	190	1	190	--
c4851/f5p7/691	1	c	(T)10ctgtcgc(T)23	40	625	664	--
c4950/f1p0/902	1	c	(TG)40agtgagtgtgtgtgtgcgtgtgcgcgtctgtatgtgtgtgcgtgtgc(GT)9	145	57	201	GCGTGTGTGCGTGTCTGTAT	60.823	20	AATGCTCATCCGCCACATA	60.049	19	204	25	228	GCGTGTGTGCGTGTCTGTAT	60.823	20	AAATGCTCATCCGCCACATA	61.395	20	205	25	229	CGTGTGTGCGTGTCTGTATG	59.804	20	AATGCTCATCCGCCACAT	60.039	18	203	26	228
c4950/f1p0/902	2	p1	(T)16	16	370	385	GCGTGTGTGTGTGTGTGTGT	60.177	20	GGGGCTGAAAGACATGAAAA	60.051	20	236	181	416	GTGCGTGTGTGTGTGTGTGT	60.177	20	GGGGCTGAAAGACATGAAAA	60.051	20	238	179	416	GTGTGCGTGTGTGTGTGTGT	60.177	20	GGGGCTGAAAGACATGAAAA	60.051	20	240	177	416
c5045/f1p3/770	1	c	(CA)45c(CA)10c(CA)57	226	35	260	TCTCTCTGTGTCTGTCTGTCTCTCT	58.972	25	TGAGTAAAGCTTGACCAGAGGT	58.135	22	280	7	286	TCTCTCTGTGTCTGTCTGTCTCTC	57.922	24	TGAGTAAAGCTTGACCAGAGGT	58.135	22	280	7	286	CTCTCTGTGTCTGTCTGTCTCTCT	57.048	24	TGAGTAAAGCTTGACCAGAGGT	58.135	22	279	8	286
c5153/f1p0/778	1	p1	(C)11	11	302	312	GGGAAAAGGTTGGTAGCCTC	59.940	20	GTTCGGGTAGCACTGGGTTA	59.993	20	242	105	346	GGAAAAGGTTGGTAGCCTCC	59.940	20	GTTCGGGTAGCACTGGGTTA	59.993	20	241	106	346	GACACCCTCCGAACTCCATA	59.927	20	GTTCGGGTAGCACTGGGTTA	59.993	20	132	215	346
c5167/f1p14/776	1	c	(T)10ca(T)10	22	725	746	--
c5177/f1p0/559	1	c	(TTG)6gtc(G)12ttagcttgtacgttttaactttacttccattaggttaatgtctgc(T)10	88	174	261	CCCCATCAGGCTGTTTATCA	60.853	20	AGGCGAGAGAAAACGTTGAA	59.993	20	276	106	381	CCCCATCAGGCTGTTTATCA	60.853	20	AAGGCGAGAGAAAACGTTGA	59.993	20	277	106	382	CCCCATCAGGCTGTTTATCA	60.853	20	GGCGAGAGAAAACGTTGAAA	60.365	20	275	106	380
c5202/f1p9/819	1	p1	(A)33	33	720	752	TGTTCGACTGCACCAGCTAC	60.056	20	AAGAAAAGTGTGAACAGAGAGATAGA	57.126	26	257	534	790	GTGTTCGACTGCACCAGCTA	60.056	20	AAGAAAAGTGTGAACAGAGAGATAGA	57.126	26	258	533	790	CAGCGATGTAGCGAGACGTA	60.180	20	AAGAAAAGTGTGAACAGAGAGATAGA	57.126	26	159	632	790
c5236/f2p44/954	1	p1	(T)12	12	527	538	TTGGCTGAGTGTAATGCCTTT	59.761	21	CCAAGCAAAGTGCACCAATA	59.729	20	270	391	660	TTGGCTGAGTGTAATGCCTTT	59.761	21	ACCAAGCAAAGTGCACCAAT	60.559	20	271	391	661	TGGCTGAGTGTAATGCCTTT	58.379	20	CCAAGCAAAGTGCACCAATA	59.729	20	269	392	660
c5246/f1p23/502	1	p1	(A)29	29	473	501	--
c5319/f1p0/777	1	c	(AG)7gactggcacaggtgattcggacgtgcaagagggacagacagacagacagagaa(AG)7acagagacagagacagagagacagagatagagagacagacagacaagcagacagagaaacagat(A)17	162	266	427	GTGAACAGGGAGCGACATTT	60.119	20	TCCCTCTTTCTGTTTCTCCG	59.401	20	278	216	493	GGGGAAAGGAAAACAAATCG	60.644	20	TCCCCTCTCCCTCTTTCTGT	60.186	20	258	243	500	GGGGAAAGGAAAACAAATCG	60.644	20	CTCCCCTCTCCCTCTTTCTG	60.319	20	259	243	501
c5332/f1p2/814	1	p1	(T)17	17	618	634	CGAAGGGCTTGTCTGTTCTC	59.989	20	CCAGGAGCCCAAGACATAAA	60.066	20	107	588	694	TCGAAGGGCTTGTCTGTTCT	59.989	20	CCAGGAGCCCAAGACATAAA	60.066	20	108	587	694	ACTCGTGTGTTATGGGGGAG	59.844	20	CCAGGAGCCCAAGACATAAA	60.066	20	197	498	694
c5383/f1p10/774	1	p1	(A)26	26	744	769	--
c5401/f4p1/742	1	p3	(AAG)6	18	149	166	TCTGCCTATAGCTTCGCCAT	59.967	20	CGGTTTCACGCCTGATATTT	59.960	20	157	52	208	TCTGCCTATAGCTTCGCCAT	59.967	20	GCCTCGGTATAGGATCGTGA	60.059	20	212	52	263	TCTGCCTATAGCTTCGCCAT	59.967	20	CGCCTGATATTTGCTTCCAT	60.060	20	149	52	200
c5401/f4p1/742	2	p1	(T)10	10	542	551	TTCTTTCCCAATTTTTCCCC	60.102	20	TTGGGCTTCTATTTGCCTTG	60.202	20	173	468	640	TTCTTTCCCAATTTTTCCCC	60.102	20	TGGGCTTCTATTTGCCTTGT	59.708	20	172	468	639	TCTTTCCCAATTTTTCCCCT	59.750	20	TTGGGCTTCTATTTGCCTTG	60.202	20	172	469	640
c5417/f1p2/885	1	p2	(TG)6	12	81	92	TTGAAGAGGCTGTTGTGCAG	60.175	20	GCAGCATTTGAGACACCAGA	59.992	20	245	34	278	TTGAAGAGGCTGTTGTGCAG	60.175	20	AGATACGGCTACACGGATGG	59.978	20	201	34	234	TTGAAGAGGCTGTTGTGCAG	60.175	20	TTTGAGACACCAGAGGACCC	60.088	20	239	34	272
c5417/f1p2/885	2	p2	(AG)7	14	644	657	AGAGATCCCTGGTGGTGTTG	59.962	20	TCGACGAAATGTATGGCAGA	60.220	20	255	492	746	AGAGATCCCTGGTGGTGTTG	59.962	20	CGACGAAATGTATGGCAGAA	59.688	20	254	492	745	AGAGATCCCTGGTGGTGTTG	59.962	20	TTCGACGAAATGTATGGCAG	59.688	20	256	492	747
c5417/f1p2/885	3	p1	(A)12	12	872	883	--
c5442/f2p401/790	1	p1	(A)11	11	329	339	GCTGTAGCAAAGCCATCTCC	59.985	20	CAAACACCTTTGCCCACTTT	60.008	20	271	124	394	GCTGTAGCAAAGCCATCTCC	59.985	20	AAACACCTTTGCCCACTTTG	60.008	20	270	124	393	CCTCGATGGTTTGTGATGTG	59.960	20	AAACACCTTTGCCCACTTTG	60.008	20	121	273	393
c5442/f2p401/790	2	p1	(T)11	11	560	570	GCAAAGGTGTTTGCCTTCTT	59.359	20	CATCACCCTGGTTCCTAGTCA	59.974	21	280	382	661	TCGCTTCAGACTAGCGCTTC	60.955	20	GCACATCACCCTGGTTCCTA	60.924	20	216	449	664	TCGCTTCAGACTAGCGCTTC	60.955	20	TAGCACATCACCCTGGTTCC	60.924	20	218	449	666
c5463/f2p9/802	1	p1	(A)25	25	737	761	--
c5480/f1p8/555	1	p1	(A)10	10	160	169	TAACCAGACGCGGTGGTATT	60.386	20	AGCGATGGCAAAGTGCTATT	59.873	20	259	42	300	TAACCAGACGCGGTGGTATT	60.386	20	CGATGGCAAAGTGCTATTCA	59.833	20	257	42	298	TTCACGAACAACTTGCCATC	59.697	20	TGGCAAAGTGCTATTCACGA	60.401	20	236	60	295
c5481/f1p29/915	1	p1	(A)11	11	442	452	CCTGTCTGGTTGTTCCCTGT	60.002	20	CTGTTGCAGCATGCTATTCC	59.449	20	229	290	518	CCTGTCTGGTTGTTCCCTGT	60.002	20	AGCATGCTATTCCATGCAGA	59.405	20	222	290	511	CCTGTCTGGTTGTTCCCTGT	60.002	20	GCATGCTATTCCATGCAGAG	59.405	20	221	290	510
c5516/f1p0/874	1	p1	(T)20	20	408	427	TTGTGGGTTGGGGTTGTAAT	59.948	20	AGTTGGAGGATGTAATGCCG	59.955	20	148	350	497	ATGATACGCCTTCGAGGATG	60.059	20	AGTTGGAGGATGTAATGCCG	59.955	20	130	368	497	TGGGTTGGGGTTGTAATGAT	59.910	20	AGTTGGAGGATGTAATGCCG	59.955	20	145	353	497
c5523/f1p9/836	1	p1	(T)11	11	644	654	CATTGCTCTGCTGTTGGAAA	59.988	20	TTGAAGTGGGATCAAAGATGC	60.066	21	206	508	713	CATTGCTCTGCTGTTGGAAA	59.988	20	TGGGATCAAAGATGCTTTCTG	60.199	21	200	508	707	ACTGAAGTACGGCATTGGCT	59.763	20	TTGAAGTGGGATCAAAGATGC	60.066	21	251	463	713
c5535/f1p0/629	1	p2	(GT)50	100	26	125	TGTTCTCTTTTCTTACGAGCG	57.470	21	CTCACTCACACACTCACGCA	59.624	20	159	1	159	TGTTCTCTTTTCTTACGAGCG	57.470	21	TCACTCACACACTCACGCAC	59.460	20	158	1	158	ATGTTCTCTTTTCTTACGAGCG	57.853	22	CTCACTCACACACTCACGCA	59.624	20	160	0	159
c5596/f1p0/758	1	p2	(AT)8	16	743	758	--
c5600/f1p0/700	1	p1	(A)30	30	94	123	CCCACCAAGGTCTTCCTAAA	59.024	20	TATCTGCCTCCAGCCTCTGT	59.973	20	199	41	239	CCCACCAAGGTCTTCCTAAA	59.024	20	GTATCTGCCTCCAGCCTCTG	59.973	20	200	41	240	CCCACCAAGGTCTTCCTAAA	59.024	20	ATCTGCCTCCAGCCTCTGTA	59.973	20	198	41	238
c5600/f1p0/700	2	c	(GT)10agctgtgtgtgcgtgtagc(TG)23	85	371	455	ATCGCCAAGGAGAAGAGTGA	59.950	20	AGTGCTGGAACACGGTCTCT	59.907	20	198	324	521	ATGTCCGTGAGACCGAAGAC	60.120	20	AGTGCTGGAACACGGTCTCT	59.907	20	275	247	521	GATGACTCAGACGACAGCGA	60.146	20	AGTGCTGGAACACGGTCTCT	59.907	20	233	289	521
c5608/f1p0/749	1	p1	(A)24	24	257	280	GCACAGGCATGACAGTGAGT	59.905	20	GGAAGAAGAGGAATGGGGAG	60.008	20	209	230	438	GCACAGGCATGACAGTGAGT	59.905	20	AGGGATGGGAAGAAGAGGAA	60.008	20	216	230	445	GACGGAGCTCACGTTCGTAT	60.285	20	GGAAGAAGAGGAATGGGGAG	60.008	20	233	206	438
c5608/f1p0/749	2	c	(AGAC)21aaacaaacaaacagacagtaataaagac(A)12ctagactaaaacagac(A)29	169	569	737	--
c5616/f1p42/613	1	p1	(A)12	12	8	19	--
c5631/f3p0/989	1	p3	(AGA)5	15	166	180	CGTGTGTGTGCATCACTCTG	59.931	20	CATGTGTCGTCCAGTGTTCC	60.005	20	244	121	364	CGTGTGTGTGCATCACTCTG	59.931	20	ATGTGTCGTCCAGTGTTCCA	60.005	20	243	121	363	CGTGTGTGTGCATCACTCTG	59.931	20	TGACGCAATGTTTCCACAAT	59.972	20	272	121	392
c5631/f3p0/989	2	p1	(T)19	19	865	883	AATCTTCCTGGGTCATTTGC	58.984	20	TGCATTCAATCAAGATCCACA	60.065	21	100	821	920	AAATCTTCCTGGGTCATTTGC	60.313	21	TGCATTCAATCAAGATCCACA	60.065	21	101	820	920	TTCCTGGGTCATTTGCAATC	60.843	20	TGACTGCATTCAATCAAGATCC	60.081	22	100	825	924
c5645/f1p1/835	1	p1	(T)12	12	697	708	TCTTGAGAGCCTTGCACATTT	60.008	21	TGCAATAAGTGAGTTCCACCTG	60.168	22	135	671	805	TGATTTTGATGACCTTGGGA	58.897	20	TCAGACTGGAGTCAAGATGGAA	59.844	22	208	544	751	TGATTTTGATGACCTTGGGA	58.897	20	TTCAGACTGGAGTCAAGATGGA	59.844	22	209	544	752
c5663/f1p99/701	1	p1	(T)24	24	1	24	--
c5691/f1p0/942	1	p3	(AGG)5	15	613	627	CCGGTGGTCCTTTGTTTAGA	59.964	20	CCTTCTTCCTCTCCTCCACC	60.186	20	164	490	653	GAGGGAGGAGGAATGGTAGG	59.890	20	GCTCGTCCTTCGTTATACGC	59.873	20	275	581	855	GGAGGGAGGAGGAATGGTAG	59.890	20	GCTCGTCCTTCGTTATACGC	59.873	20	276	580	855
c5691/f1p0/942	2	p2	(AG)6	12	754	765	GGAGGAGGAGGAATGGTAGG	59.890	20	GCTCGTCCTTCGTTATACGC	59.873	20	240	616	855	GAGGGAGGAGGAATGGTAGG	59.890	20	GCTCGTCCTTCGTTATACGC	59.873	20	275	581	855	GGAGGGAGGAGGAATGGTAG	59.890	20	GCTCGTCCTTCGTTATACGC	59.873	20	276	580	855
c5732/f1p10/914	1	p2	(AG)9	18	682	699	GGTCATGATCTCCTGCGAAT	60.042	20	AAGAGAACAGAGCTGCACCAG	59.801	21	262	621	882	GGTCATGATCTCCTGCGAAT	60.042	20	AAGAGAACAGAGCTGCACCA	58.752	20	262	621	882	CATGATCTCCTGCGAATGAA	59.756	20	AAGAGAACAGAGCTGCACCAG	59.801	21	259	624	882
c5797/f1p15/903	1	p1	(T)10	10	711	720	TTCGTCTATTTCCATTTTGCG	60.082	21	TCAAAGACTGCAGATGTCCG	59.984	20	243	591	833	GGCCTTCTGTGACGTCATTC	60.667	20	GGAAGAGGCGAAGAAGATGA	59.508	20	280	482	761	CGTCTATTTCCATTTTGCGA	58.769	20	CAAAGACTGCAGATGTCCGA	59.984	20	240	593	832
c5864/f1p13/626	1	p2	(TA)6	12	539	550	CCGATGAAGAATGCTTTCCA	61.110	20	TACCCACAGCATCAGGGATT	60.340	20	248	346	593	CCGATGAAGAATGCTTTCCA	61.110	20	TTACCCACAGCATCAGGGAT	60.340	20	249	346	594	CCGATGAAGAATGCTTTCCA	61.110	20	CCCACAGCATCAGGGATTTA	60.853	20	246	346	591
c5887/f1p0/677	1	p2	(GA)7	14	244	257	GAAAGCGAGAGAGAGAGCGA	60.119	20	GTAGCGGGCAGCCTAGAGTA	59.637	20	127	217	343	ACGTCGATCACAAGGGAGAG	60.261	20	GTAGCGGGCAGCCTAGAGTA	59.637	20	150	194	343	GCGAGAGAGAGAGCGAGAGA	60.269	20	GTAGCGGGCAGCCTAGAGTA	59.637	20	123	221	343
c5888/f1p45/581	1	p1	(A)10	10	522	531	GTCAAAGAAAAGAGGCGCTG	60.132	20	GATCGGCGGATTTTATTTCC	60.595	20	106	474	579	GAAGGAAAGGAATGTGCGAG	59.813	20	GATCGGCGGATTTTATTTCC	60.595	20	186	394	579	AGGAAAGGAATGTGCGAGTG	60.255	20	GATCGGCGGATTTTATTTCC	60.595	20	184	396	579
c5899/f1p0/711	1	p1	(T)13	13	431	443	GCAAAGTGGTTATGGCATGT	58.504	20	AAGGCAACGACGATACATAGG	59.124	21	160	321	480	GCAAAGTGGTTATGGCATGT	58.504	20	CGACGATACATAGGTAGACGCA	60.173	22	153	321	473	GCAAAGTGGTTATGGCATGT	58.504	20	AGGCAACGACGATACATAGG	57.727	20	159	321	479
c5929/f1p18/594	1	p1	(T)12	12	105	116	TGTGGAAGGATTTGTCTCCA	59.059	20	GTCACCTCGAAGCTGTCCTC	59.993	20	147	9	155	TGTGGAAGGATTTGTCTCCA	59.059	20	TCACCTCGAAGCTGTCCTCT	60.135	20	146	9	154	TGTGGAAGGATTTGTCTCCA	59.059	20	CACCTCGAAGCTGTCCTCTT	59.598	20	145	9	153
c5967/f1p11/881	1	p1	(A)14	14	673	686	AATGTGTGTGCGTGTGTGTG	60.122	20	GCGTAGTGACAGCATTGGAA	59.871	20	178	612	789	AATGTGTGTGCGTGTGTGTG	60.122	20	ATGGCGTAGTGACAGCATTG	59.746	20	181	612	792	AATGTGTGTGCGTGTGTGTG	60.122	20	TGATGGCGTAGTGACAGCAT	60.296	20	183	612	794
c6000/f1p1/790	1	p1	(C)10	10	35	44	CTTTGGTTTGTTCGGTCACA	59.585	20	TGATGAAGGGAGGAATGGAG	60.003	20	118	0	117	CTTTGGTTTGTTCGGTCACA	59.585	20	AGGGAGGAATGGAGGAAAGA	60.008	20	112	0	111	CTTTGGTTTGTTCGGTCACA	59.585	20	TGGTGATGAGGATGATGGTG	60.339	20	145	0	144
c6000/f1p1/790	2	p1	(C)10	10	684	693	AGTAATTGGTGATGGGGGTG	59.526	20	CATGTGAGAGACAAGGATGTGAA	60.164	23	109	647	755	ACAGTAATTGGTGATGGGGG	59.526	20	CATGTGAGAGACAAGGATGTGAA	60.164	23	111	645	755	CAGTAATTGGTGATGGGGGT	59.526	20	CATGTGAGAGACAAGGATGTGAA	60.164	23	110	646	755
c6023/f1p0/801	1	p1	(T)10	10	11	20	--
c6040/f2p27/872	1	p2	(GA)8	16	797	812	GGAGATCCTGCTACACCGTC	59.685	20	TTTCTCCCTTCTTCAAGGAAGTT	59.764	23	130	738	867	GGAGATCCTGCTACACCGTC	59.685	20	TTCTCCCTTCTTCAAGGAAGTT	58.511	22	129	738	866	AAGGAGATCCTGCTACACCG	59.308	20	TTTCTCCCTTCTTCAAGGAAGTT	59.764	23	132	736	867
c6067/f1p39/921	1	p2	(AG)9	18	640	657	CAAGAACAAGGAAGGCAAGC	59.993	20	CACATGGCTACCATGGTCAAT	60.651	21	216	491	706	AGCATGGACAGCCCTACATC	60.104	20	CACATGGCTACCATGGTCAAT	60.651	21	129	578	706	TGCTGGCCACTAAGATGATG	59.823	20	CACATGGCTACCATGGTCAAT	60.651	21	186	521	706
c6085/f1p1/938	1	p1	(T)11	11	790	800	TTTGGCTGTGGATGATGGTA	59.924	20	TGGCAATTATTTGGCTTTATCA	59.475	22	203	708	910	TTTGTTTTGGCTGTGGATGA	60.088	20	TGGCAATTATTTGGCTTTATCA	59.475	22	208	703	910	TTGGCTGTGGATGATGGTAG	59.522	20	TGGCAATTATTTGGCTTTATCA	59.475	22	202	709	910
c6104/f1p0/850	1	p3	(CTC)5	15	58	72	TAGTGGCGAGTGTGTGAGTG	58.431	20	CTCCTCGACCCTCTCTGCTT	61.061	20	256	2	257	TAGTGGCGAGTGTGTGAGTG	58.431	20	TCCTCGACCCTCTCTGCTT	60.080	19	255	2	256	TAGTGGCGAGTGTGTGAGTG	58.431	20	CTCGACCCTCTCTGCTTCC	60.080	19	253	2	254
c6106/f1p0/896	1	p1	(A)10	10	93	102	GAGGGTCGGATAGGAACACA	59.927	20	CAATTTTCTTGCCCTGAGGA	60.184	20	101	34	134	GAGGGTCGGATAGGAACACA	59.927	20	CTGGGTTACAAGCAAGCGTT	60.305	20	278	34	311	GAGGGTCGGATAGGAACACA	59.927	20	TGGGTTACAAGCAAGCGTTA	59.368	20	277	34	310
c6106/f1p0/896	2	p1	(T)15	15	272	286	TCCTCAGGGCAAGAAAATTG	60.184	20	TGCAAGCAGTGAAGATTTGC	60.142	20	240	115	354	CGTATCCTCAGGGCAAGAAA	60.206	20	TGCAAGCAGTGAAGATTTGC	60.142	20	244	111	354	TCCTCAGGGCAAGAAAATTG	60.184	20	TGAAGGTGCAAGCAGTGAAG	60.175	20	246	115	360
c6106/f1p0/896	3	p1	(A)12	12	421	432	TGCAAATCTTCACTGCTTGC	60.142	20	TTGGCAAGAGCTGCTTTTCT	60.270	20	180	334	513	CTTCACTGCTTGCACCTTCA	60.175	20	TTGGCAAGAGCTGCTTTTCT	60.270	20	173	341	513	GCTTGCTTGTAACCCAGACC	59.740	20	TTGGCAAGAGCTGCTTTTCT	60.270	20	219	295	513
c6106/f1p0/896	4	c	(TC)9actca(CT)6cactctaaatcattctctaaatgagagat(AG)9atcatggtataaatacctttataatgatcaacactctcattaatctctcctct(C)10	145	612	756	GTCCGGGATTGATGACTGAA	60.871	20	TAATGAGGTCGTATTCCGGG	59.778	20	238	546	783	TCCGGGATTGATGACTGAAG	61.004	20	TAATGAGGTCGTATTCCGGG	59.778	20	237	547	783	TCCGGGATTGATGACTGAA	59.990	19	TAATGAGGTCGTATTCCGGG	59.778	20	237	547	783
c6131/f1p1/619	1	p1	(A)12	12	73	84	CAGCAGAACTTGCCAATGTG	60.449	20	TGATCATGGCCATCCCTTAT	60.118	20	115	14	128	CAGCAGAACTTGCCAATGTG	60.449	20	TATGCCCATGAACAACTTGC	59.548	20	262	14	275	CGGTAACTACAGCCAGCAGA	59.097	20	TGATCATGGCCATCCCTTAT	60.118	20	128	1	128
c6140/f1p1/725	1	p1	(T)10	10	350	359	CCACAAGTGCAGTGAAGAGC	59.622	20	GCATTGCCAAACTACAAAACA	58.738	21	276	111	386	CCACAAGTGCAGTGAAGAGC	59.622	20	AGCATTGCCAAACTACAAAACA	59.690	22	277	111	387	CCACAAGTGCAGTGAAGAGC	59.622	20	GCATTGCCAAACTACAAAACAG	59.690	22	276	111	386
c6186/f1p3/530	1	p3	(AGC)6	18	174	191	ATCACAAAAGCAAAGGTGGG	59.971	20	CCAGGAGTTTTGGCATTTGT	59.971	20	178	138	315	TTTCAATAACCCGAAGCTGG	60.067	20	CCAGGAGTTTTGGCATTTGT	59.971	20	211	105	315	ATCACAAAAGCAAAGGTGGG	59.971	20	TCTTGGCACTCATCACCTTG	59.831	20	153	138	290
c6251/f1p109/618	1	p1	(T)12	12	432	443	TGCACATGAATGCTTGGTTT	60.119	20	CAGACTCCTCCAAATTCGAC	57.292	20	245	343	587	CATGAATGCTTGGTTTGCAC	60.119	20	CAGACTCCTCCAAATTCGAC	57.292	20	241	347	587	CACATGAATGCTTGGTTTGC	60.119	20	CAGACTCCTCCAAATTCGAC	57.292	20	243	345	587
c6272/f1p17/920	1	p2	(AG)6	12	94	105	ATAAACGAAAGCGCTGGAGA	59.982	20	ATTTCCACGTCCAGAATCCA	60.317	20	278	29	306	GATAAACGAAAGCGCTGGAG	59.982	20	ATTTCCACGTCCAGAATCCA	60.317	20	279	28	306	TGCCTTTGAGAGGAAGAGGA	60.065	20	ATTTCCACGTCCAGAATCCA	60.317	20	244	63	306
c6272/f1p17/920	2	p1	(A)17	17	436	452	AAAATCCCAATAAGGCCGTG	61.029	20	CTCGTCAGGGGAAAGTGTGT	60.151	20	185	388	572	TTAAAATCCCAATAAGGCCG	58.934	20	CTCGTCAGGGGAAAGTGTGT	60.151	20	187	386	572	TTTAAAATCCCAATAAGGCCG	60.146	21	CTCGTCAGGGGAAAGTGTGT	60.151	20	188	385	572
c6272/f1p17/920	3	p1	(A)13	13	745	757	GTTGCCAGAGGACACCAGTT	60.159	20	AACACTGTTTGATACCCCTCG	58.969	21	169	668	836	GTTGCCAGAGGACACCAGTT	60.159	20	AACACTGTTTGATACCCCTCGT	59.795	22	169	668	836	GTTGCCAGAGGACACCAGTT	60.159	20	CACTGTTTGATACCCCTCGT	57.514	20	167	668	834
c6373/f1p41/909	1	p1	(A)12	12	419	430	CCTCGAGTACCCAAGGTCAA	60.103	20	TAACAGTCCCCGCATAGAGG	60.088	20	244	214	457	CCTCGAGTACCCAAGGTCAA	60.103	20	GTTGTGCGCTGACTGACACT	60.104	20	277	214	490	TCTTCCTGGAATCCATCACC	59.862	20	TAACAGTCCCCGCATAGAGG	60.088	20	191	267	457
c6417/f1p0/520	1	p3	(TCC)6	18	37	54	--
c6417/f1p0/520	2	p1	(T)21	21	217	237	ATCCAGGAGGAAGGAAAGGA	60.008	20	CTGGCACAGTAGGAAGGAGG	59.861	20	225	160	384	ATCCAGGAGGAAGGAAAGGA	60.008	20	CACAGTAGGAAGGAGGGGGT	60.363	20	221	160	380	ATCCAGGAGGAAGGAAAGGA	60.008	20	GAGGAAGGGAGGGAGGAGTA	59.630	20	186	160	345
c6443/f1p2/506	1	p4	(CAGA)9	36	131	166	AGGGAATAGGGGAGGAAAGG	60.617	20	TGTCCTTCTCAGTCCGTCTGT	59.892	21	132	70	201	GGGGAGGAAAGGAGAGAGAG	59.367	20	TGTCCTTCTCAGTCCGTCTGT	59.892	21	124	78	201	AGGGGAGGAAAGGAGAGAGA	59.367	20	TGTCCTTCTCAGTCCGTCTGT	59.892	21	125	77	201
c6443/f1p2/506	2	p2	(AG)27	54	453	506	--
c6449/f1p28/1080	1	p1	(T)10	10	933	942	TTCAGGGACTGGGTTGATTC	59.903	20	AAAAGGCAAAATAGTATTACCCGA	59.386	24	264	781	1044	AGTTGGCGCAGAGAGAGAAG	59.891	20	AAAAGGCAAAATAGTATTACCCGA	59.386	24	220	825	1044	AGAAGTTGGCGCAGAGAGAG	59.891	20	AAAAGGCAAAATAGTATTACCCGA	59.386	24	223	822	1044
c6469/f2p0/807	1	p1	(T)10	10	689	698	CCAAACCACACTGGCATAAA	59.439	20	TGGTCCCGTGTGAACATAAA	59.816	20	102	665	766	ACCAAACCACACTGGCATAA	58.900	20	TGGTCCCGTGTGAACATAAA	59.816	20	103	664	766	ACCAAACCACACTGGCATAAA	60.277	21	TGGTCCCGTGTGAACATAAA	59.816	20	103	664	766
c6506/f2p9/852	1	p1	(T)12	12	791	802	--
c6598/f1p68/726	1	p1	(T)11	11	192	202	TTACCATTTTTCCCCTGGTG	59.657	20	CAATACCTGAATGAAGGCCAA	59.946	21	195	65	259	TTACCATTTTTCCCCTGGTG	59.657	20	CCTGAATGAAGGCCAACAGTA	60.118	21	190	65	254	TTACCATTTTTCCCCTGGTG	59.657	20	CAATACCTGAATGAAGGCCA	58.572	20	195	65	259
c6719/f1p102/825	1	p1	(A)14	14	430	443	CTCTTCTCTTGCCCCATTCA	60.331	20	GCCAGTCCTTGAGGCATTTA	60.214	20	275	306	580	CTTCTCTTGCCCCATTCATC	59.629	20	GCCAGTCCTTGAGGCATTTA	60.214	20	273	308	580	TCTTCTCTTGCCCCATTCAT	59.629	20	GCCAGTCCTTGAGGCATTTA	60.214	20	274	307	580
c6742/f1p6/705	1	p1	(T)10	10	153	162	TGAGCGTAATGAAACATTTTGAA	59.653	23	GCCTGTGCATGCTTGTCTTA	60.019	20	272	89	360	ATGAGCGTAATGAAACATTTTGAA	59.910	24	GCCTGTGCATGCTTGTCTTA	60.019	20	273	88	360	CCATGTTATGAGCGTAATGAAA	57.743	22	GCCTGTGCATGCTTGTCTTA	60.019	20	280	81	360
c6790/f1p21/852	1	p1	(T)10	10	718	727	TCCGGCTTTATAAGCGAAGA	59.943	20	CCAGCTCCGCTATTGTTCTC	59.978	20	226	550	775	TCTGCCGAAAAACAACTCCT	59.853	20	CCAGCTCCGCTATTGTTCTC	59.978	20	264	512	775	AGTCTGATCCTCGAATGCGT	59.834	20	CCAGCTCCGCTATTGTTCTC	59.978	20	116	660	775
c6797/f1p2/935	1	p3	(GAG)7	21	833	853	CACAGCAGCACCACCTAAAA	59.904	20	CCTCTTCCTCTTCACCCTCC	60.186	20	131	771	901	CACAGCAGCACCACCTAAAA	59.904	20	CCTCTTCCTCTTCACCCTCC	60.186	20	152	771	922	CACAGCAGCACCACCTAAAA	59.904	20	CTTCACCCTCCTCCTCTTCC	60.186	20	122	771	892
c6872/f1p0/835	1	p1	(A)12	12	285	296	GCAGTCTCATGGGCTTGATT	60.226	20	GCTACCTGTGCCAGTTCGTT	60.321	20	216	206	421	AGTCAAGCAGTCTCATGGGC	60.418	20	GCTACCTGTGCCAGTTCGTT	60.321	20	222	200	421	CAGTCTCATGGGCTTGATTG	59.241	20	GCTACCTGTGCCAGTTCGTT	60.321	20	215	207	421
c6981/f1p0/777	1	c	(GT)6c(TG)28agtgtgtgagtgtgtgta(TG)9agtgtgtgta(TG)50agagcgtga(GT)44	312	12	323	--
c6981/f1p0/777	2	p1	(G)12	12	724	735	CGCCCTATTGTTCACCAAGT	59.993	20	TTCCACTATTTCTCCCGTGTG	59.978	21	220	541	760	ACGCCCTATTGTTCACCAAG	59.993	20	TTCCACTATTTCTCCCGTGTG	59.978	21	221	540	760	ATCCAGCTGCTGCTTTCATT	59.985	20	TTCCACTATTTCTCCCGTGTG	59.978	21	166	595	760
c6994/f1p108/841	1	p1	(T)10	10	433	442	CTTCCAGATCAGCGACAACA	59.984	20	AGGTTCTCAGACGGAAACGA	59.844	20	261	265	525	CACTTCCAGATCAGCGACAA	59.984	20	AGGTTCTCAGACGGAAACGA	59.844	20	263	263	525	CTTCCAGATCAGCGACAACA	59.984	20	GACGGAAAGGTTCTCAGACG	59.844	20	268	265	532
c6994/f1p108/841	2	p1	(A)62	62	778	839	--
c7018/f1p36/849	1	p1	(A)13	13	636	648	TTAGCACTGATGACCCCCTC	60.073	20	CTCCTGCCAAGGAGTATGGA	60.210	20	278	440	717	TTTAGCACTGATGACCCCCT	59.550	20	CTCCTGCCAAGGAGTATGGA	60.210	20	279	439	717	TTAGCACTGATGACCCCCTC	60.073	20	TCCTGCCAAGGAGTATGGAA	60.594	20	277	440	716
c7018/f1p36/849	2	p1	(A)19	19	780	798	--
c7020/f1p5/915	1	p1	(C)10	10	429	438	CTTAGGTCCGAACGAATGGA	60.066	20	GAGAGAGACTTCGTGGACGG	59.986	20	175	315	489	TAGGTCCGAACGAATGGAAC	59.933	20	GAGAGAGACTTCGTGGACGG	59.986	20	173	317	489	AAAGGGAATACCTGTGTGCG	59.993	20	GTGGTCTCGCTTATTGGAGG	59.694	20	277	185	461
c7020/f1p5/915	2	p1	(A)15	15	900	914	--
c7121/f1p76/725	1	c	(AT)7gtaagacatgttttaagtataaataatacgcatcacctcattaggatt(A)16	78	330	407	AGGATTACTCCGACTGCGTT	58.817	20	TCCTTTGACTTTTCGCTGGT	59.853	20	246	240	485	AGGATTACTCCGACTGCGTT	58.817	20	AGGCTCATTGCTCAGTGCTT	60.164	20	268	240	507	AGGATTACTCCGACTGCGTT	58.817	20	AAGGCTCATTGCTCAGTGCT	60.164	20	269	240	508
c7123/f1p17/839	1	p1	(A)15	15	662	676	GTTGCCAGAGGACACCAGTT	60.159	20	AACACTGTTTGATACCCCTCG	58.969	21	171	585	755	GTTGCCAGAGGACACCAGTT	60.159	20	AACACTGTTTGATACCCCTCGT	59.795	22	171	585	755	GTTGCCAGAGGACACCAGTT	60.159	20	CACTGTTTGATACCCCTCGT	57.514	20	169	585	753
c7134/f1p0/872	1	c*	(TAT)6(T)12*	29	756	784	TGATAAAAGTGCGAAGTGGG	58.771	20	TCCCACAAATCTCTTCACAGC	60.248	21	186	642	827	GTGATAAAAGTGCGAAGTGGG	59.623	21	TCCCACAAATCTCTTCACAGC	60.248	21	187	641	827	TGATAAAAGTGCGAAGTGGGT	59.623	21	TCCCACAAATCTCTTCACAGC	60.248	21	186	642	827
c7307/f1p0/744	1	p1	(T)10	10	385	394	CGTACCGGATGTGAAGAAAAA	59.982	21	ACGGAACTCGTAATGGCAAC	60.000	20	201	325	525	CGTACCGGATGTGAAGAAAAA	59.982	21	ATCACGGAACTCGTAATGGC	59.962	20	204	325	528	CGTACCGGATGTGAAGAAAAA	59.982	21	GCACCGTGACATCAGAAATG	60.120	20	168	325	492
c7356/f1p1/911	1	p1	(T)16	16	796	811	CAAATTGTATCAGTGCTAAAGAAGGA	60.077	26	TGCTTCCAATCCTTACTCTCC	58.398	21	255	631	885	TGAATGATTTTCAAATAAATCCTCAG	59.772	26	TGCTTCCAATCCTTACTCTCC	58.398	21	119	767	885	TGAATGATTTTCAAATAAATCCTCAG	59.772	26	TGCTTCCAATCCTTACTCTCCT	59.371	22	119	767	885
c7364/f1p0/848	1	c	(A)11gaaacgatgagagaaaaacgacttccggcgacttttgaaaagaggaaaaaatagaaaagtttattgtttttttggaaaacatgatctgatta(AG)8	119	498	616	TCGTTGCTCAAGTTGTTGCT	59.640	20	CCCTTTCTTCAAGAGGGAGA	58.445	20	277	475	751	TCGTTGCTCAAGTTGTTGCT	59.640	20	CCCTTTCTTCAAGAGGGAGAG	59.443	21	277	475	751	TCGTTGCTCAAGTTGTTGCT	59.640	20	TTCACTGGTCACAAACCAAAA	59.058	21	251	475	725
c7394/f1p0/660	1	c	(AC)10g(CA)10gtcacactcacaact(CA)22c(CA)30cg(CA)25ggcacg(CA)37tatatg(CA)7cg(CA)8cgcacacga(AC)11gcacacacacacg(CA)8cgcacacgcacacgcacacgcacacccacacacccacacccacccacccacc(CA)23	489	20	508	--
c7419/f1p33/605	1	p1	(T)11	11	236	246	TTGTTCGGATTATGGCTTCC	59.901	20	GCACGACTTGCGTAACTTCA	60.058	20	150	145	294	TTGTTCGGATTATGGCTTCC	59.901	20	TGCACGACTTGCGTAACTTC	60.058	20	151	145	295	CCGTCTGCAGTTAATTCGGT	60.132	20	TGCACGACTTGCGTAACTTC	60.058	20	170	126	295
c7482/f1p8/602	1	p1	(T)10	10	374	383	GGCTTCTTCAGGAAAGGACA	59.405	20	CCACACAAAAACAGCCTCAT	58.623	20	280	217	496	TTCAGGAAAGGACAGTCTGGA	59.829	21	ACCACACAAAAACAGCCTCA	59.187	20	275	223	497	TCAGGAAAGGACAGTCTGGAG	59.435	21	ACCACACAAAAACAGCCTCA	59.187	20	274	224	497
c7588/f1p7/765	1	p1	(A)11	11	374	384	GCTTCTCCAGCACAAAAACC	59.859	20	CAGTGCTGCTTTAACGGTGA	60.050	20	249	237	485	GCTTCTCCAGCACAAAAACC	59.859	20	TCAGTGCTGCTTTAACGGTG	60.050	20	250	237	486	GGCTTCTCCAGCACAAAAAC	59.859	20	CAGTGCTGCTTTAACGGTGA	60.050	20	250	236	485
c7588/f1p7/765	2	p2	(AT)7	14	684	697	CACCGTTAAAGCAGCACTGA	60.050	20	GGGGAAACAAACCACACATT	59.550	20	266	467	732	CACCGTTAAAGCAGCACTGA	60.050	20	AATGATAGCGGGGAAACAAA	59.411	20	275	467	741	GGGATTCGGTATGTAGGCTG	59.410	20	GGGGAAACAAACCACACATT	59.550	20	186	547	732
c7610/f1p0/759	1	c	(AC)18a(AC)21gcacacgcacacgcacacgcacacacaa(AC)47at(AC)6	215	453	667	--
c7623/f1p19/940	1	p3	(GGC)5	15	49	63	TGAGACATGTTGGGCAAGTT	59.139	20	GTCGCAGTGCAGTTCATCAT	59.870	20	168	7	174	TGAGACATGTTGGGCAAGTT	59.139	20	CACAGTCGTCGTATCGGTTG	60.175	20	250	7	256	TGAGACATGTTGGGCAAGTT	59.139	20	TGCAGTTCATCATCTCCGTC	59.794	20	161	7	167
c7691/f1p0/584	1	p2	(AT)8	16	395	410	GTCGTTCACCTACCGTTCGT	60.035	20	CGTGTGTGGGTCACTGTTTT	59.487	20	225	291	515	CCCCCAGTGATATACGTTCG	60.206	20	CGTGTGTGGGTCACTGTTTT	59.487	20	204	312	515	CGTTCCCCCAGTGATATACG	60.206	20	CGTGTGTGGGTCACTGTTTT	59.487	20	208	308	515
c7691/f1p0/584	2	p1	(A)11	11	550	560	--
c7703/f1p11/956	1	p3	(GCT)5	15	809	823	CCTGAAGGAGTTCTTGGCTG	59.982	20	CTCCTTCTTGGCTTCCTCCT	59.950	20	106	765	870	CCTGAAGGAGTTCTTGGCTG	59.982	20	CCTTCTTGGCTTCCTCCTTT	59.821	20	104	765	868	CCTGAAGGAGTTCTTGGCTG	59.982	20	CCTCCTCAGGTTCTTCCTCC	60.186	20	122	765	886
c7786/f1p0/538	1	p3	(GAG)6	18	175	192	CCCTCAACATGCCTAAAGGA	60.066	20	TTCTTCACTGCCCGAACTCT	59.989	20	176	40	215	CCCTCAACATGCCTAAAGGA	60.066	20	CTTCCTCACTGCCAGACTCC	59.986	20	210	40	249	AAGAAGGAGGAGAAGGAGCG	60.088	20	CTTCCTCACTGCCAGACTCC	59.986	20	133	117	249
c7933/f2p0/931	1	p1	(A)19	19	596	614	TCATGTTCTTCAGCGTCAGG	59.984	20	GCTCGTCCAGGTACTTCAGG	59.867	20	201	439	639	CCTCATGTTCTTCAGCGTCA	59.984	20	GCTCGTCCAGGTACTTCAGG	59.867	20	203	437	639	GCATTCTTGGTTGTCGTCCT	60.119	20	GCTCGTCCAGGTACTTCAGG	59.867	20	220	420	639
c7949/f1p2/878	1	c	(TG)6tacttgcgcgc(GT)7acttgcgcgcgtgtgtgtt(TG)9c(GT)7atgtgtgtgtatgtgtgtgtatgtgtgtgtatgtgtgtgta(TG)44tatgtga(GT)8atgtgagtgc(GT)6atatga(GT)9atgtga(GT)7atatga(GT)8atgtga(GT)7gggtgtgattaaaaatagataaacaagtatccatataagcatatatgtgcatatatatatacatatgtggagagaac(GA)7	440	1	440	--
c7998/f2p9/527	1	p1	(T)17	17	183	199	CGCTGTGTGTTCTTCTGTCC	59.467	20	GTGTGCAGCCTTCTTGAACA	60.032	20	246	138	383	TCTTCCTGAACGCTGTGTGT	59.467	20	GTGTGCAGCCTTCTTGAACA	60.032	20	256	128	383	CGCTGTGTGTTCTTCTGTCC	59.467	20	TGTCATTATGTCGCTGGCTC	59.830	20	201	138	338
c8012/f1p8/740	1	p3	(GGA)6	18	589	606	GAGTCCGAGCGTCACTTGTT	60.453	20	ACTTCCTCCTCCTCTGCCTC	59.952	20	190	488	677	AGTCCGAGCGTCACTTGTTC	60.453	20	ACTTCCTCCTCCTCTGCCTC	59.952	20	189	489	677	GAGTCCGAGCGTCACTTGTT	60.453	20	GCCTTTTCCACCTTTTCCTC	60.053	20	250	488	737
c8061/f3p2/811	1	p3	(GGC)5	15	16	30	--
c8126/f1p6/562	1	p1	(A)11	11	166	176	GGCTTCTCCAGCACAAAAAC	59.859	20	TGCTGCTTTTAACGGTGAGA	59.609	20	248	28	275	CTCCAGCACAAAAACCCTGT	60.149	20	TGCTGCTTTTAACGGTGAGA	59.609	20	243	33	275	GGCTTCTCCAGCACAAAAAC	59.859	20	CAGTGCTGCTTTTAACGGTG	59.530	20	251	28	278
c8126/f1p6/562	2	p2	(AT)7	14	477	490	TCTCACCGTTAAAAGCAGCA	59.609	20	GGGGAAACAAACCACACATT	59.550	20	270	256	525	TCTCACCGTTAAAAGCAGCA	59.609	20	AATGATAGCGGGGAAACAAA	59.411	20	279	256	534	GGGATTCGGTATGTAGGCTG	59.410	20	GGGGAAACAAACCACACATT	59.550	20	186	340	525
c8167/f1p0/627	1	p3	(TGG)6	18	213	230	TATTGGTGGTGGTGGTGATG	60.088	20	TTTTATTGCTATTGCCGTTATCA	58.752	23	251	173	423	TGATATTGGTGGTGGTGGTG	60.088	20	TTTTATTGCTATTGCCGTTATCA	58.752	23	254	170	423	TATTGGTGGTGGTGGTGATG	60.088	20	TTTATTGCTATTGCCGTTATCA	57.488	22	250	173	422
c8215/f1p23/561	1	p2	(TA)6	12	509	520	--
c8228/f1p0/641	1	p3	(CCA)5	15	137	151	CCTTTGGGTCGAGTTTCGTA	60.103	20	TCGATGCAGTTGAATCCTTG	59.799	20	142	87	228	CCTTTGGGTCGAGTTTCGTA	60.103	20	CGATGCAGTTGAATCCTTGA	59.799	20	141	87	227	CCTTTGGGTCGAGTTTCGTA	60.103	20	TAACGAATTTTCCGGGAATG	59.767	20	181	87	267
c8228/f1p0/641	2	p1	(C)11	11	596	606	TCTACTACGACCCCAGGCAC	60.134	20	AACGCTCGAGATACGGGAG	60.368	19	108	532	639	TAATCAACGAGGCACAGACG	59.864	20	AACGCTCGAGATACGGGAG	60.368	19	218	422	639	CCTCCTCCGCAGATAATCAA	60.170	20	AACGCTCGAGATACGGGAG	60.368	19	231	409	639
c8251/f1p6/569	1	p1	(T)10	10	446	455	AGCAAAGCAGCGGAATAAGA	60.117	20	GGCTCCAGCAAAAAGTCAAC	59.859	20	235	258	492	GCAAAGCAGCGGAATAAGAG	60.117	20	GGCTCCAGCAAAAAGTCAAC	59.859	20	234	259	492	GCCAGCCAAGAAGTACAAGG	59.875	20	GGCTCCAGCAAAAAGTCAAC	59.859	20	187	306	492
c8280/f1p1/599	1	p2	(TG)34	68	520	587	--
c8309/f1p1/705	1	p2	(GT)6	12	144	155	GTCACACATGTCCCACTTGC	60.013	20	GAAGGGTTCTATCCATCCCC	59.588	20	150	61	210	GTTGCCAGTCACACATGTCC	60.013	20	GAAGGGTTCTATCCATCCCC	59.588	20	157	54	210	GTTGCCAGTCACACATGTCC	60.013	20	CAATGTGAAAGTGATGGCGT	59.572	20	132	54	185
c8316/f1p0/622	1	p1	(T)11	11	612	622	--
c8319/f1p0/665	1	p2	(TG)6	12	31	42	TGTGTTTGTGTGTTTGCGTG	60.245	20	CGATGCCATTTTTGTTGTTG	59.969	20	203	8	210	TGTGTGTTTGTGTGTTTGCG	60.245	20	CGATGCCATTTTTGTTGTTG	59.969	20	205	6	210	TGTGTTTGTGTGTTTGCGTG	60.245	20	GCGATGCCATTTTTGTTGTT	60.876	20	204	8	211
c8319/f1p0/665	2	c	(AGG)7(ACG)15gac(GAA)13	108	555	662	--
c8362/f2p43/758	1	p1	(G)12	12	519	530	AGGCTAATGGAGGACCTCGT	60.096	20	ACACCAACCCCTTCTCCTCT	59.968	20	201	496	696	AACTACGTGAAGGACGGCAC	60.179	20	GACCTAGACGACCCAGACGA	60.261	20	222	344	565	AACTACGTGAAGGACGGCAC	60.179	20	GACGACCCAGACGACCTAGA	60.261	20	216	344	559
c8440/f1p2/647	1	p2	(AT)6	12	550	561	CGAGGGACTTTGGAGAAAAA	59.284	20	TAATGGAGGAAAACTCGGCA	60.576	20	141	464	604	GAAAAACGAGGGACTTTGGA	59.146	20	TAATGGAGGAAAACTCGGCA	60.576	20	147	458	604	CAGCGACACGTGACGTTTTA	60.897	20	TAATGGAGGAAAACTCGGCA	60.576	20	190	415	604
c8487/f3p0/966	1	p1	(T)10	10	843	852	CATCCTCTTGTTCCAGCCTC	59.803	20	GAAATCTTTATTTATCAGCTGGGG	59.428	24	264	698	961	CATCCTCTTGTTCCAGCCTC	59.803	20	GGAAATCTTTATTTATCAGCTGGG	59.428	24	265	698	962	GACATCCTCTTGTTCCAGCC	59.661	20	GAAATCTTTATTTATCAGCTGGGG	59.428	24	266	696	961
c8602/f2p276/957	1	p3	(AAT)9	27	224	250	ACCCTTTGTAGCGTTGTTGC	60.176	20	TACCGAACGGTAGATCAGGC	60.096	20	262	141	402	CTGCATGTGTTACGTGAGGG	60.175	20	ACGGTAGATCAGGCACTTGG	60.134	20	279	118	396	ACCCTTTGTAGCGTTGTTGC	60.176	20	ACGGTAGATCAGGCACTTGG	60.134	20	256	141	396
c8627/f2p2/534	1	p1	(T)10	10	160	169	ACACGTTGGGAGATTCTTCG	60.111	20	CCAAGAGCATCTAGGGCATC	59.797	20	280	26	305	ACACGTTGGGAGATTCTTCG	60.111	20	GCATCTAGGGCATCACCTTC	59.658	20	274	26	299	GCACACGTTGGGAGATTCTT	60.119	20	GCATCTAGGGCATCACCTTC	59.658	20	276	24	299
c8653/f2p1/760	1	p1	(T)11	11	719	729	TTTTGCCCTGATGTAAGTGCT	59.761	21	AATCTGTTATATTTACTGCTTCAGTCC	57.703	27	207	553	759	AATCCTTTTTGCCCTGATGT	58.504	20	AATCTGTTATATTTACTGCTTCAGTCC	57.703	27	213	547	759	TTTGCCCTGATGTAAGTGCT	58.379	20	AATCTGTTATATTTACTGCTTCAGTCC	57.703	27	206	554	759
c8691/f1p0/628	1	c	(TG)26ta(TG)24ta(TG)10t(TG)48	221	1	221	--
c8691/f1p0/628	2	p2	(TG)6	12	446	457	GCATGTGTGTGTGCATGTGT	60.088	20	ACCCACCCGTACACCTGTT	60.143	19	221	314	534	ATGTGTGTGTGCATGTGTGC	60.088	20	ACCCACCCGTACACCTGTT	60.143	19	219	316	534	ATGCATGTGTGTGTGCATGT	59.442	20	ACCCACCCGTACACCTGTT	60.143	19	223	312	534
c8704/f1p13/770	1	c	(AG)7aataaaaagagaaatagaaataggatatgtatattgagagat(AG)6	68	244	311	CCCGTGACCCCATACTAAGA	59.807	20	CCTATCCCCGATCTTCTCGT	60.422	20	249	133	381	TCAAGAAGAGACCCGTGACC	60.238	20	CCTATCCCCGATCTTCTCGT	60.422	20	260	122	381	AAGATCGGGAGAGGATGGAG	60.553	20	CTGTTTTCGGTCTTTTTCGC	59.861	20	269	221	489
c8706/f1p15/687	1	c	(TG)33c(GT)7at(GA)10	103	2	104	--
c8706/f1p15/687	2	p2	(TG)10	20	510	529	AAGGAGGACGTGTTCGTCAC	60.159	20	GCCAAACACACAAAAAGTGC	59.224	20	260	352	611	GCCAAAGAGTGAAAGTGGGA	60.232	20	GCCAAACACACAAAAAGTGC	59.224	20	227	385	611	AAGGAGGACGTGTTCGTCAC	60.159	20	TTCAAAACGATGCCAAATACC	59.824	21	205	352	556
c8723/f2p291/832	1	p1	(A)73	73	747	819	--
c8726/f1p0/631	1	c	(AG)22aagagagaggacagacaggtaagcagacagacagacacacacacg(CA)8cg(CA)10cg(CA)9gtcacacacacagtcacacacacagt(CA)6gt(CA)6cg(CA)6cg(CA)8gtcacacacactcagt(CA)7gacacacacag(AC)33(CA)15	368	7	374	--
c8738/f2p0/628	1	p1	(A)27	27	491	517	ATGAGATGATCCACCGGAAG	59.886	20	AAACACAGTATTGCAAATCCTCA	58.688	23	105	450	554	GAACTTCGTGTCCGTGTCCT	60.159	20	AAACACAGTATTGCAAATCCTCA	58.688	23	206	349	554	AATGAACCATCAACCGGAAA	60.170	20	AAACACAGTATTGCAAATCCTCA	58.688	23	128	427	554
c8861/f3p1325/979	1	p2	(TG)6	12	300	311	GAGGCACCCATTACATGCTC	60.492	20	GGTCTACATGATGAGGCGGT	59.957	20	155	258	412	GAGGCACCCATTACATGCTC	60.492	20	AGGTCTACATGATGAGGCGG	60.096	20	156	258	413	GAGGCACCCATTACATGCTC	60.492	20	GTGGCTAACTGCGGATCATT	60.103	20	189	258	446
c8903/f1p1/796	1	p1	(A)26	26	769	794	--
c8984/f3p2/930	1	p1	(T)10	10	884	893	--
c9015/f1p2/506	1	c	(CA)16c(CA)8c(CA)23aacacacacacgcacatacacacacaaacacacacacgcacatacacat(AC)12	169	9	177	--
c9075/f1p2/861	1	p5	(GACCT)8	40	48	87	AACGTGTGTTTCAGAGCCAA	59.339	20	TGGTCCGGGTCACTTCTTAC	59.966	20	115	5	119	AACGTGTGTTTCAGAGCCAA	59.339	20	GGTCCGGGTCACTTCTTACA	59.966	20	114	5	118	CAACGTGTGTTTCAGAGCCA	60.906	20	TGGTCCGGGTCACTTCTTAC	59.966	20	116	4	119
c9084/f1p17/831	1	p3	(AAC)5	15	235	249	ACCCACAGACCACCAGCTAC	60.033	20	GTCAGGAAGAGCTTTGTCGC	60.142	20	203	124	326	ACCCTCAAGCCCTCAAGAAT	60.074	20	GTCAGGAAGAGCTTTGTCGC	60.142	20	137	190	326	ATCCATCACCAATCCAGAGC	59.893	20	GTCAGGAAGAGCTTTGTCGC	60.142	20	119	208	326
c9085/f1p64/506	1	p2	(AG)8	16	86	101	TGGAGGAAATCATCAAGTACCA	59.429	22	CGCGCTCACATCTATTGAAA	59.976	20	160	36	195	TGGAGGAAATCATCAAGTACCA	59.429	22	AGTCCAAGCGTATCCAGGAA	59.694	20	182	36	217	TGGAGGAAATCATCAAGTACCA	59.429	22	CCAAGCGTATCCAGGAAAAC	59.569	20	179	36	214
c9085/f1p64/506	2	p1	(A)10	10	275	284	TTTCCTGGATACGCTTGGAC	60.074	20	CACTCTCCTCAAAAGGCTGAA	59.601	21	158	197	354	TCCTGGATACGCTTGGACTC	60.218	20	CACTCTCCTCAAAAGGCTGAA	59.601	21	156	199	354	CGCTTGGACTCTCATTTCCT	59.430	20	CCATTTCCTTCTCACCTCACA	60.096	21	278	208	485
c9099/f1p2/706	1	p1	(T)10	10	16	25	--
c9099/f1p2/706	2	p1	(C)11	11	184	194	TGTTGTCCAGACATTTTCGC	59.697	20	ACACATGCCTCGCTTCTCTT	60.020	20	258	122	379	TGTTGTCCAGACATTTTCGC	59.697	20	AACACATGCCTCGCTTCTCT	60.020	20	259	122	380	GTTGTCCAGACATTTTCGCC	60.504	20	ACACATGCCTCGCTTCTCTT	60.020	20	257	123	379
c9146/f2p3/827	1	p1	(A)12	12	815	826	--
c9234/f1p0/689	1	c	(AC)26(CA)23	98	263	360	GGAGGTGCAAGCTCAGTCTC	60.143	20	TTGTAGCTGTGTGGTATGATTGTG	59.984	24	251	169	419	GGAGGTGCAAGCTCAGTCTC	60.143	20	TGTTGTAGCTGTGTGGTATGATTG	59.984	24	253	169	421	GGAGGTGCAAGCTCAGTCTC	60.143	20	TCTTGTTGTAGCTGTGTGGTATGA	59.737	24	256	169	424
c9288/f3p19/687	1	c	(C)10(T)11	21	397	417	GCAAATGTGGGTGAACAAGA	59.547	20	CGTCCCTTTTCATGACATACC	59.302	21	255	296	550	TCTGCGGGCTGTATGTAGTG	59.888	20	GGAAAATAAACAACCTTCCCC	58.723	21	260	256	515	CTGCGGGCTGTATGTAGTGA	59.888	20	GAAAATAAACAACCTTCCCCC	58.723	21	258	257	514
c9299/f1p4/894	1	p1	(A)12	12	719	730	TGTGTGGATGGATGGAAGAA	59.893	20	TGGGGAATACACATCCACAA	59.623	20	240	611	850	TTGTGTGGATGGATGGAAGA	59.893	20	TGGGGAATACACATCCACAA	59.623	20	241	610	850	TGTGTGGATGGATGGAAGAA	59.893	20	CACTGGGGAATACACATCCA	59.215	20	243	611	853
c9302/f1p12/839	1	p1	(A)32	32	805	836	--
c9334/f1p0/626	1	c	(TG)8tt(TG)7tt(TG)11	56	8	63	--
c9340/f1p0/803	1	c	(TG)8ttg(GT)6ggggggggagtgtgtgtt(TG)8ttggggggggtgtt(TG)8tt(G)11tgtt(TG)16	144	12	155	--
c9365/f1p0/686	1	p1	(T)11	11	197	207	ACACGCTGGAAGAGAGATCC	59.410	20	TCTCTCCCATTCCATCCATC	59.821	20	266	154	419	GGACACATGATTCGTTTCCC	60.181	20	ATGAACACCGATTCCGTTCT	59.410	20	276	107	382	GGATCCGGTTAAGAAAAGGG	59.772	20	ATGAACACCGATTCCGTTCT	59.410	20	250	133	382
c9378/f1p14/722	1	p3	(AGG)5	15	216	230	ATATTGTATGCGGTCTCGGC	59.951	20	CCTCCTTACCCTCCTTCCAC	59.928	20	207	103	309	ATATTGTATGCGGTCTCGGC	59.951	20	CTCCTTACCCTCCTTCCACC	59.928	20	206	103	308	ATATTGTATGCGGTCTCGGC	59.951	20	CCTCCTTCCACCACTATCCA	59.920	20	198	103	300
c9378/f1p14/722	2	p1	(T)11	11	576	586	TCCGAAAACAAACGAACACA	60.127	20	TACACCACAACGGCCTCATA	59.988	20	141	543	683	TCCGAAAACAAACGAACACA	60.127	20	ATTTACACCACAACGGCCTC	59.859	20	144	543	686	TCCGAAAACAAACGAACACA	60.127	20	ACCACAACGGCCTCATACAT	60.263	20	138	543	680
c9391/f2p10/785	1	p3	(AAG)5	15	475	489	CAGAATCAGGACGTCAAGCA	59.984	20	TCGGCTTTCAATGCATAACA	60.215	20	278	359	636	TCAGGACGTCAAGCAACAAC	59.880	20	TCGGCTTTCAATGCATAACA	60.215	20	273	364	636	CAGAATCAGGACGTCAAGCA	59.984	20	TGCTTCCAGAAGCTGCTCTT	60.419	20	159	359	517
c9474/f1p1/912	1	c	(TC)7(TA)8	30	768	797	GGGAGTCCCTGAAAATCGTA	58.981	20	AAACGACATGGGGACTGAGA	60.510	20	280	587	866	GGGAGTCCCTGAAAATCGTA	58.981	20	AACGACATGGGGACTGAGAT	59.384	20	279	587	865	GGGAGTCCCTGAAAATCGTA	58.981	20	CGACATGGGGACTGAGATAGA	60.081	21	277	587	863
c9554/f1p1/879	1	p2	(TA)8	16	437	452	GGGAATGGATAGAGGAAGGG	59.722	20	TTACCTGAAATATAAGAGGCAAGC	58.155	24	270	238	507	GGGGAATGGATAGAGGAAGG	59.722	20	TTACCTGAAATATAAGAGGCAAGC	58.155	24	271	237	507	CTGTTATGATGAGGGACCTGTG	59.473	22	GGAGGAGGAAGTAGAAGAGGAAA	59.390	23	277	348	624
c9577/f1p1/905	1	p2	(AC)8	16	841	856	--
c9578/f1p0/799	1	c	(CA)36ct(CA)34	142	1	142	--
c9585/f1p0/556	1	p2	(AG)8	16	416	431	TACACTTCCGTCCTCCCAAG	60.103	20	GTGCCTGCTCTGCTAGGTCT	59.775	20	265	202	466	GGACAAGGAGTCGCTGGATA	60.218	20	CGAGGAGAGTGACCTCCAAC	59.835	20	114	376	489	TACACTTCCGTCCTCCCAAG	60.103	20	TGCCTGCTCTGCTAGGTCTT	60.299	20	264	202	465
c9588/f1p10/788	1	p3	(GCT)5	15	639	653	CCTGAAGGAGTTCTTGGCTG	59.982	20	CTCCTTCTTGGCTTCCTCCT	59.950	20	106	595	700	CCTGAAGGAGTTCTTGGCTG	59.982	20	CCTTCTTGGCTTCCTCCTTT	59.821	20	104	595	698	CCTGAAGGAGTTCTTGGCTG	59.982	20	CCTCCTCAGGTTCTTCCTCC	60.186	20	122	595	716
c9602/f4p2/969	1	p3	(TTA)5	15	854	868	ATTTTTACGCCCAAAAGGCT	59.970	20	TGCAGCAAATATTACAGTATCACA	57.537	24	226	724	949	ATTTTTACGCCCAAAAGGCT	59.970	20	TGCAGCAAATATTACAGTATCACATC	59.521	26	226	724	949	CATTTTGCTCGGAAAAGGAA	60.181	20	TGCAGCAAATATTACAGTATCACA	57.537	24	163	787	949
c9616/f1p27/704	1	p1	(G)12	12	366	377	GACCCGCGCTACTACTTCTG	60.037	20	TGTTGGTTGCCTCTCCTTCT	59.844	20	251	208	458	GACCCGCGCTACTACTTCTG	60.037	20	GTTGGTTGCCTCTCCTTCTG	59.844	20	250	208	457	GACCCGCGCTACTACTTCTG	60.037	20	CAAATGTTGGTTGCCTCTCC	60.495	20	255	208	462
c9620/f1p12/830	1	p3	(GAG)8	24	166	189	CTCACTAGAGCAGCGAACCC	60.156	20	TCAGGCTCTCGAAGATTGGT	59.950	20	215	3	217	CTCACTAGAGCAGCGAACCC	60.156	20	GTCAGGCTCTCGAAGATTGG	59.950	20	216	3	218	TTAAGCGGATCTACCGAGGA	59.801	20	TCAGGCTCTCGAAGATTGGT	59.950	20	187	31	217
c9621/f1p1/774	1	p1	(T)10	10	462	471	CGTCCTCATCCTACAGAGGC	59.827	20	TATAAAAGGGTGAGCGGTGG	59.953	20	272	279	550	ACCAGCCGAAGAAAATGAGA	59.813	20	TATAAAAGGGTGAGCGGTGG	59.953	20	202	349	550	ATTTCTGCCTTGACACCAGC	60.263	20	TATAAAAGGGTGAGCGGTGG	59.953	20	216	335	550
c9621/f1p1/774	2	p1	(G)11	11	586	596	AGCAATGTAACATCCACCGC	60.925	20	GATGTGCTCCTCCCTCAAAA	60.195	20	253	518	770	GCAATGTAACATCCACCGCT	60.925	20	GATGTGCTCCTCCCTCAAAA	60.195	20	252	519	770	AGCAATGTAACATCCACCGC	60.925	20	AGATGTGCTCCTCCCTCAAA	59.803	20	254	518	771
c9648/f1p7/561	1	p3	(ATT)5	15	161	175	TTTTATGTTGTGATGTGCGGA	59.984	21	CCCAAGGCAAGTGACAATTT	59.971	20	166	46	211	TTTTATGTTGTGATGTGCGGA	59.984	21	ATTGATCCCAAGGCAAGTGA	60.461	20	172	46	217	TTTATGTTGTGATGTGCGGA	58.547	20	CCCAAGGCAAGTGACAATTT	59.971	20	165	47	211
c9654/f1p2/758	1	p2	(TG)12	24	390	413	ACACGAGAAAGGTCACCCAG	60.151	20	GCATTCATCACACACCAACC	59.819	20	246	195	440	AGAAAGGTCACCCAGCTGAA	59.844	20	GCATTCATCACACACCAACC	59.819	20	241	200	440	GAAAGGTCACCCAGCTGAAG	59.844	20	GCATTCATCACACACCAACC	59.819	20	240	201	440
c9662/f2p32/756	1	p3	(TTG)6	18	617	634	ACTCTGAGCCACAACCCAAG	60.298	20	GCCATTGAAGGATTCACGTT	59.939	20	218	440	657	ACTCTGAGCCACAACCCAAG	60.298	20	TGTCTTCCGTTCCTCAGTCC	60.238	20	273	440	712	ACTCTGAGCCACAACCCAAG	60.298	20	GTGGACTGAAGGACTCGCAT	60.269	20	238	440	677
c9668/f1p7/591	1	c	(TATC)8(TA)8	48	408	455	TTGAGACTGCATTTCATTTCG	58.906	21	GGTGTGATGCAAATCAGGAA	59.502	20	207	324	530	TTTGAGACTGCATTTCATTTCG	60.244	22	GGTGTGATGCAAATCAGGAA	59.502	20	208	323	530	TGAAGCCTCTGCAATTATTGTG	60.264	22	GGTGTGATGCAAATCAGGAA	59.502	20	243	288	530
c9681/f1p5/522	1	p1	(A)20	20	181	200	TGAAAATCAGCAAAAATGCC	58.746	20	ACTGAAATGGCAAAATGCGT	60.511	20	104	120	223	GAAAATCAGCAAAAATGCCA	58.746	20	ACTGAAATGGCAAAATGCGT	60.511	20	103	121	223	AAAATCAGCAAAAATGCCAGA	59.712	21	ACTGAAATGGCAAAATGCGT	60.511	20	102	122	223
c9734/f2p12/501	1	p1	(A)12	12	137	148	AATCCCATCCATCCATCAAA	59.952	20	AGGGAAGGCGAATCATTTCT	60.039	20	246	48	293	AGAATCCCATCCATCCATCA	60.096	20	AGGGAAGGCGAATCATTTCT	60.039	20	248	46	293	AATCCCATCCATCCATCAAA	59.952	20	GAGGGAAGGCCTACTCGTCT	59.840	20	271	48	318
c9734/f2p12/501	2	p3	(AAG)5	15	262	276	AATCCCATCCATCCATCAAA	59.952	20	AGGGAAGGCGAATCATTTCT	60.039	20	246	48	293	AGAATCCCATCCATCCATCA	60.096	20	AGGGAAGGCGAATCATTTCT	60.039	20	248	46	293	AATCCCATCCATCCATCAAA	59.952	20	GAGGGAAGGCCTACTCGTCT	59.840	20	271	48	318
c9837/f1p6/916	1	c	(T)28gtatagcagcgtagacagaagggttagttgacctagcatttggctgtgtgccgatttgtggatttgatatgctgatttatca(GT)6ttgtgtgagtgc(GT)7gc(GT)39	228	140	367	--
c9875/f1p5/666	1	p1	(A)11	11	319	329	TTTCAAAAGCACACGACAGG	59.881	20	GAAATGCGTAGTCATGGCCT	60.103	20	263	280	542	CCTTTCAAAAGCACACGACA	59.881	20	GAAATGCGTAGTCATGGCCT	60.103	20	265	278	542	GCACACGACAGGCATTAGAA	59.871	20	GAAATGCGTAGTCATGGCCT	60.103	20	255	288	542
c9887/f1p8/601	1	p1	(C)11	11	99	109	TTTGACAAAGCATCCACAACA	60.142	21	GAGAGAGACTTCGTGGACGG	59.986	20	136	25	160	AATGGAACCCGAAGTTTAGGA	59.822	21	GAGAGAGACTTCGTGGACGG	59.986	20	161	0	160	TTGACAAAGCATCCACAACA	58.675	20	GAGAGAGACTTCGTGGACGG	59.986	20	135	26	160
c9887/f1p8/601	2	p1	(A)29	29	572	600	--
c9959/f1p0/836	1	p1	(C)10	10	495	504	TACCAAAAGGTGCAGAAGGC	60.249	20	ACGTCGTGCTCTTTTCAGTG	59.086	20	255	415	669	TACCAAAAGGTGCAGAAGGC	60.249	20	ACATTCAGCATGTGCAAACA	58.706	20	235	415	649	TTTAAAGGAGGGCTTTGCCT	60.197	20	TTGCACCAAAATCTGTGAATG	59.576	21	214	368	581
c9959/f1p0/836	2	p1	(A)12	12	804	815	--
c9969/f1p3/805	1	c*	(AC)46(ACTCAC)6*acacacact(CA)10ct(CA)52ctcacacactcacacactcacacacgcacacacat(TCAC)6	320	231	550	--
c9986/f1p0/870	1	p1	(T)23	23	4	26	--
c10017/f3p0/773	1	p1	(A)13	13	442	454	CGAGAAGAAATACGGCTTCG	59.975	20	ATCAATTCCTTCAGCTGCGT	59.843	20	272	224	495	CGAAGATCGACCCTGAGAAC	59.803	20	CAGCTGCGTTTTTCTTTTCC	59.996	20	241	244	484	ATCGACCCTGAGAACGAGAA	59.803	20	CAGCTGCGTTTTTCTTTTCC	59.996	20	236	249	484
c10017/f3p0/773	2	p2	(AT)7	14	601	614	AGAAAAACGCAGCTGAAGGA	60.132	20	GCAATTGTTAACTGAGCAATACA	57.132	23	217	470	686	ACGCAGCTGAAGGAATTGAT	59.843	20	GCAATTGTTAACTGAGCAATACA	57.132	23	211	476	686	AGAAAAACGCAGCTGAAGGA	60.132	20	AGCAATTGTTAACTGAGCAATACA	58.105	24	218	470	687
c10038/f1p1/718	1	p1	(T)10	10	507	516	TTGCGTTTGTGAACACCAGT	60.199	20	TGCCCTGTATCACAGCAGAA	60.413	20	274	334	607	TGCGTTTGTGAACACCAGTT	60.199	20	TGCCCTGTATCACAGCAGAA	60.413	20	273	335	607	GTTGCGTTTGTGAACACCAG	60.199	20	TGCCCTGTATCACAGCAGAA	60.413	20	275	333	607
c10071/f5p5/801	1	p2	(CA)44	88	524	611	CAGTTAGGAAGCCGAAGACG	60.008	20	ATCAGGCTGTTGTTTCCGTT	59.598	20	225	413	637	AAAATGATGGATTTTCCCCC	59.830	20	ATCAGGCTGTTGTTTCCGTT	59.598	20	198	440	637	CATCAACGGGGTTTTTCAGT	59.830	20	ATCAGGCTGTTGTTTCCGTT	59.598	20	241	397	637
c10075/f2p7/865	1	c	(CA)39cg(CA)38	156	521	676	AAAATGATGGATTTTCCCCC	59.830	20	ATCAGGCTGTTGTTTCCGTT	59.598	20	268	435	702	GTTGGCTGAATGAAAGAGGC	59.820	20	ATCAGGCTGTTGTTTCCGTT	59.598	20	226	477	702	TGGTTGAGTTGGCTGAATGA	60.240	20	ATCAGGCTGTTGTTTCCGTT	59.598	20	233	470	702
c10136/f1p0/669	1	p2	(GA)6	12	15	26	--
c10136/f1p0/669	2	c	(CA)6aaaacacgcaaacacacacacatac(A)14	51	278	328	TACCGAACCGGCAGATAAAG	60.089	20	ATGTAGACTGTGTGCGCGTC	59.936	20	278	242	519	TTACCGAACCGGCAGATAAA	60.448	20	ATGTAGACTGTGTGCGCGTC	59.936	20	279	241	519	AACACGCAAACACACACACA	59.669	20	GAGGGGGATATTGACTGCCT	60.293	20	278	291	568
c10136/f1p0/669	3	p1	(C)10	10	462	471	TACCGAACCGGCAGATAAAG	60.089	20	ATGTAGACTGTGTGCGCGTC	59.936	20	278	242	519	TTACCGAACCGGCAGATAAA	60.448	20	ATGTAGACTGTGTGCGCGTC	59.936	20	279	241	519	AACACGCAAACACACACACA	59.669	20	GAGGGGGATATTGACTGCCT	60.293	20	278	291	568
c10824/f6p94/683	1	c	(GGC)7ggtccttccgtcggccgcgtggcgtgtggcgtgggtgtggatagcctacatatagacgtact(TACA)5	103	522	624	GTGCAGTCTGAGGGAAAAGC	59.997	20	AAACGGTAAAAGTGCATCCAT	58.504	21	154	498	651	GGTGCAGTCTGAGGGAAAAG	59.844	20	AAACGGTAAAAGTGCATCCAT	58.504	21	155	497	651	GTGCAGTCTGAGGGAAAAGC	59.997	20	AACGGTAAAAGTGCATCCAT	57.092	20	153	498	650
c10919/f1p5/718	1	p1	(C)34	34	216	249	AGTGTGGACCCCATAAGCTG	59.989	20	CCTGCAGGCACACGTAGTAG	59.534	20	158	120	277	AGTGTGGACCCCATAAGCTG	59.989	20	TCCTGCAGGCACACGTAGTA	60.472	20	159	120	278	ATAAGCTGTACCCCGACGTG	60.015	20	TCCTGCAGGCACACGTAGTA	60.472	20	147	132	278
c10919/f1p5/718	2	c	(GGC)7ggtccttccgtcggccgcgtggcgtgtggcgtgggtgtggatagcctacatatagacgtact(TACA)5	103	563	665	GTGCAGTCTGAGGGAAAAGC	59.997	20	AAACGGTAAAAGTGCATCCAT	58.504	21	154	539	692	GGTGCAGTCTGAGGGAAAAG	59.844	20	AAACGGTAAAAGTGCATCCAT	58.504	21	155	538	692	GTGCAGTCTGAGGGAAAAGC	59.997	20	AACGGTAAAAGTGCATCCAT	57.092	20	153	539	691
c11669/f53p23/762	1	p1	(A)22	22	740	761	--
c11781/f74p51/730	1	c	(TC)40(AC)16	112	544	655	CCTCGACTATGGCCTCTTCA	60.353	20	TTCCACATGGTGTACAATAGGC	59.752	22	262	437	698	TGGCCTCTTCACACTTCCTC	60.386	20	TTCCACATGGTGTACAATAGGC	59.752	22	253	446	698	CATCAGGTGAAGGACTGCCT	60.261	20	TCCACATGGTGTACAATAGGCT	59.383	22	278	420	697
c11784/f118p25/655	1	p1	(A)34	34	621	654	--
c12093/f4p3/890	1	c*	(TAT)5(T)15*	29	792	820	--
c12116/f1p30/989	1	p3	(GAT)5	15	170	184	CGAGGATGATGATGGTGATG	59.875	20	AACTCCACATCCCTTGTTCG	59.966	20	191	123	313	ATGATGGCGATGATGATGAA	59.848	20	AACTCCACATCCCTTGTTCG	59.966	20	243	71	313	GATGAGGATGACGACGATGA	59.591	20	AACTCCACATCCCTTGTTCG	59.966	20	172	142	313
c12129/f4p3/887	1	p3	(GGA)6	18	589	606	CCAACTTCAAATCGGAGGTC	59.526	20	GCCTTTTCCACCTTTTCCTC	60.053	20	214	524	737	CCAACTTCAAATCGGAGGTC	59.526	20	GCCTTTTCCACCTTTTCCTC	60.053	20	235	524	758	CCAACTTCAAATCGGAGGTC	59.526	20	ACCACCTTTTCCTCTGCCTT	60.110	20	250	524	773
c12140/f3p12/637	1	p2	(GA)8	16	18	33	--
c12143/f2p2/823	1	p1	(A)14	14	14	27	--
c12143/f2p2/823	2	p1	(A)11	11	319	329	TTGGGGATTCTTGTTTTTCG	59.910	20	AGGTTGTCACATATGGGCGT	60.263	20	230	268	497	TTGGGGATTCTTGTTTTTCG	59.910	20	GTTGTCACATATGGGCGTGA	60.399	20	228	268	495	CCCACCTCATTTCATTCGAT	59.750	20	AGGTTGTCACATATGGGCGT	60.263	20	249	249	497
c12152/f2p5/868	1	c	(GA)9ggagaacccgatatctgtgcatccgagtgcatggggtacaaaacccaatggaacaactg(A)10	87	261	347	ATAGGAAGGAGGAAGCGAGG	59.805	20	CACTTGGCTTCGTGAGGAAT	60.255	20	184	201	384	ATAGGAAGGAGGAAGCGAGG	59.805	20	CAGTCACTTGGCTTCGTGAG	59.616	20	188	201	388	ATAGGAAGGAGGAAGCGAGG	59.805	20	AGTCACTTGGCTTCGTGAGG	60.444	20	187	201	387
c12160/f2p1/876	1	p1	(A)28	28	848	875	--
c12171/f2p22/632	1	p1	(A)12	12	618	629	--
c12181/f2p45/903	1	p1	(T)29	29	1	29	--
c12182/f3p162/532	1	p2	(CA)6	12	332	343	GCCTTTCTCAGTCTGGCAAC	59.997	20	GGAGACAGCGTAACAGCCTC	60.020	20	232	156	387	GAGGGTGTACAACCGCAAGT	60.035	20	CACAGCAGCGATGAATGAGT	60.016	20	156	283	438	GAGGGTGTACAACCGCAAGT	60.035	20	ACACAGCAGCGATGAATGAG	60.016	20	157	283	439
c12185/f2p68/893	1	p1	(T)10	10	411	420	TTGCTCTCTTTTTCATTCTCTGG	60.008	23	GAAATCACAAGAACGGGGAA	59.910	20	207	325	531	TTGCTCTCTTTTTCATTCTCTGG	60.008	23	GGAAGAGAAGACCCGGAAAG	60.183	20	191	325	515	TGCTCTCTTTTTCATTCTCTGG	58.718	22	GAAATCACAAGAACGGGGAA	59.910	20	206	326	531
c12185/f2p68/893	2	c	(TTA)5tttccttgttcttctca(CT)6	44	559	602	TTCCCCGTTCTTGTGATTTC	59.910	20	ATATTCGAGAGGAATGCCGA	59.628	20	204	512	715	TTCCCCGTTCTTGTGATTTC	59.910	20	TATTCGAGAGGAATGCCGAT	59.628	20	203	512	714	TTCCCCGTTCTTGTGATTTC	59.910	20	ATTCGAGAGGAATGCCGATA	59.628	20	202	512	713
c12191/f2p0/738	1	p3	(CCT)5	15	567	581	CACGGGGGTATTTCTCGTTA	59.817	20	ACGGCGAAGAAAAAGGAAGT	60.242	20	126	516	641	AGGTCTTCACGGGGGTATTT	59.691	20	ACGGCGAAGAAAAAGGAAGT	60.242	20	133	509	641	CACGGGGGTATTTCTCGTTA	59.817	20	TACGGCGAAGAAAAAGGAAG	59.469	20	127	516	642
c12198/f2p27/664	1	p1	(A)10	10	299	308	TGTAACGCACCAAAGGATGA	60.111	20	TGGAATGGGGATTAGCTCAG	60.029	20	192	254	445	TGTAACGCACCAAAGGATGA	60.111	20	TTGTTGACGACTCACAAGCC	59.880	20	219	254	472	TGTAACGCACCAAAGGATGA	60.111	20	ACTCACAAGCCAGGGAGATG	60.261	20	210	254	463
c12211/f2p20/590	1	p1	(A)25	25	565	589	--
c12214/f3p89/633	1	p1	(A)14	14	248	261	CTCTTCTCTTGCCCCATTCA	60.331	20	GCCAGTCCTTGAGGCATTTA	60.214	20	275	124	398	CTTCTCTTGCCCCATTCATC	59.629	20	GCCAGTCCTTGAGGCATTTA	60.214	20	273	126	398	TCTTCTCTTGCCCCATTCAT	59.629	20	GCCAGTCCTTGAGGCATTTA	60.214	20	274	125	398
c12225/f1p2/728	1	p2	(AG)6	12	643	654	TGTGTTTACATTGCCTTCGC	59.735	20	TTGCTTCATTCTCCTCACCC	60.195	20	257	431	687	TGTGTTTACATTGCCTTCGC	59.735	20	TGCTTCATTCTCCTCACCCT	59.803	20	256	431	686	CTGCTGCCCACTTTACGATT	60.270	20	TTGCTTCATTCTCCTCACCC	60.195	20	221	467	687
c12237/f1p0/651	1	c	(AG)6ggagagggagaataagagagaggtaggggtagcaagaggt(AG)7ggataataagagagagaggtaggggtaacaagaggt(AG)6	114	32	145	GAGAGAGAGGCAGGGGTAGC	60.498	20	CCTCTCTATTATTATCCCTCTCCC	57.839	24	238	4	241	GAGAGAGAGGCAGGGGTAGC	60.498	20	CCTCTCTATTATTATCCCTCTCCCT	58.698	25	238	4	241	GAGAGAGAGGCAGGGGTAGC	60.498	20	ACCTCTCTATTATTATCCCTCTCCC	58.581	25	239	4	242
c12237/f1p0/651	2	c	(AG)6gtagagagagagggataata(AG)6gtagagagagagggataataagagagaggtagaaagagagggataata(AG)6	104	343	446	AAGAGAGAGGTAGAAAGAGAGGGA	58.390	24	CCTTTTCTTGTCCATCCAGC	59.670	20	180	313	492	AAGAGAGAGGTAGAAAAGAGAGGGA	59.597	25	GTCACTTAACCCCCTGGACC	60.607	20	268	260	527	AAGAGAGAGGTAGAAAGAGAGGGA	58.390	24	CCCTTTTCTTGTCCATCCAG	59.521	20	181	313	493
c12238/f1p2/504	1	p1	(A)31	31	469	499	--
c12254/f1p0/581	1	p2	(TG)13	26	27	52	TGTGTGTGTATGTGTGTATGTGTG	57.817	24	AGTTGATCCTCGTGGATTGC	60.081	20	173	0	172	TGTGTGTGTATGTGTGTATGTGTG	57.817	24	GATTGCCGTTGATTCCCTTA	59.901	20	159	0	158	TGTGTGTGTATGTGTGTATGTGTG	57.817	24	CTTGTTATTTTGCCAGCCGT	60.131	20	263	0	262
c12265/f1p0/897	1	p4	(TTTA)5	20	347	366	GCATAAGGCCATGTGATACG	59.019	20	AACATGCTAACAGGATGCCA	59.152	20	212	190	401	GCATAAGGCCATGTGATACG	59.019	20	CCATGGTGCCTTAAGTGGAA	60.883	20	263	190	452	GCATAAGGCCATGTGATACG	59.019	20	ATGCTAACAGGATGCCATGA	59.105	20	209	190	398
c12265/f1p0/897	2	c	(AC)6g(CA)7	27	711	737	CGGACTCCTGACTCCTCAAG	59.978	20	TTGTTTATGGTTCGGCATCA	59.930	20	138	659	796	CGGACTCCTGACTCCTCAAG	59.978	20	TATGGTTCGGCATCACTCAA	60.073	20	133	659	791	CGGACTCCTGACTCCTCAAG	59.978	20	TTATGGTTCGGCATCACTCA	60.073	20	134	659	792
c12271/f1p0/533	1	p2	(TG)16	32	21	52	--
c12271/f1p0/533	2	p2	(CT)9	18	460	477	GCAATAGACAAAGGGGCAAA	60.074	20	tGGGTGCAAAAATCTGCTAA	59.301	20	128	403	530	ATGTGGACCAAAAGGCAGAG	60.111	20	tGGGTGCAAAAATCTGCTAA	59.301	20	201	330	530	AGCAATAGACAAAGGGGCAA	59.708	20	tGGGTGCAAAAATCTGCTAA	59.301	20	129	402	530
c12273/f1p1/943	1	p1	(T)10	10	892	901	--
c12275/f1p0/914	1	c	(TG)8tt(TG)8tttgtgcgtgtgtgtgtacgtgtgtgtgtctgtgtgcgtgc(GT)11acgtgtgtgtgtccatgtgc(GT)6gggtttgtgagtgtgtgca(TG)6c(GT)7	175	415	589	TGCGTGTTTTGGTTTGGTTA	60.007	20	CACGCATATACTCCGACACAA	59.623	21	256	358	613	ATGCGTGTTTTGGTTTGGTT	60.270	20	CACGCATATACTCCGACACAA	59.623	21	257	357	613	TGCGTGTTTTGGTTTGGTTA	60.007	20	CACGCATATACTCCGACACA	58.158	20	256	358	613
c12275/f1p0/914	2	p2	(CA)9	18	840	857	TCTCGGAGAATCCAAATCGT	59.629	20	CCATTTGAAGTGTAGAAGCAGG	58.904	22	147	760	906	TCCATCTCGGAGAATCCAAA	60.538	20	CCATTTGAAGTGTAGAAGCAGG	58.904	22	151	756	906	ATCCATCTCGGAGAATCCAA	59.440	20	CCATTTGAAGTGTAGAAGCAGG	58.904	22	152	755	906
c12289/f1p2/534	1	c	(GA)43(AG)6	98	14	111	--
c12289/f1p2/534	2	p1	(A)32	32	414	445	CCGATAAACAGACGGACAGG	60.508	20	CAGGAACTTCATTCTGCAACA	58.912	21	157	336	492	CCGATAAACAGACGGACAGG	60.508	20	ACAGGAACTTCATTCTGCAACA	59.780	22	158	336	493	CCGATAAACAGACGGACAGG	60.508	20	CAGGAACTTCATTCTGCAACAA	60.284	22	157	336	492
c12290/f1p0/852	1	p1	(T)19	19	762	780	GGAAGAGGAAGGAACGAACC	60.052	20	TTGAAGTTGGTGACTGCTGTG	59.930	21	204	630	833	TCAGGAAGAGGAAGGAACGA	59.920	20	TTGAAGTTGGTGACTGCTGTG	59.930	21	207	627	833	CCATTTTGGTTCCGATTTTG	60.160	20	TTGAAGTTGGTGACTGCTGTG	59.930	21	186	648	833
c12301/f2p48/682	1	p1	(A)10	10	666	675	--
c12305/f1p4/751	1	c*	(CT)6tcctctttgtctgtttgtctatctgcctgtatgtttctatctgtctcttgactgtctgtttctctctgattctgtctttctctgtctg(TC)30t(TC)13(TCTA)7*	213	374	586	GAGTCGATCTGCTCTTCGCT	59.857	20	TACAAGTCCGAGTGGGAAGG	60.103	20	277	334	610	ATCTGCTCTTCGCTGCTGAT	60.271	20	TACAAGTCCGAGTGGGAAGG	60.103	20	271	340	610	GCTCTTCGCTGCTGATTCTC	60.393	20	TACAAGTCCGAGTGGGAAGG	60.103	20	267	344	610
c12308/f1p1/791	1	p1	(T)23	23	125	147	GACAAGTTGCGATAATCGGG	60.469	20	GTGGTGCTCCAGAATCCAAT	59.934	20	168	73	240	ACAAGTTGCGATAATCGGGT	59.457	20	GTGGTGCTCCAGAATCCAAT	59.934	20	167	74	240	GACAAGTTGCGATAATCGGG	60.469	20	GAACGCCGAATACTTCCTCA	60.214	20	118	73	190
c12323/f1p0/693	1	c	(TG)8tatgtgtgc(GT)16atttgtgtgtgtttac(GT)8ttgtgtttgtgtgtaa(GT)8aagtgtgtgtaattgtgtgtgagtgtg(GT)6ggtgtgtgtgagtgtgtaaatgtgtgtaagtgtgtgc(GT)29atgtgtttgtgtgtgtgatgtgcgtgcgtgcgtgcgggagcgtgtgagtgtgc(GT)6gc(GT)6ttgtgcgtgtatgtgtgc(GT)13ggtgtgtgtgtgagtgtgtaaatgtgtgtaagtgtgtgtag(GT)38gat(GTGA)14gtatgtgtgtg(GT)6	577	1	577	--
c12328/f3p1/966	1	p1	(T)10	10	838	847	AATGTCCTCTGGGTGACTGG	59.962	20	TCAGCATTGCTCATTTTGACA	60.395	21	275	605	879	ACAAAATCCTCCACCCTTCC	60.169	20	TCAGCATTGCTCATTTTGACA	60.395	21	177	703	879	AATGTCCTCTGGGTGACTGG	59.962	20	TTTCAGCATTGCTCATTTTGA	59.434	21	277	605	881
c12334/f1p1/700	1	p4	(GGGA)5	20	4	23	--
c12345/f1p2/746	1	c	(A)13t(A)27	41	705	745	--
c12363/f1p0/909	1	p3	(AAT)6	18	798	815	TCCATGGAAAAGTGTTCTGTGT	59.496	22	ATTCCAATCCTTTTAATGCTATGT	57.348	24	255	641	895	TCCATGGAAAAGTGTTCTGTGT	59.496	22	TTCCAATCCTTTTAATGCTATGTA	57.086	24	254	641	894	TCCATGGAAAAGTGTTCTGTGT	59.496	22	TTATTCCAATCCTTTTAATGCTATG	57.878	25	257	641	897
c12365/f1p14/517	1	c	(A)10taaaataaaaatcctctccattatataatgtc(CT)8	58	171	228	CAGATTCCGGTTGTTGTCCT	59.966	20	CTAGCTTGTCTTTGGGCAGC	60.154	20	144	122	265	AGATTCCGGTTGTTGTCCTG	59.966	20	CTAGCTTGTCTTTGGGCAGC	60.154	20	143	123	265	CGCCACAGGAGTAGTGTTCA	59.897	20	ACTGCCAAGACAAAACAGGG	60.149	20	194	102	295
c12367/f1p0/930	1	p2	(TG)20	40	75	114	TGTGCGTGTCTTTGTGTGTG	60.412	20	CACACATGCTTACACAACCC	57.437	20	111	28	138	TGTGTGCGTGTCTTTGTGTG	60.412	20	ACACATGCTTACACAACCCA	57.437	20	112	26	137	TGTGTGCGTGTCTTTGTGTG	60.412	20	CACACATGCTTACACAACCC	57.437	20	113	26	138
c12367/f1p0/930	2	c	(TG)8ta(TG)6ta(TG)7ta(TG)7tatgtgtgtgtgtatgtgtgcgtgtgtgtatgtgtgcgtgtgtgta(TG)8tatgc(GT)39	207	264	470	--
c12367/f1p0/930	3	p2	(TG)13	26	630	655	CATGTTTGTGTGCGTCTGTG	59.778	20	CTGCATGTATTGCAGCCTGT	59.895	20	235	589	823	GTGTGTGCATGTTTGTGTGC	59.629	20	CTGCATGTATTGCAGCCTGT	59.895	20	242	582	823	TGTGTGCACATGTGTGTGTG	59.624	20	CTGCATGTATTGCAGCCTGT	59.895	20	219	605	823
c12373/f3p0/857	1	p3	(TGC)5	15	228	242	GCTGCGCTATGTTGACTGAG	59.770	20	ATATGTAAATTCTGCCGCCG	59.950	20	225	185	409	CTGCGCTATGTTGACTGAGG	59.615	20	ATATGTAAATTCTGCCGCCG	59.950	20	224	186	409	GCTGCGCTATGTTGACTGAG	59.770	20	AGAACTCGAGCCTCGTGAAG	59.745	20	276	185	460
c12380/f1p7/835	1	p1	(A)10	10	768	777	--
c12389/f1p0/534	1	c*	(CA)7aacgcacg(CA)10cgtacacacaaacgcacg(CA)7cgcacgcacacacacacgcacgcacgcacacacacacgcacgcacg(CA)8cgcacgcacg(CA)10cgcacgcacg(CA)6(CACG)5*cacacacacacgcacgcacgcacgcgcacacacacgcacgcacacaca(CACG)5cacacaca(CACG)5cacacacacgcacgcacg(CA)7(CACG)5*(CA)7cgcacg(CA)8cg(CA)15	420	17	436	--
c12395/f1p2/621	1	c	(TG)61(GT)48tgtttctgtgtaattctgaaattctaaaatcccgaggcccgagaaatgagtgagaaaaaaaagaaaaaag(A)16	304	1	304	--
c12398/f1p56/835	1	p2	(GT)16	32	10	41	GCGTGTGTGTGTGTGTGTGT	60.177	20	GCCACGCCTGGATAGAATAA	60.060	20	276	7	282	GTGCGTGTGTGTGTGTGTGT	60.177	20	GCCACGCCTGGATAGAATAA	60.060	20	278	5	282	gtGTGCGTGTGTGTGTGTGT	60.177	20	GCCACGCCTGGATAGAATAA	60.060	20	280	3	282
c12398/f1p56/835	2	p1	(T)10	10	195	204	GCGTGTGTGTGTGTGTGTGT	60.177	20	GCCACGCCTGGATAGAATAA	60.060	20	276	7	282	GTGCGTGTGTGTGTGTGTGT	60.177	20	GCCACGCCTGGATAGAATAA	60.060	20	278	5	282	gtGTGCGTGTGTGTGTGTGT	60.177	20	GCCACGCCTGGATAGAATAA	60.060	20	280	3	282
c12398/f1p56/835	3	p1	(T)11	11	579	589	CTTCGGTCTCTGGTTTCTGG	59.837	20	CATGCCAACTACTCTCTCTCACA	59.553	23	186	523	708	TCGGTCTCTGGTTTCTGGTC	60.238	20	CATGCCAACTACTCTCTCTCACA	59.553	23	184	525	708	TTCGGTCTCTGGTTTCTGGT	59.697	20	CATGCCAACTACTCTCTCTCACA	59.553	23	185	524	708
c12400/f1p40/896	1	c	(GGC)7ggtccttccgtcggccgcgtggcgtgtggcgtgggtgtggatagcctacatatagacgtact(TACA)5	103	740	842	GTGCAGTCTGAGGGAAAAGC	59.997	20	AAACGGTAAAAGTGCATCCAT	58.504	21	154	716	869	GGTGCAGTCTGAGGGAAAAG	59.844	20	AAACGGTAAAAGTGCATCCAT	58.504	21	155	715	869	GTGCAGTCTGAGGGAAAAGC	59.997	20	AACGGTAAAAGTGCATCCAT	57.092	20	153	716	868
c12406/f1p172/749	1	p1	(A)17	17	502	518	GTACACATCAGCCCCGACTT	59.997	20	CTTTCCCTTGTCCCAAAGGT	60.332	20	228	328	555	AAGTACACATCAGCCCCGAC	59.997	20	CTTTCCCTTGTCCCAAAGGT	60.332	20	230	326	555	AAGTACACATCAGCCCCGAC	59.997	20	CACTTTCCCTTGTCCCAAAG	59.563	20	232	326	557
c12413/f2p240/891	1	c	(ATTA)8tttaccctatgctcggggatgtcctaatttcaataattaattaattaattatttaccctatgctcggggatgtcctaatttc(ATTA)5	134	313	446	ACGCTGTTACCCTATGCTCG	60.292	20	TGAAATTAGGACATCCCCGA	60.266	20	265	276	540	GTCACTGCCGCAGATCCTAC	60.833	20	TAGGACATCCCCGAGCATAG	60.051	20	249	227	475	TCACTGCCGCAGATCCTAC	59.959	19	TAGGACATCCCCGAGCATAG	60.051	20	248	228	475
c12417/f1p0/696	1	p2	(AT)6	12	598	609	CGAGGGACTTTGGAGAAAAA	59.284	20	TAATGGAGGAAAACTCGGCA	60.576	20	141	512	652	GAAAAACGAGGGACTTTGGA	59.146	20	TAATGGAGGAAAACTCGGCA	60.576	20	147	506	652	CAGCGACACGTGACGTTTTA	60.897	20	TAATGGAGGAAAACTCGGCA	60.576	20	190	463	652
c12418/f1p15/687	1	p2	(GA)8	16	172	187	GGAGATCCTGCTACACCGTC	59.685	20	TCGTGGTACTCTGCGAGATG	60.008	20	226	113	338	GGAGATCCTGCTACACCGTC	59.685	20	TAAAGACGAACCGAACAGGC	60.249	20	187	113	299	GGAGATCCTGCTACACCGTC	59.685	20	TTCGGGAATGGTTCAGATGT	60.317	20	277	113	389
c12423/f1p19/528	1	p1	(A)15	15	401	415	TCAAGACCACCTCCTGAACC	60.088	20	CTCGTTGAGAGGGAGAAGGA	59.525	20	138	333	470	TCAAGACCACCTCCTGAACC	60.088	20	TCTCGTTGAGAGGGAGAAGG	59.525	20	139	333	471	CCTCAAGACCACCTCCTGAA	60.229	20	CTCGTTGAGAGGGAGAAGGA	59.525	20	140	331	470
c12440/f1p10/907	1	p1	(A)11	11	837	847	TCTTGTGAACGGACCCCTAC	59.966	20	TTTTTGGATCTTTTCATACCTCTTC	59.121	25	149	727	875	GAAATGGTGGCTAACCTGGA	59.933	20	TTTTTGGATCTTTTCATACCTCTTC	59.121	25	222	654	875	TTTTCAACTTCCCAGCAACC	60.088	20	TTTTTGGATCTTTTCATACCTCTTC	59.121	25	125	751	875
c12442/f1p12/949	1	p1	(A)13	13	252	264	ATTCCCCATACATGCCAGAA	60.155	20	GAGAACCTCTCCGCAGTGTC	59.993	20	235	203	437	ATTCCCCATACATGCCAGAA	60.155	20	CCCCCTCACGGAATTATTTT	60.013	20	156	203	358	ATTCCCCATACATGCCAGAA	60.155	20	GCACATGGCTTTCCAATTTT	59.945	20	109	203	311
c12442/f1p12/949	2	p2	(AG)8	16	521	536	TAAGTCACCCGTGACACTGC	59.751	20	GTGTCTAGGGGAGGAGGGAG	60.066	20	257	406	662	AAAATAATTCCGTGAGGGGG	60.013	20	CTTGCTGCAGTAGCGGGTAT	60.428	20	278	339	616	AATAATTCCGTGAGGGGGTC	60.017	20	CTTGCTGCAGTAGCGGGTAT	60.428	20	276	341	616
c12442/f1p12/949	3	p1	(T)14	14	828	841	CTCCCTCCTCCCCTAGACAC	60.066	20	TGAATGCATCTTCTAATCAATGAAA	59.986	25	232	643	874	CTCCCTCCTCCCCTAGACAC	60.066	20	TTGAATGCATCTTCTAATCAATGAA	59.986	25	233	643	875	GAACTCCCCTAGAAGGCGTC	60.212	20	TGAATGCATCTTCTAATCAATGAAA	59.986	25	165	710	874
c12451/f1p17/917	1	p1	(T)13	13	633	645	CGAGAGCAAGGACAAAAAGG	59.986	20	TTATTCACCAGTCCCCTTGG	59.784	20	207	518	724	CGAGAGCAAGGACAAAAAGG	59.986	20	TATTCACCAGTCCCCTTGGA	60.309	20	206	518	723	AGCCTCACTCAAGCTCTTCG	59.891	20	TTATTCACCAGTCCCCTTGG	59.784	20	279	446	724
c12451/f1p17/917	2	p2	(TA)7	14	882	895	--
c12454/f1p11/868	1	c	(GGA)6gggggggggagcgacggagaggaggaggatggctatgcgacgcggtaggaggaagaggagggagataaaat(GGA)5	104	208	311	GACGCCTACCAAGTGAACCT	59.212	20	CCCCTCCACCTCAATTTGTA	59.784	20	252	108	359	ACTCGCCCTACTGGTGAGGT	61.101	20	GTCTCTCCCTCTCTCCGGTC	60.345	20	243	175	417	ACTCGCCCTACTGGTGAGGT	61.101	20	TCTGGATTCTCTCTCTCCGC	59.636	20	225	175	399
c12454/f1p11/868	2	p2	(GA)7	14	447	460	AAATGGAGGAGGAGGAGGAA	60.008	20	ATGTCCGTCTCTTGGTCAGG	60.112	20	239	292	530	ATGGAGGAGGAGGAGGAAAA	60.008	20	ATGTCCGTCTCTTGGTCAGG	60.112	20	237	294	530	AATGGAGGAGGAGGAGGAAA	60.008	20	ATGTCCGTCTCTTGGTCAGG	60.112	20	238	293	530
c12454/f1p11/868	3	p2	(TA)7	14	795	808	AAGAAAGCATTCGGATGTGG	60.074	20	TGTCTGCCGAGACCTTTACA	59.440	20	127	738	864	GTCGGTGTGTGCGTAGAAGA	59.905	20	TGTCTGCCGAGACCTTTACA	59.440	20	261	604	864	ATTCGGATGTGGCTGAAAAA	60.448	20	TGTCTGCCGAGACCTTTACA	59.440	20	119	746	864
c12470/f1p1/519	1	p1	(T)15	15	232	246	TGGAATAGCTGCCTTGCTCT	60.118	20	GAGGGAGAGTTTTCATTTGCC	60.067	21	172	101	272	TGGAATAGCTGCCTTGCTCT	60.118	20	GGAGGGAGAGTTTTCATTTGC	60.067	21	173	101	273	CTTGGAATAGCTGCCTTGCT	59.615	20	GAGGGAGAGTTTTCATTTGCC	60.067	21	174	99	272
c12471/f1p3/907	1	p1	(A)10	10	669	678	TTGATGAAGAGTGCGTGGAG	59.984	20	TGATATGAAACATTGGCAACA	57.493	21	171	536	706	TTGATGAAGAGTGCGTGGAG	59.984	20	GTGATATGAAACATTGGCAACA	58.414	22	172	536	707	TTGATGAAGAGTGCGTGGAG	59.984	20	TGTGATATGAAACATTGGCAAC	58.414	22	173	536	708
c12473/f1p10/945	1	p1	(T)10	10	325	334	AATCCTTGAGAGGGGGATGT	59.755	20	TGGCTTCGTATCCATGTTCA	60.073	20	276	298	573	ATGAAATCCTTGAGAGGGGG	60.264	20	TGGCTTCGTATCCATGTTCA	60.073	20	280	294	573	AAATCCTTGAGAGGGGGATG	60.264	20	TGGCTTCGTATCCATGTTCA	60.073	20	277	297	573
c12484/f1p0/823	1	p4	(ACAG)5	20	314	333	CAGACAGACAAACGCAGGAA	60.025	20	TGTTCTTCAACAGCAGCGTC	60.183	20	145	266	410	CAGACAGACAAACGCAGGAA	60.025	20	CAGCGTCGTAAAAGCACAGA	60.195	20	132	266	397	CAGACAGACAAACGCAGGAA	60.025	20	CTTCAACAGCAGCGTCGTAA	60.195	20	141	266	406
c12484/f1p0/823	2	p2	(TG)13	26	522	547	CGTTATGTAAAGGGCGGTGT	59.883	20	TGCCTTCTCTTGCCTCTCTC	59.827	20	230	436	665	CGTTATGTAAAGGGCGGTGT	59.883	20	ACACAAGAGTGCCAAACACG	59.794	20	203	436	638	TTACGACGCTGCTGTTGAAG	60.195	20	AACCCTTTTCTCGCACACAC	60.156	20	227	387	613
c12491/f1p6/821	1	p1	(T)10	10	700	709	GCAAAGCAGCGGAATAAGAG	60.117	20	GGCTCCAGCAAAAAGTCAAC	59.859	20	232	515	746	GCCAGCCAAGAAGTACAAGG	59.875	20	GGCTCCAGCAAAAAGTCAAC	59.859	20	185	562	746	CAAGACCAAGCTAAGCCAGC	60.154	20	GGCTCCAGCAAAAAGTCAAC	59.859	20	199	548	746
c12492/f1p7/891	1	p1	(A)28	28	822	849	TTCGAATAGGAACGACCTGG	60.066	20	GCCTTTATTACACGTCGACCA	60.011	21	209	674	882	GGGGAGAGGAAGAGAGAGGA	59.883	20	GCCTTTATTACACGTCGACCA	60.011	21	118	765	882	GCGTCTCTGCGATGTAGTCA	60.168	20	GCCTTTATTACACGTCGACCA	60.011	21	230	653	882
c12494/f1p2/842	1	c	(A)12c(A)10	23	4	26	--
c12494/f1p2/842	2	p1	(A)12	12	596	607	TGCCCTAAAGAGTGGCTAGG	59.471	20	ATTCCAAGTGCAAGATTCGG	60.074	20	215	422	636	GCTAGGTGACTTGCCATGTG	59.318	20	ATTCCAAGTGCAAGATTCGG	60.074	20	201	436	636	GCTAGGTGACTTGCCATGTG	59.318	20	ACCCCTTTATTCCCAGCAGT	59.827	20	275	436	710
c12499/f1p9/846	1	p1	(A)18	18	828	845	--
c12501/f1p23/652	1	c	(A)53taac(A)44	101	551	651	--
c12502/f1p44/847	1	p1	(A)16	16	231	246	AAATTTCAGCGACTTGCACC	60.257	20	TTAATGGACTTGCGAGGCTT	59.845	20	209	97	305	AAATTTCAGCGACTTGCACC	60.257	20	TAATGGACTTGCGAGGCTTT	59.845	20	208	97	304	CAAATTTCAGCGACTTGCAC	59.469	20	TTAATGGACTTGCGAGGCTT	59.845	20	210	96	305
c12504/f1p0/810	1	p2	(GA)18	36	440	475	AAGGCACAACATCCCTTCAC	59.973	20	CCATTGAGCGTCGAAGTTTT	60.249	20	161	399	559	AAGGCACAACATCCCTTCAC	59.973	20	ACCATTGAGCGTCGAAGTTT	59.740	20	162	399	560	AAGGCACAACATCCCTTCAC	59.973	20	GAACCATTGAGCGTCGAAGT	60.263	20	164	399	562
c12505/f1p55/534	1	p1	(A)12	12	513	524	--
c12506/f1p10/854	1	p1	(A)12	12	413	424	AATCCCATCCATCCATCAAA	59.952	20	AGGGAAGGCGAATCATTTCT	60.039	20	246	324	569	AGAATCCCATCCATCCATCA	60.096	20	AGGGAAGGCGAATCATTTCT	60.039	20	248	322	569	AATCCCATCCATCCATCAAA	59.952	20	GAGGGAAGGCCTACTCGTCT	59.840	20	271	324	594
c12506/f1p10/854	2	p3	(AAG)5	15	538	552	AATCCCATCCATCCATCAAA	59.952	20	AGGGAAGGCGAATCATTTCT	60.039	20	246	324	569	AGAATCCCATCCATCCATCA	60.096	20	AGGGAAGGCGAATCATTTCT	60.039	20	248	322	569	AATCCCATCCATCCATCAAA	59.952	20	GAGGGAAGGCCTACTCGTCT	59.840	20	271	324	594
c12506/f1p10/854	3	p1	(A)10	10	782	791	AATCCCATCCATCCATCAAA	59.952	20	ACTTCTTCTCTTTTATCTTTCCTTTTT	57.319	27	146	693	838	AGAATCCCATCCATCCATCA	60.096	20	ACTTCTTCTCTTTTATCTTTCCTTTTT	57.319	27	148	691	838	GAGTAGGCCTTCCCTCCAAG	60.204	20	ACTTCTTCTCTTTTATCTTTCCTTTTT	57.319	27	260	579	838
c12508/f1p0/734	1	p1	(G)10	10	430	439	ACCGCTTTTCCTAACCCAGT	59.998	20	AATTTTTCTCCGCGGAAGTT	60.075	20	238	298	535	TGACTCAGACCGCTTTTCCT	59.989	20	AATTTTTCTCCGCGGAAGTT	60.075	20	246	290	535	ACCGCTTTTCCTAACCCAGT	59.998	20	ACTCATTTTCGACCACTCCG	60.111	20	166	298	463
c12510/f1p0/932	1	c	(TG)85ta(TG)13ta(TG)6tatgtgtgtgtgtatgtgtgtgtgtatgtgtgtgtgtatgtgtgtgtgtatgtata(TG)13	294	1	294	--
c12510/f1p0/932	2	p2	(AG)6	12	407	418	GAAAGAGGGAAAGGGAGAGG	59.252	20	CAAGGCCTGTTGGACAGATT	60.111	20	241	307	547	GAAAGAGGGAAAGGGAGAGG	59.252	20	AAGGCCTGTTGGACAGATTG	60.111	20	240	307	546	GAAAGAGGGAAAGGGAGAGG	59.252	20	TAGAGCAGCACAAACATGGG	59.864	20	276	307	582
c12519/f1p1/729	1	c	(AC)46a(AC)135(A)37	400	3	402	--
c12528/f1p25/637	1	c	(GT)6ccgggtgtgcaagtttttttg(T)12ataaattttctgagtgaattgagtaattccattacagaagca(T)10	97	343	439	CCAGTTGAAGGGCTTGTCAT	60.111	20	AGACTGCTGGTGACATTGATTT	58.723	22	246	281	526	CCAGTTGAAGGGCTTGTCAT	60.111	20	GACTGCTGGTGACATTGATTT	57.653	21	245	281	525	CTCACACCAGTTGAAGGGCT	60.298	20	AGACTGCTGGTGACATTGATTT	58.723	22	252	275	526
c12531/f1p25/826	1	p1	(T)12	12	337	348	CCAGCGTGACAAGAACAGAA	60.025	20	GTCACCTCGAAGCTGTCCTC	59.993	20	266	122	387	CTATGACGTGATGCCCCTTT	59.955	20	GTCACCTCGAAGCTGTCCTC	59.993	20	216	172	387	CCAGCGTGACAAGAACAGAA	60.025	20	TCACCTCGAAGCTGTCCTCT	60.135	20	265	122	386
c12537/f1p10/555	1	p1	(A)21	21	486	506	CGCGAATGATATCTTCAAAGC	59.830	21	TCAGCTAGTTATACACTCTCTTTTCAA	57.335	27	124	413	536	ACTGAATAGCTCGCGAATGA	58.627	20	TCAGCTAGTTATACACTCTCTTTTCAA	57.335	27	135	402	536	TACTGAATAGCTCGCGAATGA	58.690	21	TCAGCTAGTTATACACTCTCTTTTCAA	57.335	27	136	401	536
c12540/f1p5/861	1	p1	(T)10	10	514	523	TCCTTTCTCTGGCTCTCAGG	59.673	20	CCAATGGATACCAGAGGCAC	60.340	20	262	407	668	GCGTCTACTAGCCACAGGGA	60.419	20	CCAATGGATACCAGAGGCAC	60.340	20	241	428	668	GCTCTCAGGGGCGTCTACTA	59.598	20	CCACAGATCAGGACGAAAGG	60.646	20	229	418	646
c12545/f2p22/560	1	p1	(T)10	10	413	422	TTCAGGGACTGGGTTGATTC	59.903	20	AAAAGGCAAAATAGTATTACCCGA	59.386	24	264	261	524	AGTTGGCGCAGAGAGAGAAG	59.891	20	AAAAGGCAAAATAGTATTACCCGA	59.386	24	220	305	524	AGAAGTTGGCGCAGAGAGAG	59.891	20	AAAAGGCAAAATAGTATTACCCGA	59.386	24	223	302	524
c12546/f1p0/578	1	p2	(GA)6	12	181	192	GGAATTGGAAGGGAGAGGAG	60.008	20	CAGCTCCACCAACTTCACCT	60.298	20	194	58	251	AGGGAAGGAAGAAGCAGAGG	59.950	20	CAGCTCCACCAACTTCACCT	60.298	20	134	118	251	AGGGAAGGAAGAAGCAGAGG	59.950	20	CTTCTTCTCCTCCAGCTCCA	59.673	20	146	118	263
c12548/f1p0/850	1	p1	(A)11	11	792	802	GTCAAAGAAAAGAGGCGCTG	60.132	20	GCGGATTTTATTTCCCGTTA	58.937	20	102	744	845	GAAGGAAAGGAATGTGCGAG	59.813	20	GCGGATTTTATTTCCCGTTA	58.937	20	182	664	845	AGAAGGAAAGGAATGTGCGA	59.813	20	GCGGATTTTATTTCCCGTTA	58.937	20	183	663	845
c12551/f1p11/566	1	p1	(A)46	46	42	87	TCGTGTTAAGTGCGTGAACC	59.764	20	GTGTTCATTTGGCTGTCCCT	59.973	20	246	16	261	TCGTGTTAAGTGCGTGAACC	59.764	20	TTCAGCTGTGTTCATTTGGC	59.847	20	253	16	268	TCGTGTTAAGTGCGTGAACC	59.764	20	GTCGTTCAGCAGGTGTTGTG	60.357	20	146	16	161
c12552/f1p7/724	1	p1	(T)11	11	560	570	GTGCAGAAGTGGAAAAAGGG	59.711	20	AAAAAGCACTTTCATTCACAATTT	58.371	24	204	492	695	GTGCAGAAGTGGAAAAAGGG	59.711	20	AAAAGCACTTTCATTCACAATTT	57.101	23	203	492	694	TGCAGAAGTGGAAAAAGGGA	60.745	20	AAAAGCACTTTCATTCACAATTTTT	59.528	25	202	493	694
c12560/f1p0/785	1	p2	(AG)29	58	513	570	TTCGTTGCTGCTCATCCATA	60.366	20	CAGGGAGACTCAGACGGAGA	60.540	20	232	459	690	TTCGTTGCTGCTCATCCATA	60.366	20	CTCAGGGAGACTCAGACGGA	60.540	20	234	459	692	TTCGTTGCTGCTCATCCATA	60.366	20	ACTCAGGGAGACTCAGACGG	59.425	20	235	459	693
c12584/f1p0/858	1	p1	(T)15	15	740	754	ACGGCTGCTGAGTTTTGAGT	60.058	20	TGTCACGAAGCCATTGTAGTG	59.773	21	246	601	846	ACGGCTGCTGAGTTTTGAGT	60.058	20	CATTGTTATGTCACGAAGCCA	59.600	21	254	601	854	ACGGCTGCTGAGTTTTGAGT	60.058	20	TGTTATGTCACGAAGCCATTG	59.600	21	251	601	851
c12595/f2p35/509	1	p4	(CCCT)5	20	362	381	CCCAACCACAGAGGAAACAT	59.820	20	CCAACCAAAACTACACATTCTTTG	59.843	24	222	195	416	AGACACTTCCCCTTCCCATC	60.314	20	CCAACCAAAACTACACATTCTTTG	59.843	24	156	261	416	CCCATCCCTCTTTGTGCTAC	59.550	20	CCAACCAAAACTACACATTCTTTG	59.843	24	142	275	416
c12597/f1p0/727	1	p3	(GGA)6	18	589	606	GACAGCAAGCGTCACAGAAA	60.183	20	CACCTTTTCCTCTGCGTCTC	59.989	20	274	359	632	CAGCAAGCGTCACAGAAAAC	59.640	20	CACCTTTTCCTCTGCGTCTC	59.989	20	272	361	632	GACAGCAAGCGTCACAGAAA	60.183	20	TTGTCCACCTTTTCCTCTGC	60.232	20	279	359	637
c12600/f1p0/719	1	c*	(TG)17(TGAG)5*taagtga(GT)29	117	1	117	--
c12600/f1p0/719	2	p2	(GT)6	12	524	535	ATTACGACCATGATGACGCA	59.955	20	ATATTTTGGGCGGGATAAGC	60.135	20	273	399	671	ATGTTAACGGTTACGGGCAG	59.883	20	ATATTTTGGGCGGGATAAGC	60.135	20	222	450	671	TAACGGTTACGGGCAGAGAC	60.132	20	ATATTTTGGGCGGGATAAGC	60.135	20	218	454	671
c12620/f1p1/866	1	p3	(TTA)5	15	783	797	TTCATAACGGAGCCATTTCC	59.901	20	AAGAACTTCCACTTTACAGAAAATCC	59.541	26	123	705	827	CGCTACAAATCCGTCAGTCA	59.864	20	AAGAACTTCCACTTTACAGAAAATCC	59.541	26	148	680	827	TTCATAACGGAGCCATTTCC	59.901	20	GAACTTCCACTTTACAGAAAATCC	57.498	24	121	705	825
c12624/f1p1/563	1	p2	(GT)7	14	395	408	GAATACCTGTCATTGCAGAATCA	59.104	23	TCACCAAAACCAAAACAATGA	58.903	21	270	217	486	GAATACCTGTCATTGCAGAATCAG	60.028	24	TCACCAAAACCAAAACAATGA	58.903	21	270	217	486	AGAATACCTGTCATTGCAGAATCA	60.028	24	TCACCAAAACCAAAACAATGA	58.903	21	271	216	486
c12626/f1p0/591	1	c*	(TG)17(GT)12gcgtgtgcgtgtgcgtgtgcgtg(TGTGTA)6(ATGTGT)10(TG)8*tt(TG)8tt(TG)8tt(TG)23cgtgcgtgcgtgtgcgtgttcgtgttcgtgttcgtgtgcgtgtgcgtgtgc(GT)7gcgtgtgtgtgc(GT)11	371	11	381	--
c12626/f1p0/591	2	c	(A)17g(A)17	35	556	590	--
c12631/f1p1/538	1	p2	(AC)19	38	9	46	--
c12633/f1p0/691	1	p1	(T)10	10	59	68	TGTAGTTCTTTATATCCTGTTGGTGC	59.870	26	CTCCGAGTACTGGCAAAAGC	60.015	20	194	22	215	TGTAGTTCTTTATATCCTGTTGGTGC	59.870	26	AGCCGTGCGACTTAATGAAC	60.278	20	252	22	273	AGTTCTTTATATCCTGTTGGTGCT	57.548	24	CTCCGAGTACTGGCAAAAGC	60.015	20	191	25	215
c12633/f1p0/691	2	c	(T)13ctgtcttgtctaaatttctctcctcacctctttgtccctctcacact(C)10tctattttttctc(T)15ccttttttctac(T)17	127	322	448	TTCATTAAGTCGCACGGCTA	59.467	20	CGAAGCACTGCATTGTGTTA	58.501	20	250	255	504	TTCATTAAGTCGCACGGCTA	59.467	20	ACGAAGCACTGCATTGTGTTA	59.405	21	251	255	505	TTCATTAAGTCGCACGGCTAT	59.756	21	CGAAGCACTGCATTGTGTTA	58.501	20	250	255	504
c12651/f1p3/546	1	p1	(C)12	12	41	52	CGGATCTCGGACTCTCTCTG	60.088	20	TTTGCAGTGCTGACAGGAAC	60.032	20	109	2	110	CGGATCTCGGACTCTCTCTG	60.088	20	GGCAGGTGGATATTTGCAGT	59.962	20	121	2	122	ATCTCGGACTCTCTCTGGCA	60.096	20	TTTGCAGTGCTGACAGGAAC	60.032	20	106	5	110
c12652/f1p3/752	1	p2	(TG)11	22	456	477	GCGGTTTGTGTGGAAATCTT	59.978	20	AATCCTGGAGTTGCCATACG	59.955	20	137	407	543	TTTCGGTTCCAATGATCTCC	59.871	20	AATCCTGGAGTTGCCATACG	59.955	20	194	350	543	CCTTTTCTGCCAAAGGACAA	60.220	20	AATCCTGGAGTTGCCATACG	59.955	20	175	369	543
c12655/f1p12/938	1	c	(T)14cttc(T)17	35	487	521	AGGGATTTGCAGGAACTGTG	60.111	20	AAATAAGCAAGTCCCGGGTT	59.835	20	253	339	591	CAGGGATTTGCAGGAACTGT	60.111	20	AAATAAGCAAGTCCCGGGTT	59.835	20	254	338	591	ACAGGGATTTGCAGGAACTG	60.111	20	AAATAAGCAAGTCCCGGGTT	59.835	20	255	337	591
c12656/f1p3/635	1	p1	(T)15	15	366	380	TATGTTGATCATTGCGGGAA	59.891	20	CCCGAGTTGTTAACATTGACG	60.405	21	265	332	596	TCATTGCGGGAAAATGGTAT	60.153	20	CCCGAGTTGTTAACATTGACG	60.405	21	257	340	596	ATCATTGCGGGAAAATGGTA	60.153	20	CCCGAGTTGTTAACATTGACG	60.405	21	258	339	596
c12658/f1p0/623	1	c	(TG)6agtgtgtgtgggtgtgc(GT)9atgc(GT)6ttgtgtgtctgcgtgtgtgtttgtgtgtgtgcgtgcgtgtgcgtgtgcgtgtctgtgtgtgcgtgtgtgcgtgtgtgtgcgtgtgca(TG)11tctgtgtgcgtgtgcgtgtgc(GT)7a(TG)7cgtgtgc(GT)15ga(GT)8a(TG)7cttttttgtga(GT)8gcgtgcgtgcgtgcttgtgtttgtgtgtgtgga(G)10	362	15	376	--
c12658/f1p0/623	2	p3	(ACC)5	15	609	623	--
c12662/f1p26/883	1	p1	(A)26	26	855	880	--
c12665/f1p55/776	1	p2	(AG)45	90	620	709	ATTACTTGCCCGAAGACGTG	60.132	20	TATCGGCGAACATTTTGGTT	60.323	20	240	514	753	ATTACTTGCCCGAAGACGTG	60.132	20	TCGGCGAACATTTTGGTTAT	60.323	20	238	514	751	ATTACTTGCCCGAAGACGTG	60.132	20	ATCGGCGAACATTTTGGTTA	60.323	20	239	514	752
c12674/f1p8/834	1	p3	(AAG)7	21	632	652	CCCAGAAGGGAAAGAAGAGG	60.175	20	CTGCTGCTGCTTCTTGTACG	59.951	20	246	548	793	TGGAAGTCATGAGTGAAGCG	59.984	20	CTACGACCTCCTCTGCTGCT	59.769	20	225	494	718	GTTAGCTCAATGGCCCAGAA	60.214	20	CTGCTGCTGCTTCTTGTACG	59.951	20	259	535	793
c12688/f2p0/951	1	p1	(T)36	36	668	703	AGAACAGGGGCTTCAGAACA	59.844	20	CCATTTGAAAAGCGGAAGAA	60.181	20	228	543	770	CGACCATCACTTGCAAAGAA	59.840	20	CCATTTGAAAAGCGGAAGAA	60.181	20	187	584	770	AGAACAGGGGCTTCAGAACA	59.844	20	ACCATTTGAAAAGCGGAAGA	59.685	20	229	543	771
c12693/f2p62/1106	1	p1	(A)12	12	204	215	TCCGCCGTAAACCTTAAGAA	59.715	20	GCATGCTTGAGTTGTGCAGT	60.064	20	192	137	328	AGGACCTTCCCAAGGTTGAC	60.349	20	GCATGCTTGAGTTGTGCAGT	60.064	20	242	87	328	GATTCTCCGCCGTAAACCTT	60.451	20	GCATGCTTGAGTTGTGCAGT	60.064	20	197	132	328
c12694/f1p3/773	1	p1	(A)13	13	746	758	--
c12697/f1p2/901	1	p1	(C)16	16	564	579	AGATGGATCACGAGGAGTGG	60.072	20	ATGACGTAATAGCGGCGTTC	60.124	20	215	414	628	ATGGCCATCTTCACAAGGAG	60.073	20	ATGACGTAATAGCGGCGTTC	60.124	20	157	472	628	TGGACCACATGTAAACCCCT	60.088	20	ATGACGTAATAGCGGCGTTC	60.124	20	120	509	628
c12710/f1p5/619	1	p1	(T)10	10	497	506	TTGCCAGAATTCTACCAGGG	60.066	20	GCTTCTTCCCCTTAATGTGC	58.789	20	146	390	535	TTGCCAGAATTCTACCAGGG	60.066	20	GCTTCTTCCCCTTAATGTGCT	59.739	21	146	390	535	AAAACACATTGACCCTTGCC	59.836	20	GCTTCTTCCCCTTAATGTGC	58.789	20	256	280	535
c12715/f1p2/886	1	p1	(T)11	11	653	663	AAGGGACAACTTTTGCATGG	59.971	20	GGGGTTGCACACACTCTCAT	60.999	20	143	629	771	AAGGGACAACTTTTGCATGG	59.971	20	ACATTTACTTTCGGGGTTGC	58.952	20	155	629	783	AAGGGACAACTTTTGCATGG	59.971	20	ATTTACTTTCGGGGTTGCAC	58.952	20	153	629	781
c12720/f1p2/713	1	p1	(C)10	10	704	713	--
c12721/f1p46/619	1	p1	(A)46	46	168	213	TTAACCCGTGTCCTACTGGC	59.993	20	AAGATTGCCATCCAGTTTGG	59.933	20	262	95	356	ACGTCGACTTTTGGTTGGAC	60.012	20	AAGATTGCCATCCAGTTTGG	59.933	20	241	116	356	TTAACCCGTGTCCTACTGGC	59.993	20	ACATCTGTCGGAGGTTCGTC	60.120	20	218	95	312
c12727/f1p2/907	1	p3	(TTG)6	18	780	797	ACTCTGAGCCACAACCCAAG	60.298	20	GCCATTGAAGGATTCACGTT	59.939	20	126	695	820	ACTCTGAGCCACAACCCAAG	60.298	20	TGTCTTCCGTTCCTCAGTCC	60.238	20	181	695	875	ACTCTGAGCCACAACCCAAG	60.298	20	GTGGACTGAAGGACTCGCAT	60.269	20	146	695	840
c12732/f1p1/568	1	p1	(A)10	10	83	92	CTAGTCTGTGAACACGGCCA	59.897	20	GCCCTGGACTCGAATAAACA	60.074	20	274	17	290	CTCTTCGTTATCCGGACTCG	59.830	20	GCCCTGGACTCGAATAAACA	60.074	20	246	45	290	CTAGTCTGTGAACACGGCCA	59.897	20	CCAACACGAACAGTTTCACG	60.190	20	177	17	193
c12739/f1p1/881	1	p3	(CGC)5	15	202	216	ATTTCCAGGCGTAAGAGGGT	59.962	20	GCTCCTCCGGCTTCTTTAGT	59.983	20	240	2	241	GGGGAGGACGAGGATATTGT	60.154	20	GCTCCTCCGGCTTCTTTAGT	59.983	20	191	51	241	AGAGGAGAGGAACGGAAAGG	59.811	20	GCTCCTCCGGCTTCTTTAGT	59.983	20	209	33	241
c12739/f1p1/881	2	p1	(A)14	14	755	768	TCAAGACCACCTCCTGAACC	60.088	20	CTCGTTGAGAGGGAGAAGGA	59.525	20	137	687	823	TCAAGACCACCTCCTGAACC	60.088	20	TCTCGTTGAGAGGGAGAAGG	59.525	20	138	687	824	CCTCAAGACCACCTCCTGAA	60.229	20	CTCGTTGAGAGGGAGAAGGA	59.525	20	139	685	823
c12740/f1p3/951	1	p3	(GAA)6	18	778	795	CAGCATCTCCAGTCAACCCT	60.261	20	ACCTTCTTTTTGGCAGCCTT	60.242	20	199	671	869	CAGCATCTCCAGTCAACCCT	60.261	20	TTGGCAGCCTTCTTCTTCTC	59.694	20	190	671	860	CAGCATCTCCAGTCAACCCT	60.261	20	AGGAGGAACTGGAGGAGACC	59.661	20	216	671	886
c12741/f1p64/751	1	c	(A)10tacacctgtaaac(T)10	33	702	734	--
c12753/f1p3/618	1	p1	(A)11	11	353	363	AGGGGGTGTCCAAGGTATTC	60.052	20	ACTCGCATGCATGTCAAAAA	60.265	20	210	287	496	AGGGGGTGTCCAAGGTATTC	60.052	20	CTCGCATGCATGTCAAAAAG	60.401	20	209	287	495	TGTAGGGGGTGTCCAAGGTA	60.224	20	ACTCGCATGCATGTCAAAAA	60.265	20	213	284	496
c12758/f1p46/619	1	p1	(A)27	27	592	618	--
c12768/f1p11/938	1	p1	(A)14	14	475	488	AATGTGTGTGCGTGTGTGTG	60.122	20	GCGTAGTGACAGCATTGGAA	59.871	20	178	414	591	AATGTGTGTGCGTGTGTGTG	60.122	20	ATGGCGTAGTGACAGCATTG	59.746	20	181	414	594	AATGTGTGTGCGTGTGTGTG	60.122	20	TGATGGCGTAGTGACAGCAT	60.296	20	183	414	596
c12770/f1p4/936	1	p1	(G)12	12	495	506	GAAGTTTCAGTTGGCAGGCT	59.478	20	GCACTGTTTGAAATCTCGCA	59.995	20	196	432	627	GAAGTTTCAGTTGGCAGGCT	59.478	20	TCTGAATTGCATTTTGAGCG	59.953	20	121	432	552	GAAGTTTCAGTTGGCAGGCT	59.478	20	TGGAGTGGGTTAGGGAGATG	59.920	20	260	432	691
c12772/f1p0/915	1	p1	(T)27	27	857	883	--
c12803/f1p0/719	1	c	(TG)7tatgtgtgtgtc(TG)17ta(TG)15ta(TG)10t(TG)23ttcgtttgtgatgcatg(T)10	188	1	188	--
c12803/f1p0/719	2	c*	(C)17(CA)6*ggcactctctttcacacactctttt(AC)7(ACAT)10*(AT)6*	115	304	418	CACGCTCATACACATTCACTCA	59.788	22	CCATATCCAAAGTATGCCGAA	59.803	21	274	249	522	CACGCTCATACACATTCACTCA	59.788	22	CACCATATCCAAAGTATGCCG	60.216	21	276	249	524	CAATCACGCTCATACACATTCA	59.614	22	CCATATCCAAAGTATGCCGAA	59.803	21	278	245	522
c12810/f1p0/726	1	c	(TA)8tgtatgc(AT)11gcatac(AT)11gtatgc(AT)9	97	19	115	--
c12812/f1p0/873	1	p2	(GT)6	12	704	715	AACATTTTGTGCCACGACAG	59.615	20	GGCCAATCGTGTGTTTACAA	59.444	20	156	653	808	AACATTTTGTGCCACGACAG	59.615	20	TTGGCCAATCGTGTGTTTAC	59.444	20	158	653	810	ACGACAGGAAACCCATTCAT	59.263	20	GGCCAATCGTGTGTTTACAA	59.444	20	143	666	808
c12821/f1p6/727	1	c	(TC)7tgtctcc(CT)9	39	557	595	AGAGGTGGCTGAAATGGTTG	60.111	20	TTTTTCGAAACCAAGGGAAA	59.537	20	259	377	635	AACCTGAAGAGGTGGCTGAA	59.844	20	TTTTTCGAAACCAAGGGAAA	59.537	20	266	370	635	ACCTGAAGAGGTGGCTGAAA	59.844	20	TTTTTCGAAACCAAGGGAAA	59.537	20	265	371	635
c12828/f6p3/981	1	p1	(T)13	13	841	853	CTGCAACTCACCACAAGGTC	59.310	20	TGCACATACATGGAAAGGCT	59.152	20	182	773	954	TCTGCAACTCACCACAAGGT	59.310	20	TGCACATACATGGAAAGGCT	59.152	20	183	772	954	CTGCAACTCACCACAAGGTC	59.310	20	CATGGAAAGGCTTGAAAACAA	60.096	21	174	773	946
c12830/f1p0/628	1	p1	(T)10	10	298	307	ATATTGCCGTTGGGCTTATG	59.816	20	TTTCAGTCTAAAACGCCGGT	59.747	20	271	270	540	ATATTGCCGTTGGGCTTATG	59.816	20	CGCCGGTGGGTAACATAATA	60.580	20	258	270	527	TATTGATATTGCCGTTGGGC	60.670	20	TTTCAGTCTAAAACGCCGGT	59.747	20	276	265	540
c12841/f1p21/809	1	p1	(A)17	17	757	773	TTTTGTTGCAAAGAAAACTTGAA	58.988	23	GAAACAGAACTCATAACTTGAAGAAG	57.086	26	235	573	807	TTTTGTTGCAAAGAAAACTTGAA	58.988	23	AGAAACAGAACTCATAACTTGAAGAA	57.086	26	236	573	808	TTTTGTTGCAAAGAAAACTTGAA	58.988	23	AGAAACAGAACTCATAACTTGAAGAAG	57.981	27	236	573	808
c12843/f1p25/1043	1	p3	(CGT)7	21	659	679	CTCGGTGCTCAACTCTGTCA	60.178	20	ACGACACGGAGATCATGGAC	60.968	20	221	518	738	CTCGGTGCTCAACTCTGTCA	60.178	20	GACGACACGGAGATCATGG	60.063	19	222	518	739	CTCGGTGCTCAACTCTGTCA	60.178	20	CGACACGGAGATCATGGAC	60.063	19	220	518	737
c12843/f1p25/1043	2	p1	(C)12	12	959	970	CTCTCCAACCTCACGGACAC	60.713	20	TTCTTGGTCGTTGTGACTCG	59.873	20	152	888	1039	CCAGGAGGAGGTCAATGTCT	59.101	20	TTCTTGGTCGTTGTGACTCG	59.873	20	108	932	1039	ACCAGGAGGAGGTCAATGTCT	59.983	21	TTCTTGGTCGTTGTGACTCG	59.873	20	109	931	1039
c12844/f1p9/904	1	p3	(GGA)7	21	114	134	GAGGAAGAGGAGGAGGAGGA	59.883	20	TTGAGGAGAGGGAGAGACGA	60.064	20	135	72	206	GAGGAAGAGGAGGAGGAGGA	59.883	20	GGAGGTATCATCTGCGGGTA	59.917	20	268	72	339	GTGAGGGAGAGGAGGAAAGG	60.186	20	TTGAGGAGAGGGAGAGACGA	60.064	20	155	52	206
c12856/f1p1/742	1	p3	(ATT)5	15	596	610	TCCACTTGTGCCCTTTTCTT	59.711	20	TTTCTTACCTGTTTACCAACATATGAA	59.352	27	128	551	678	TCCACTTGTGCCCTTTTCTT	59.711	20	TTCTTACCTGTTTACCAACATATGAA	58.222	26	127	551	677	CATCCACTTGTGCCCTTTTC	60.495	20	TTTCTTACCTGTTTACCAACATATGAA	59.352	27	130	549	678
c12860/f1p0/704	1	c	(TG)7cgtgcatgtgcgtgtgtgcgggtgca(TG)8(AG)10	76	244	319	CATGGTCCACTTGCAAAAAG	59.170	20	GGTATCCATATCCCCATTTCTC	58.534	22	280	66	345	CATGGTCCACTTGCAAAAAG	59.170	20	GGTATCCATATCCCCATTTCTCT	59.445	23	280	66	345	CATGGTCCACTTGCAAAAAGT	60.023	21	GGTATCCATATCCCCATTTCTC	58.534	22	280	66	345
c12871/f1p0/540	1	p2	(TG)7	14	37	50	CGTGTTTTTGTGCATGTGTG	59.634	20	ACCTATGGGGATGTTCAGCA	60.340	20	215	14	228	GCGTGTTTTTGTGCATGTGT	60.628	20	ACCTATGGGGATGTTCAGCA	60.340	20	216	13	228	ATGTGTGCGTGTTTTTGTGC	60.628	20	ACCTATGGGGATGTTCAGCA	60.340	20	222	7	228
c12871/f1p0/540	2	c	(CATA)11catgagataagtcagaatacacaccaaaacccacacacaccaccctaacatccaaaac(AACA)5	122	370	491	TGGATAGATGCACAGACAAACA	59.199	22	ggggTCTTAGAGGGTCGTTG	60.872	20	199	337	535	CAGATGGATAGATGCACAGACAA	60.147	23	ggggTCTTAGAGGGTCGTTG	60.872	20	203	333	535	CAGATGGATAGATGCACAGACA	58.751	22	ggggTCTTAGAGGGTCGTTG	60.872	20	203	333	535
c12880/f1p7/754	1	p1	(T)13	13	672	684	TCGTCGATGTTTAGTCGTGC	59.871	20	TTGGCCAATATCCAGTTGGT	60.192	20	108	632	739	CATGTGCCTTCGTGTAGGTG	60.175	20	TTGGCCAATATCCAGTTGGT	60.192	20	192	548	739	CACACGTCGGTGGTAGTGAG	60.218	20	TTGGCCAATATCCAGTTGGT	60.192	20	137	603	739
c12887/f2p1/851	1	c	(GAG)7gaagaggagatggaagaagaggaagaggaggagggtgaagaggaagaggaggagggtgaagaggaagaggaggagggt(GAAGAG)5	129	533	661	CACAGCAGCACCACCTAAAA	59.904	20	ATGGTTCCTTCAGCCTGGTA	59.550	20	251	471	721	CACAGCAGCACCACCTAAAA	59.904	20	AATTCATCTGCAGGCATGGT	60.492	20	266	471	736	CACAGCAGCACCACCTAAAA	59.904	20	ATTCATCTGCAGGCATGGTT	60.492	20	265	471	735
c12890/f2p4/676	1	p1	(G)15	15	566	580	CAAGATCAAAGACACCGCCT	60.255	20	TCTTGATCACGTGGTTCTGC	59.837	20	265	358	622	TGCGGCTACACCATTGACTA	60.280	20	TCTTGATCACGTGGTTCTGC	59.837	20	144	479	622	AGGGTTGGCAAGATCAAAGA	59.670	20	TCTTGATCACGTGGTTCTGC	59.837	20	273	350	622
c12894/f1p1/734	1	p2	(TA)6	12	87	98	TGGAAAGAGGAGGTGGAAAC	59.112	20	TTCCTTCTTGCACGTCTCCT	59.989	20	278	3	280	ATGGAAAGAGGAGGTGGAAAC	59.429	21	TTCCTTCTTGCACGTCTCCT	59.989	20	279	2	280	GGAAAGAGGAGGTGGAAACA	59.112	20	TCCCTTCCTCTCTTTCTCTCG	60.074	21	139	4	142
c12894/f1p1/734	2	c	(A)10tgatgataaggatgatattaagctgatgggacggaagccatgttgtaggaaccatagacaatcatccaggtcggagcagctcgaag(GAA)15	141	427	567	CCCTGATCACAGTCAACAACA	59.581	21	CCTTTTTCTTTTTCTTCTCCTCC	58.966	23	232	389	620	CCCTGATCACAGTCAACAACA	59.581	21	TTTTCTTTTTCTTCTCCTCCTTCA	59.882	24	229	389	617	CCCTGATCACAGTCAACAACA	59.581	21	CCTTTTTCTTTTTCTTCTCCTCCT	59.794	24	232	389	620
c12894/f1p1/734	3	p3	(GAT)5	15	711	725	--
c12914/f1p0/607	1	c	(TG)36c(GT)9g(GT)66	224	1	224	--
c12914/f1p0/607	2	c	(A)19gcaaaaagcaaaaaaacaaacaaacaaacaaataccgcaaaaacttttaaaaacttgaaaaaaactttccgcaaaaact(A)19	117	458	574	TTCAGGTTTTGAACGGCTTC	60.227	20	AAAGTTTTATTTCTAATTTTGCGG	57.336	24	180	422	601	TTCAGGTTTTGAACGGCTTC	60.227	20	CGATAAAGTTTTATTTCTAATTTTGCG	59.874	27	184	422	605	TCGTCTTACACCAGGGTTTTG	60.016	21	AAAGTTTTATTTCTAATTTTGCGG	57.336	24	279	323	601
c12918/f1p1/946	1	c	(T)11actcaatacgaaaattgaaactttatactggaaacgaaaattgaaatttttttaaaacttgacaggtaaactggaacg(T)18	107	742	848	TGATAGCACTTCGACGCAAC	60.019	20	GCGCAAAAGACACAATCAAA	59.856	20	185	706	890	GCGTCATACACGGGGTAGAT	59.843	20	GCGCAAAAGACACAATCAAA	59.856	20	263	628	890	CTGATAGCACTTCGACGCAA	60.157	20	GCGCAAAAGACACAATCAAA	59.856	20	186	705	890
c12922/f1p37/823	1	c	(TC)39(AC)14gcgcgcggtcgacagtttgtaagcctattgtacaccatgtggaagatttatcttcacataaaaatccagaacattcc(A)29	212	544	755	CACGTACAAGGCCATTCTCTC	59.749	21	CGTCCACCCTTATCCTTACAGA	60.365	22	279	518	796	CACGTACAAGGCCATTCTCTC	59.749	21	CGTCCACCCTTATCCTTACAG	58.589	21	279	518	796	CGTACAAGGCCATTCTCTCTC	58.947	21	ACACGTCCACCCTTATCCTT	58.377	20	280	520	799
c12930/f1p0/930	1	p1	(T)16	16	581	596	AGCGCCAAGAAAAAGACAAC	59.499	20	TTTTCAACCACAGCCTTTGA	59.293	20	265	463	727	AGCGCCAAGAAAAAGACAAC	59.499	20	CAACATTTTCAACCACAGCC	59.024	20	270	463	732	AGCGCCAAGAAAAAGACAAC	59.499	20	CAACATTTTCAACCACAGCCT	60.023	21	270	463	732
c12941/f1p0/838	1	p1	(T)16	16	629	644	CCGTGACCATTCTGTTTCCT	59.966	20	TCTAAAATTAATGCTTAAACTGGCA	58.574	25	141	571	711	CCTCGTCACCCTGCATCTAT	60.096	20	TCTAAAATTAATGCTTAAACTGGCA	58.574	25	247	465	711	CCGTGACCATTCTGTTTCCT	59.966	20	AAAATTAATGCTTAAACTGGCATACA	59.460	26	138	571	708
c12943/f1p0/632	1	c	(TA)6catataatttttttttctcttttttttatgctgttatacttctacttagtatgacaagtccttgttatatgatgcagcttcaaagtgaataatt(TA)6ttgtata(AT)10	145	207	351	AGTTACAGACCCTTGCGACG	60.312	20	TTCCAACAAATCAAAAATACATCTC	58.542	25	270	111	380	AGTTACAGACCCTTGCGACG	60.312	20	TTCCAACAAATCAAAAATACATCTCT	59.385	26	270	111	380	AGTTACAGACCCTTGCGACG	60.312	20	TCCAACAAATCAAAAATACATCTC	57.278	24	269	111	379
c12945/f1p0/640	1	p1	(A)12	12	617	628	--
c12948/f1p38/921	1	c	(GGC)7ggtccttccgtcggccgcgtggcgtgtggcgtgggtgtggatagcctacatatagacgtact(TACA)5	103	761	863	GTGCAGTCTGAGGGAAAAGC	59.997	20	AAACGGTAAAAGTGCATCCAT	58.504	21	154	737	890	GGTGCAGTCTGAGGGAAAAG	59.844	20	AAACGGTAAAAGTGCATCCAT	58.504	21	155	736	890	GTGCAGTCTGAGGGAAAAGC	59.997	20	AACGGTAAAAGTGCATCCAT	57.092	20	153	737	889
c12949/f1p17/646	1	c	(TA)18(TG)37tttgtgtgtgtttgtgtgtgtatgtg(GT)17gc(GT)13a(TG)21	241	1	241	--
c12954/f1p10/559	1	p1	(A)14	14	530	543	--
c12959/f1p32/642	1	p2	(GA)9	18	245	262	AGCCGAAAGACTCCCTGTTT	60.247	20	AGGAGGCTTTCAGGAGGAAG	59.950	20	270	222	491	GGAAAACGCCACAAAACAGT	60.015	20	ACCTCCTCCTCCCCCTTTAC	60.675	20	167	195	361	AGCCGAAAGACTCCCTGTTT	60.247	20	AGAGGAGGCTTTCAGGAGGA	60.468	20	272	222	493
c12959/f1p32/642	2	p1	(A)32	32	525	556	CTTCCTCCTGAAAGCCTCCT	59.950	20	TTCCCTTTAGCCCGAAATCT	60.034	20	118	472	589	CTTCCTCCTGAAAGCCTCCT	59.950	20	TTAGCCCGAAATCTGACTGG	60.206	20	112	472	583	TCCTCCTGAAAGCCTCCTCT	60.468	20	TTCCCTTTAGCCCGAAATCT	60.034	20	116	474	589
c12965/f1p3/605	1	p1	(T)10	10	108	117	TGTGGGGAATGTGTGACATC	60.230	20	TAAACCTGCCCTGTACCTCC	59.052	20	103	42	144	TGTGGGGAATGTGTGACATC	60.230	20	CTAAACCTGCCCTGTACCTCC	60.005	21	104	42	145	TGTGGGGAATGTGTGACATC	60.230	20	AATGTTTCCGTTTCCCTCG	59.918	19	199	42	240
c12965/f1p3/605	2	p2	(AT)6	12	297	308	GAGGGAAACGGAAACATTTG	59.406	20	GGTAAATGTTGCATCCATTGATAA	59.980	24	278	223	500	TTAAAGCTTCGAGGGAAACG	59.469	20	ACAAAATGAGCACAGCTTGATA	57.599	22	261	213	473	CGTTTAAAGCTTCGAGGGAA	59.469	20	ACAAAATGAGCACAGCTTGATA	57.599	22	264	210	473
c12967/f2p27/831	1	p4	(AATA)10	40	789	828	--
c12970/f1p7/747	1	p2	(GA)7	14	103	116	GACCGGAGAGAGGGAGAGAC	60.345	20	TGGTCAGGTTACCGTCCTTC	59.966	20	121	54	174	GCGGAGAGAGAGAATCCAGA	59.636	20	TGGTCAGGTTACCGTCCTTC	59.966	20	139	36	174	GCGGAGAGAGAGAATCCAGA	59.636	20	GGCCTAAGGCATTTTTCTCC	60.041	20	185	36	220
c12970/f1p7/747	2	p2	(TA)7	14	451	464	AAGAAAGCATTCGGATGTGG	60.074	20	TCCCCTTTTCCAATTGTCTG	59.903	20	141	394	534	GTCGGTGTGTGCGTAGAAGA	59.905	20	TCCCCTTTTCCAATTGTCTG	59.903	20	275	260	534	AAGAAAGCATTCGGATGTGG	60.074	20	CAATTGTCTGCCGAGACCTT	60.255	20	131	394	524
c12972/f1p8/884	1	p1	(A)26	26	784	809	TTGTTGCAACCCAGTGTCTC	59.726	20	AAGGGGAAAACATGCAGATG	59.933	20	155	710	864	TTGTTGCAACCCAGTGTCTC	59.726	20	GGGGAAAACATGCAGATGAT	59.756	20	153	710	862	AGGTTGTTGCAACCCAGTGT	60.466	20	AAGGGGAAAACATGCAGATG	59.933	20	158	707	864
c12979/f1p3/852	1	p1	(A)15	15	525	539	ACCCGCTTGTTATTGAAGGA	59.569	20	GCGAGTGCTGAACAAATGAA	59.995	20	264	425	688	CCGCTTGTTATTGAAGGACC	59.569	20	GCGAGTGCTGAACAAATGAA	59.995	20	262	427	688	CCCGCTTGTTATTGAAGGAC	59.569	20	GCGAGTGCTGAACAAATGAA	59.995	20	263	426	688
c12980/f1p0/605	1	p2	(GA)7	14	450	463	GCAGATTGAGACGAGTGCAA	60.144	20	TCCCTTCTCTGCTTCTCTTCC	60.081	21	247	274	520	GCAGATTGAGACGAGTGCAA	60.144	20	TCTCTTCCTTCCCTTCTCTGC	60.081	21	256	274	529	GTGGGCAGATTGAGACGAGT	60.269	20	TCCCTTCTCTGCTTCTCTTCC	60.081	21	251	270	520
c12981/f1p0/656	1	p2	(TG)15	30	251	280	GCCAACAAATCTGCTGTTCA	59.847	20	CATGCAGACACATTCACACG	59.732	20	230	94	323	GCCAACAAATCTGCTGTTCA	59.847	20	ATGCAGACACATTCACACGG	60.604	20	229	94	322	GGGTTTTCCTCAGTAGCCAA	59.170	20	CATGCAGACACATTCACACG	59.732	20	245	79	323
c12988/f1p1/509	1	p1	(A)11	11	353	363	GAGAACCTGCCATATAAGCAAAA	59.657	23	TCACAAACATGTAGATTCAAAAGC	58.371	24	234	213	446	GAGAACCTGCCATATAAGCAAA	58.410	22	TCACAAACATGTAGATTCAAAAGC	58.371	24	234	213	446	GAACCTGCCATATAAGCAAAAA	58.332	22	TCACAAACATGTAGATTCAAAAGC	58.371	24	232	215	446
c13001/f1p20/857	1	p3	(AGC)5	15	163	177	TGCTCTACCTACAGCGCCTT	60.176	20	AGTAGGTGGCAGTTTGTGGG	60.028	20	189	32	220	TTGCTCTACCTACAGCGCCT	60.176	20	AGTAGGTGGCAGTTTGTGGG	60.028	20	190	31	220	TGCTCTACCTACAGCGCCTT	60.176	20	GGGTTCTGGTTTGTCGTGTT	59.867	20	170	32	201
c13006/f1p0/906	1	c	(TG)10cgcgcgtgc(GT)12	53	1	53	--
c13009/f2p0/895	1	p1	(G)10	10	338	347	CCTGTGATACAGCATGTGCC	60.144	20	ATGACTTCCGGGAAACCTCT	59.935	20	168	205	372	CTGTGATACAGCATGTGCCC	60.144	20	ATGACTTCCGGGAAACCTCT	59.935	20	167	206	372	GAGGAGGGCAAGGAAGTCTC	60.336	20	ATGACTTCCGGGAAACCTCT	59.935	20	128	245	372
c13009/f2p0/895	2	p1	(T)10	10	816	825	ATTTCCACATCGAATCCAGG	59.750	20	GGATGAACAGACATACCTTCACA	58.972	23	187	669	855	ATTTCCACATCGAATCCAGG	59.750	20	AGGATGAACAGACATACCTTCACA	59.928	24	188	669	856	ATTTCCACATCGAATCCAGG	59.750	20	GGATGAACAGACATACCTTCACAC	59.801	24	187	669	855
c13013/f1p5/859	1	p3	(GAG)6	18	135	152	GTGGTGTGCTGCTGAGGTTA	59.905	20	GGTTTCCTTGTACTTGCGGA	60.110	20	216	29	244	TGGTGTGCTGCTGAGGTTAC	59.905	20	GGTTTCCTTGTACTTGCGGA	60.110	20	215	30	244	GATGGCCGAAGAAGAGAATG	59.773	20	CACCATCTCAGGTTGGTCCT	59.962	20	256	97	352
c13024/f1p34/882	1	p1	(G)12	12	423	434	GACCCGCGCTACTACTTCTG	60.037	20	TGTTGGTTGCCTCTCCTTCT	59.844	20	251	265	515	GACCCGCGCTACTACTTCTG	60.037	20	GTTGGTTGCCTCTCCTTCTG	59.844	20	250	265	514	GACCCGCGCTACTACTTCTG	60.037	20	CAAATGTTGGTTGCCTCTCC	60.495	20	255	265	519
c13031/f1p27/923	1	p1	(A)12	12	47	58	AGGCTGTATGAGGAGAGAAAAA	57.264	22	ACATCACTCGTTCACCTCCC	59.969	20	257	5	261	AGGCTGTATGAGGAGAGAAAAA	57.264	22	CATCACTCGTTCACCTCCCT	60.112	20	256	5	260	AGGCTGTATGAGGAGAGAAAAA	57.264	22	TCACTCGTTCACCTCCCTCT	59.835	20	254	5	258
c13031/f1p27/923	2	p2	(TA)8	16	710	725	GGGATTGTGTCCCCCTTTAT	59.881	20	TGAGGTGTTCCAGAGCACAG	60.022	20	188	687	874	CGACATGAATAGGGGGATTG	60.148	20	TGAGGTGTTCCAGAGCACAG	60.022	20	201	674	874	CGACATGAATAGGGGGATTG	60.148	20	ACAGAACTTGGCACCTTGCT	59.914	20	104	674	777
c13032/f1p23/524	1	p3	(TTA)8	24	402	425	CCAGCACCAGAGAAAGGAAG	59.982	20	AGATAACAGGTGGGCGAATG	59.955	20	111	346	456	CCAGCACCAGAGAAAGGAAG	59.982	20	ATAATGGCGACTGGTTCTGG	59.955	20	137	346	482	GGACCGAATGGTTAAGCAAA	59.938	20	AGATAACAGGTGGGCGAATG	59.955	20	150	307	456
c13037/f3p57/903	1	p1	(A)14	14	796	809	TACAGCATTTTTCTTGCCCC	60.074	20	TTTTCTCTCTTTTTGCGAGGA	59.211	21	184	685	868	TACAGCATTTTTCTTGCCCC	60.074	20	TTTCTCTCTTTTTGCGAGGAA	59.211	21	183	685	867	TCAACGGCACAAGAGTTCAC	59.880	20	TTTTCTCTCTTTTTGCGAGGA	59.211	21	249	620	868
c13042/f1p0/872	1	c	(GT)10ttgtgtgtgc(GT)6ttgtt(TG)8	63	102	164	AGAGAAGGGGAAAGCCTGAG	59.950	20	CACATTCAGACAGACACACGC	60.374	21	172	20	191	GAAGCCGACATTCCAAGGTA	60.074	20	CACATTCAGACAGACACACGC	60.374	21	151	41	191	AAGCCGACATTCCAAGGTAA	59.569	20	CACATTCAGACAGACACACGC	60.374	21	150	42	191
c13042/f1p0/872	2	p2	(GA)6	12	655	666	CGTGGTTGTAAAGGGCTGTT	60.030	20	TTTCCTTATCCAGCTCCTTCTC	58.981	22	257	435	691	CGTGGTTGTAAAGGGCTGTT	60.030	20	TCTTTCCTTATCCAGCTCCTTC	58.981	22	259	435	693	GGGGAATAATACGGGTTCGT	59.909	20	TTTCCTTATCCAGCTCCTTCTC	58.981	22	274	418	691
c13045/f1p0/705	1	p2	(CA)65	130	1	130	--
c13050/f1p18/700	1	p1	(A)11	11	161	171	CAGGGCTCATTCACTTGTGTT	60.164	21	GCAACTTCATCTGAACAGGG	58.287	20	223	46	268	CAGGGCTCATTCACTTGTGTT	60.164	21	GCAACTTCATCTGAACAGGGT	59.201	21	223	46	268	CAGGGCTCATTCACTTGTGT	58.725	20	GCAACTTCATCTGAACAGGG	58.287	20	223	46	268
c13051/f1p0/565	1	p1	(A)14	14	41	54	CACAACGAATGAACGCTATG	57.792	20	CTTGGTGTCCACCTGCTTTT	60.149	20	253	1	253	CACAACGAATGAACGCTATG	57.792	20	GTGTCCACCTGCTTTTCGTT	60.156	20	249	1	249	CACAACGAATGAACGCTATGT	58.715	21	CTTGGTGTCCACCTGCTTTT	60.149	20	253	1	253
c13058/f6p1/995	1	p2	(AT)7	14	820	833	GATTTATCAGGGAAGGGGGA	60.089	20	AAGGAAAAATGAAAATGTTGCTTC	59.899	24	173	718	890	GGAAGGGGGAGGATGTAAAA	60.124	20	AAGGAAAAATGAAAATGTTGCTTC	59.899	24	163	728	890	GATTTATCAGGGAAGGGGGA	60.089	20	GGAAAAATGAAAATGTTGCTTC	57.797	22	171	718	888
c13059/f1p11/840	1	p1	(A)11	11	425	435	GGGTGTCATTGCAGTTTGTG	60.008	20	GCTGGTTCATTTACCCTGGA	59.933	20	269	382	650	GGGTGTCATTGCAGTTTGTG	60.008	20	TTCATTTACCCTGGAGTGCC	59.933	20	264	382	645	GGGTGTCATTGCAGTTTGTG	60.008	20	TCAGGCTGGTTCATTTACCC	59.933	20	273	382	654
c13086/f1p3/895	1	p1	(T)18	18	773	790	CAAATTGTATCAGTGCTAAAGAAGGA	60.077	26	TGCTTCCAATCCTTACTCTCC	58.398	21	257	608	864	TGAATGATTTTCAAATAAATCCTCAG	59.772	26	TGCTTCCAATCCTTACTCTCC	58.398	21	121	744	864	TGAATGATTTTCAAATAAATCCTCAG	59.772	26	TGCTTCCAATCCTTACTCTCCT	59.371	22	121	744	864
c13095/f1p0/570	1	c	(GT)34ttgtt(TG)18	109	339	447	GCTTTTGTGTGTTTGTGCGT	59.812	20	GCAATATAGCGAAAAAGCCG	59.846	20	271	236	506	GCGTGTGTTTGTGCTTTTGT	59.812	20	GCAATATAGCGAAAAAGCCG	59.846	20	199	308	506	ATGTGCGTGTGTTTGTGCTT	60.230	20	GCAATATAGCGAAAAAGCCG	59.846	20	203	304	506
c13109/f1p5/501	1	p1	(T)17	17	10	26	--
c13109/f1p5/501	2	p3	(TAT)6	18	247	264	CCCTTAGCCAACAAGGAACA	60.103	20	TATGACTGCAAGCCATCTGC	59.979	20	261	136	396	TTATCCCCCTTAGCCAACAA	59.406	20	TATGACTGCAAGCCATCTGC	59.979	20	267	130	396	TTTATCCCCCTTAGCCAACA	59.406	20	TATGACTGCAAGCCATCTGC	59.979	20	268	129	396
c13111/f1p9/875	1	p3	(CAG)6	18	190	207	CCGCACTACCATCACCACTA	59.591	20	AGGAGGAAACAGGCTCACAA	59.844	20	258	163	420	CCGCACTACCATCACCACTA	59.591	20	GGAGGAAACAGGCTCACAAG	59.844	20	257	163	419	CCGCACTACCATCACCACTA	59.591	20	GGCCCAAACATGACAAAAAC	60.214	20	210	163	372
c13111/f1p9/875	2	p1	(A)16	16	319	334	CCGCACTACCATCACCACTA	59.591	20	AGGAGGAAACAGGCTCACAA	59.844	20	258	163	420	CCGCACTACCATCACCACTA	59.591	20	GGAGGAAACAGGCTCACAAG	59.844	20	257	163	419	CCGCACTACCATCACCACTA	59.591	20	GGCCCAAACATGACAAAAAC	60.214	20	210	163	372
c13119/f2p6/952	1	p1	(A)10	10	891	900	GTCAAAGAAAAGAGGCGCTG	60.132	20	GATCGGCGGATTTTATTTCC	60.595	20	106	843	948	GTCAAAGAAAAGAGGCGCTG	60.132	20	ATCGATCGGCGGATTTTATT	60.614	20	109	843	951	GAAGGAAAGGAATGTGCGAG	59.813	20	GATCGGCGGATTTTATTTCC	60.595	20	186	763	948
c13129/f1p122/945	1	p3	(GTC)5	15	615	629	CACCTACAGGAGAAGCAGCC	60.012	20	CGAAGTTTGGAGTTTCGCTC	59.993	20	159	566	724	CACCTACAGGAGAAGCAGCC	60.012	20	TCGAAGTTTGGAGTTTCGCT	59.993	20	160	566	725	CACCTACAGGAGAAGCAGCC	60.012	20	GAAGTTTGGAGTTTCGCTCG	59.993	20	158	566	723
c13136/f1p0/593	1	p2	(CT)6	12	169	180	AACGCACATACAGACGACCA	60.183	20	GCAATCAGAGGGAGCATTTC	59.780	20	268	126	393	AACGCACATACAGACGACCA	60.183	20	ATGTTGCAATCAGAGGGAGC	60.226	20	273	126	398	AACGCACATACAGACGACCA	60.183	20	GTTGCAATCAGAGGGAGCAT	60.226	20	271	126	396
c13136/f1p0/593	2	p1	(A)10	10	545	554	GGGTTGAAAGCCATGAAAAA	59.916	20	TCCTAAGCATGTTTTGCGGT	60.637	20	185	405	589	TTGAAAGCCATGAAAAACCC	59.916	20	TCCTAAGCATGTTTTGCGGT	60.637	20	182	408	589	GAAATGCTCCCTCTGATTGC	59.780	20	TCCTAAGCATGTTTTGCGGT	60.637	20	216	374	589
c13141/f1p0/579	1	p1	(T)12	12	342	353	GAAAACAGCAGCAACGACAA	60.035	20	TCTGTGACCCAAGAGTTGACC	60.143	21	134	266	399	CAGCAGCAACGACAAGAAAA	60.172	20	TCTGTGACCCAAGAGTTGACC	60.143	21	129	271	399	GAAAACAGCAGCAACGACAA	60.035	20	CCTCTGTGACCCAAGAGTTGA	60.282	21	136	266	401
c13149/f1p1/624	1	p3	(GCT)6	18	576	593	--
c13155/f1p0/818	1	c	(TG)30ta(TG)15tt(TG)16c(GT)17	161	45	205	TGTGTATGTGTGTGTATGTGTGTG	57.817	24	AAAATGATGGCAATAACAAGCA	59.499	22	241	18	258	TGTGTGTGTATGTGTATGTGTGTG	57.817	24	AAAATGATGGCAATAACAAGCA	59.499	22	251	8	258	TGTGTGTGTATGTGTATGTGTGTGT	58.747	25	AAAATGATGGCAATAACAAGCA	59.499	22	251	8	258
c13157/f1p4/647	1	c	(TC)7(AC)14	42	534	575	ATCGATCAGGACTACGCCAC	60.104	20	TTCCACATGGTGTACAATAGGC	59.752	22	229	390	618	ACTGGCATCAGGTGAAGGAC	60.120	20	TTCCACATGGTGTACAATAGGC	59.752	22	204	415	618	ACTACGCCACGGACTACTGG	60.193	20	TTCCACATGGTGTACAATAGGC	59.752	22	219	400	618
c13161/f1p0/824	1	c	(CA)48gacacacacagacacacacagacacacacag(AC)54	235	590	824	--
c13163/f1p1/832	1	p2	(TA)7	14	788	801	--
c13164/f1p48/520	1	p1	(A)14	14	124	137	CTCTTCTCTTGCCCCATTCA	60.331	20	GCCAGTCCTTGAGGCATTTA	60.214	20	275	0	274	CTTCTCTTGCCCCATTCATC	59.629	20	GCCAGTCCTTGAGGCATTTA	60.214	20	273	2	274	TCTTCTCTTGCCCCATTCAT	59.629	20	GCCAGTCCTTGAGGCATTTA	60.214	20	274	1	274
c13165/f1p0/597	1	p2	(AT)6	12	251	262	TTCAGGGCATTTGAACATCA	60.049	20	GTCTGGAAGCGACTGAGGAC	59.993	20	140	210	349	TTCAGGGCATTTGAACATCA	60.049	20	ACAAATGACGGTCTGGAAGC	60.119	20	150	210	359	TTATTCCCAGGTGTTCAGGG	59.784	20	GTCTGGAAGCGACTGAGGAC	59.993	20	153	197	349
c13177/f1p1/840	1	p1	(T)10	10	464	473	GACCACATCACAATAGCCGA	59.527	20	GGGCATGACAGTGATGAGAA	59.637	20	280	353	632	CATGATGGCATGAACCTTGA	60.481	20	GGGCATGACAGTGATGAGAA	59.637	20	250	383	632	TCATGATGGCATGAACCTTG	60.481	20	GGGCATGACAGTGATGAGAA	59.637	20	251	382	632
c13181/f1p0/963	1	p2	(AT)8	16	634	649	TGCACGTGTGTGTTTTCAGA	59.912	20	CATGGAATCCACAGGGAAAA	60.692	20	156	588	743	ACCCACAGTCAGGGTGAGAG	60.153	20	CATGGAATCCACAGGGAAAA	60.692	20	137	607	743	CCCACAGTCAGGGTGAGAGT	60.153	20	CATGGAATCCACAGGGAAAA	60.692	20	136	608	743
c13184/f1p92/801	1	p1	(T)10	10	716	725	TGGTTTGGCATATTCCCATT	60.016	20	GGAATATACTACAATCAATCCACAAAA	58.782	27	156	600	755	GGCATGAGCCATAAAGTGGT	59.962	20	GGAATATACTACAATCAATCCACAAAA	58.782	27	228	528	755	AGGCATGAGCCATAAAGTGG	60.096	20	GGAATATACTACAATCAATCCACAAAA	58.782	27	229	527	755
c13186/f1p2/779	1	p1	(T)10	10	735	744	--
c13190/f2p2/868	1	p1	(T)10	10	702	711	GACCAGCATGAGGAAGGAAG	59.803	20	GACATCAAAACAACCCACTGAA	59.875	22	256	487	742	AGACCAGCATGAGGAAGGAA	59.803	20	GACATCAAAACAACCCACTGAA	59.875	22	257	486	742	AAGACCAGCATGAGGAAGGA	59.803	20	GACATCAAAACAACCCACTGAA	59.875	22	258	485	742
c13194/f1p33/832	1	p2	(GA)9	18	557	574	AGCCGAAAGACTCCCTGTTT	60.247	20	AGGAGGCTTTCAGGAGGAAG	59.950	20	270	534	803	GGAAAACGCCACAAAACAGT	60.015	20	ACCTCCTCCTCCCCCTTTAC	60.675	20	167	507	673	AGCCGAAAGACTCCCTGTTT	60.247	20	AGAGGAGGCTTTCAGGAGGA	60.468	20	272	534	805
c13197/f1p0/752	1	p1	(T)11	11	324	334	TCTTTGTTGCAGCCTTGATG	59.988	20	CCCCTGTACAAGCACCAGTT	60.028	20	226	234	459	CTTTGTTGCAGCCTTGATGA	59.988	20	CCCCTGTACAAGCACCAGTT	60.028	20	225	235	459	CTTTGTTGCAGCCTTGATGA	59.988	20	TTTTCCCCTGTACAAGCACC	59.971	20	229	235	463
c13197/f1p0/752	2	p1	(A)18	18	461	478	TCTTTGTTGCAGCCTTGATG	59.988	20	GGGAAGATTCACCTCATGCT	59.094	20	274	234	507	CTTTGTTGCAGCCTTGATGA	59.988	20	GGGAAGATTCACCTCATGCT	59.094	20	273	235	507	TGTTCTTTGTTGCAGCCTTG	60.027	20	GGGAAGATTCACCTCATGCT	59.094	20	277	231	507
c13201/f1p16/632	1	p1	(T)12	12	4	15	--
c13205/f1p16/958	1	p1	(A)10	10	910	919	--
c13214/f1p5/829	1	p3	(ATT)8	24	398	421	AGCCACACCCTGCTTTGTTA	60.689	20	AATTGGTGGGATTAGGAGGG	60.011	20	215	326	540	TAAGCCACACCCTGCTTTGT	60.689	20	AATTGGTGGGATTAGGAGGG	60.011	20	217	324	540	ATGTGTCCTAAGCCACACCC	59.851	20	CGCCTACTCCCCTTTCTTGT	60.621	20	272	316	587
c13214/f1p5/829	2	p1	(T)11	11	779	789	--
c13217/f1p5/532	1	p1	(A)11	11	77	87	AATTGCCTTTTTCATGGATCA	59.402	21	CTTCCCCAGCATTTGTGTTT	59.971	20	205	38	242	AATTGCCTTTTTCATGGATCA	59.402	21	TACATTTCACCTTCCCCAGC	59.933	20	215	38	252	AATTGCCTTTTTCATGGATCA	59.402	21	CTTGCTTGCTAGCCTTTTGC	60.285	20	162	38	199
c13217/f1p5/532	2	p1	(A)14	14	510	523	--
c13218/f1p24/900	1	p2	(AT)7	14	862	875	--
c13228/f1p12/865	1	p1	(A)20	20	114	133	TTCTTCCTCGCCCTGTTAAA	59.817	20	TGTGCATCTGCTTGAGTTCC	59.992	20	167	11	177	TTCTTCCTCGCCCTGTTAAA	59.817	20	CATCATGGCCACAAGAGATG	60.072	20	262	11	272	TTCTTCCTCGCCCTGTTAAA	59.817	20	TTCATTGACCCAAGGTCTCC	59.903	20	228	11	238
c13235/f1p1/723	1	p1	(A)15	15	54	68	CTTTGAGGGGAATTCTGACG	59.665	20	TCACTATTTCACCGAAGGGG	59.926	20	263	22	284	CTTTGAGGGGAATTCTGACG	59.665	20	GTTGGCGTTTCAAAATGGTT	59.845	20	208	22	229	CTTTGAGGGGAATTCTGACG	59.665	20	AAGGGGTGTGTGAATTGGAG	59.820	20	249	22	270
c13238/f1p4/517	1	c	(TG)11tataa(GT)6ataagtgtgtgtgtataaa(TG)13ca(TG)6tatgtgtgtgtt(TG)40	190	1	190	--
c13239/f1p24/946	1	p1	(T)27	27	1	27	--
c13241/f1p1/739	1	p3	(TTA)5	15	658	672	TTCATAACGGAGCCATTTCC	59.901	20	AAGAACTTCCACTTTACAGAAAATCC	59.541	26	123	580	702	CGCTACAAATCCGTCAGTCA	59.864	20	AAGAACTTCCACTTTACAGAAAATCC	59.541	26	148	555	702	TTCATAACGGAGCCATTTCC	59.901	20	GAACTTCCACTTTACAGAAAATCC	57.498	24	121	580	700
c13245/f1p112/730	1	p1	(A)41	41	689	729	--
c13249/f1p0/663	1	c	(TG)25t(TG)8ta(TG)8ta(TG)8c(GT)9a(TG)8ta(TG)15tatgtgtgtgtgtt(TG)22tcta(TG)35ta(TG)11g(GT)8ttatgcacctgcgtgtctgggtgc(GT)7	382	1	382	--
c13258/f1p2/579	1	p2	(TG)10	20	2	21	--
c13258/f1p2/579	2	p2	(GA)7	14	128	141	AAGTGTGTGTGTGGGTGTGA	58.361	20	GCAGATCAGCTAAAGCAGCC	60.265	20	197	38	234	AAGTGTGTGTGTGGGTGTGA	58.361	20	GGCAGATCAGCTAAAGCAGC	60.265	20	198	38	235	TGTGTGTGTGTGTGTGTGTGA	59.003	21	GCAGATCAGCTAAAGCAGCC	60.265	20	234	1	234
c13259/f1p1/730	1	p2	(TA)7	14	686	699	--
c13261/f1p0/778	1	p3	(AAG)7	21	533	553	TGAGCCACAGAGTTCCAGTG	60.022	20	TGGGAGGCTTTATGCTGACT	59.836	20	260	360	619	TTCCAGTGACAACCCAACAA	59.976	20	TGGGAGGCTTTATGCTGACT	59.836	20	248	372	619	TGAGCCACAGAGTTCCAGTG	60.022	20	GCTTTTTCTTTTTGGGAGGC	60.184	20	272	360	631
c13264/f1p78/656	1	p1	(A)11	11	343	353	TGGCAATCCCTGTGTAATCA	59.924	20	TGTTCAAAAGGGCCATAAGC	60.074	20	219	299	517	GTCATTGTGGTTAGCCAGGG	60.375	20	TGTTCAAAAGGGCCATAAGC	60.074	20	247	271	517	TGTCATTGTGGTTAGCCAGG	59.566	20	TGTTCAAAAGGGCCATAAGC	60.074	20	248	270	517
c13268/f1p14/602	1	c	(T)11c(T)11	23	79	101	CTGCCAAGGGAGAATTGGTA	60.066	20	AAAAACAGAGAGATATGGCAAACC	59.912	24	163	5	167	CTGCCAAGGGAGAATTGGTA	60.066	20	AAAACAGAGAGATATGGCAAACC	58.707	23	162	5	166	TGCCAAGGGAGAATTGGTAA	60.439	20	AAAAACAGAGAGATATGGCAAACC	59.912	24	162	6	167
c13277/f1p3/850	1	p3	(GAG)6	18	185	202	CCCTCAACATGCCTAAAGGA	60.066	20	CTTCCTCACTGCCAGACTCC	59.986	20	209	50	258	AAGAAGGAGGAGAAGGAGCG	60.088	20	CTTCCTCACTGCCAGACTCC	59.986	20	132	127	258	AAGAAGGAGGAGAAGGAGCG	60.088	20	TTCCTCACTGCCAGACTCCT	59.986	20	131	127	257
c13277/f1p3/850	2	c	(T)12atttttttttattta(T)11atta(T)12	54	742	795	AGCAGCTTGCAAAGGTTCTC	59.763	20	GGCACACTGCATGGTTATTG	59.995	20	251	583	833	CGTCCAACTGGACTTGTTGA	59.720	20	GGCACACTGCATGGTTATTG	59.995	20	134	700	833	AGCAGCTTGCAAAGGTTCTC	59.763	20	ACAACTGACTCGGCACACTG	59.940	20	262	583	844
c13278/f1p0/756	1	p1	(A)10	10	521	530	GGACTGCAGAATTGACTTGGA	60.248	21	CAGGCTGACTTTGGTAGGGA	60.246	20	278	420	697	AGGACTGCAGAATTGACTTGG	59.343	21	CAGGCTGACTTTGGTAGGGA	60.246	20	279	419	697	GGACTGCAGAATTGACTTGG	58.287	20	CAGGCTGACTTTGGTAGGGA	60.246	20	278	420	697
c13285/f1p0/616	1	c	(TTA)6tcattatttttattattattatcattatcataattattgctatcattaccagtattattattattgtcattatcac(TAT)5	109	25	133	--
c13285/f1p0/616	2	p1	(T)10	10	458	467	TTGGGTCAAAGTCCAGTGTG	59.565	20	GGCATCGCGAGAATTTTACA	61.105	20	279	239	517	GGGTCAAAGTCCAGTGTGAAA	59.997	21	ATGGCATCGCGAGAATTTTA	60.557	20	279	241	519	TTGGGTCAAAGTCCAGTGTG	59.565	20	TGGCATCGCGAGAATTTTA	60.306	19	280	239	518
c13295/f1p177/969	1	p1	(A)32	32	930	961	--
c13301/f1p8/732	1	p3	(ACC)6	18	209	226	GGCTGAGCAGATAAAGGTGC	59.985	20	CACGTTATGCCACATCCTTG	59.988	20	225	165	389	GGCTGAGCAGATAAAGGTGC	59.985	20	TGACGATCGTACTACCGCAG	59.888	20	184	165	348	CAGCGTGAAAATATCTGCCA	59.833	20	CACGTTATGCCACATCCTTG	59.988	20	272	118	389
c13309/f1p0/935	1	p1	(T)17	17	640	656	GAATTGCTGCTCGAGAAAGG	60.096	20	TCGCTTTTAATGAATATCTCCACA	59.993	24	173	567	739	GAATTGCTGCTCGAGAAAGG	60.096	20	TCGCTTTTAATGAATATCTCCACA	59.993	24	275	465	739	GTCACGTCTCAGTCACCGAA	59.872	20	TCGCTTTTAATGAATATCTCCACA	59.993	24	190	550	739
c13314/f1p1/911	1	p2	(GT)7	14	788	801	CGAAGGGAAATGAGACGAGA	60.331	20	TATACAAACACGCACACGCA	59.783	20	208	618	825	TAGCGAAGGGAAATGAGACG	60.344	20	TATACAAACACGCACACGCA	59.783	20	211	615	825	CGAAGGGAAATGAGACGAGA	60.331	20	ATACAAACACGCACACGCAC	60.650	20	207	618	824
c13316/f1p0/824	1	p2	(GT)6	12	188	199	AAACAGTGCGGAAGCATTTT	59.752	20	GGCTGCTGATTCCTCTTGTC	59.957	20	139	119	257	AAAACAGTGCGGAAGCATTT	59.752	20	GGCTGCTGATTCCTCTTGTC	59.957	20	140	118	257	AAAACAGTGCGGAAGCATTT	59.752	20	GCTGATTCCTCTTGTCAGGC	59.957	20	136	118	253
c13328/f1p0/604	1	p1	(T)10	10	15	24	--
c13329/f1p0/778	1	p3	(TTG)5	15	344	358	--
c13330/f1p0/907	1	p1	(T)10	10	672	681	TGTTTTGCCCAACACCTGTA	60.004	20	CCAAAATGTTGCCCAGAGAT	59.933	20	180	557	736	TAAAGCCAAGACCAACCACC	59.971	20	CCAAAATGTTGCCCAGAGAT	59.933	20	253	484	736	TGTTTTGCCCAACACCTGTA	60.004	20	ACCAAAATGTTGCCCAGAGA	60.495	20	181	557	737
c13334/f1p7/743	1	p1	(T)18	18	422	439	TGTGTTGGAGGCTATTGATGA	59.138	21	AATTCAACTGCAAAAAGGGG	59.064	20	274	341	614	TGTGTTGGAGGCTATTGATGA	59.138	21	AAATTCAACTGCAAAAAGGGG	60.330	21	275	341	615	TGTGTTGGAGGCTATTGATGA	59.138	21	ATTCAACTGCAAAAAGGGGC	61.339	20	273	341	613
c13344/f1p7/948	1	p1	(A)12	12	672	683	ACTTGTGTTGTCCAGCCCTC	60.159	20	TGGAAAAATGCCCTCAATCT	59.505	20	193	589	781	CTTGTGTTGTCCAGCCCTCT	60.298	20	TGGAAAAATGCCCTCAATCT	59.505	20	192	590	781	TTGTCCAGCCCTCTCCAATA	60.594	20	TGGAAAAATGCCCTCAATCT	59.505	20	186	596	781
c13345/f1p0/525	1	p2	(AC)38	76	3	78	--
c13351/f1p54/857	1	p1	(A)30	30	728	757	CATCATGACAAAACGCCTGT	59.572	20	CCATTTGATCCAGCAATGAA	59.474	20	142	670	811	ACGACCATCACCAACGTTCT	60.431	20	CCATTTGATCCAGCAATGAA	59.474	20	279	533	811	TTCTCTCGGGCAAAATCTTC	59.387	20	CCATTTGATCCAGCAATGAA	59.474	20	263	549	811
c13365/f1p1/761	1	c	(AC)10atacatacacacatacatacacatacatatatatacatgcacat(AC)7	78	10	87	--
c13367/f1p1/661	1	p1	(T)10	10	478	487	ATGCTTTCCATTTCCATTGC	59.907	20	CACATGTGACACGTTAAAGAAAAA	59.139	24	273	259	531	GCTTTCCATTTCCATTGCAT	59.907	20	CACATGTGACACGTTAAAGAAAAA	59.139	24	271	261	531	ATTGCATTTCCCGATGGTTA	60.153	20	CACATGTGACACGTTAAAGAAAAA	59.139	24	258	274	531
c13374/f1p0/594	1	c	(TG)20cata(TG)19	82	5	86	--
c13381/f1p5/921	1	p1	(T)28	28	1	28	--
c13381/f1p5/921	2	p1	(A)10	10	903	912	--
c13384/f1p0/677	1	c*	(AAGAA)5(AAAG)5*	39	497	535	CCGGGATTTTGTGAAAGAGA	60.044	20	AATACATCTGGTGTGAAGGCG	60.008	21	207	402	608	GACCGGGATTTTGTGAAAGA	59.910	20	AATACATCTGGTGTGAAGGCG	60.008	21	209	400	608	AAGCGACACGGTGAATAAGG	60.132	20	AATACATCTGGTGTGAAGGCG	60.008	21	185	424	608
c13385/f1p1/820	1	p1	(T)10	10	789	798	--
c13391/f1p8/553	1	p1	(T)10	10	44	53	CTCTTCTCCCCGCGTGTC	61.965	18	GTTGAATTGCCATTTTGCCT	59.945	20	141	2	142	CTCTTCTCCCCGCGTGTC	61.965	18	ATCAATACCCTTGGGCTTCC	60.152	20	251	2	252	CTCTTCTCCCCGCGTGTC	61.965	18	TGTCTAACACGATCCCAGCA	60.263	20	100	2	101
c13396/f1p15/638	1	p1	(C)15	15	624	638	--
c13399/f1p45/535	1	c	(A)10tacacctgtaaac(T)10	33	487	519	--
c13400/f1p0/606	1	c	(TG)10cgtctgtatatata(TG)23tc(TG)8	98	1	98	--
c13403/f1p2/947	1	c	(AATC)5aaagttgttgtacttaaacatttcactcaaacc(T)10	63	807	869	CGAGACTCTGCTCCTCCAAG	60.275	20	CCAAAACCTCAGCGCATTAT	60.096	20	255	657	911	CGGGTCATCCTCTACCTCAC	59.530	20	CCAAAACCTCAGCGCATTAT	60.096	20	184	728	911	CGAGACTCTGCTCCTCCAAG	60.275	20	ACCAAAACCTCAGCGCATTA	60.637	20	256	657	912
c13404/f1p2/748	1	p3	(AAG)5	15	673	687	TGAAGCTGCAAATGATGAGG	59.948	20	GGTGTCAGAGGTCTTGGCAT	60.120	20	244	497	740	AAGGAGTTGGCAGGAGTTGA	59.844	20	GGTGTCAGAGGTCTTGGCAT	60.120	20	216	525	740	CAGATGCCCTGAGGAAACTC	59.803	20	GGTGTCAGAGGTCTTGGCAT	60.120	20	191	550	740
c13405/f1p0/652	1	p1	(T)12	12	530	541	CATCCTCTTGTTCCAGCCTC	59.803	20	GAAATCTTTATTTATCAGCTGGGG	59.428	24	266	385	650	CATCCTCTTGTTCCAGCCTC	59.803	20	GGAAATCTTTATTTATCAGCTGGG	59.428	24	267	385	651	GACATCCTCTTGTTCCAGCC	59.661	20	GAAATCTTTATTTATCAGCTGGGG	59.428	24	268	383	650
c13407/f1p118/932	1	p3	(CGT)7	21	549	569	CTCGGTGCTCAACTCTGTCA	60.178	20	ACGACACGGAGATCATGGAC	60.968	20	221	408	628	CTCGGTGCTCAACTCTGTCA	60.178	20	GACGACACGGAGATCATGG	60.063	19	222	408	629	CTCGGTGCTCAACTCTGTCA	60.178	20	CGACACGGAGATCATGGAC	60.063	19	220	408	627
c13407/f1p118/932	2	p1	(C)11	11	849	859	CTCTCCAACCTCACGGACAC	60.713	20	TTCTTGGTCGTTGTGACTCG	59.873	20	151	778	928	CCAGGAGGAGGTCAATGTCT	59.101	20	TTCTTGGTCGTTGTGACTCG	59.873	20	107	822	928	ACCAGGAGGAGGTCAATGTCT	59.983	21	TTCTTGGTCGTTGTGACTCG	59.873	20	108	821	928
c13413/f1p0/965	1	p1	(T)14	14	123	136	CCAATATCAGCCCTGGAGAA	60.029	20	TATTCCTTTCTCCACACCGC	60.074	20	198	19	216	CCAATATCAGCCCTGGAGAA	60.029	20	CCTTCTCCCTTTCCTTTTGC	60.180	20	264	19	282	CCAATATCAGCCCTGGAGAA	60.029	20	CACACCGCTTCTCATTTCCT	60.255	20	186	19	204
c13413/f1p0/965	2	p1	(A)11	11	584	594	AAAGGAAAGGGGGAACTGAA	59.912	20	CATCCCTCTGCTGGTGTTTT	60.111	20	190	460	649	AAGGAAAGGGGGAACTGAAA	59.912	20	CATCCCTCTGCTGGTGTTTT	60.111	20	189	461	649	GGAAAGGGGGAACTGAAAGA	60.414	20	TTTCATCTCCCATCCCTCTG	60.003	20	197	463	659
c13415/f1p1/726	1	p1	(T)24	24	457	480	TACATAAGTGGCCCCTCTGC	60.096	20	CCATGACTGAAAAAGCACCA	59.691	20	211	336	546	TACATAAGTGGCCCCTCTGC	60.096	20	GCCATGACTGAAAAAGCACC	60.646	20	212	336	547	TACATAAGTGGCCCCTCTGC	60.096	20	TCCGTAAGCCATGACTGAAA	59.272	20	219	336	554
c13419/f1p5/854	1	p3	(GAG)6	18	824	841	--
c13424/f1p0/916	1	p2	(TC)9	18	169	186	AAAACCCCATGTGTCCATGT	59.950	20	GGGCGATAAGGAAAGAGAGA	58.478	20	219	21	239	AAAACCCCATGTGTCCATGT	59.950	20	AGGGCGATAAGGAAAGAGAGA	59.451	21	220	21	240	AAAACCCCATGTGTCCATGT	59.950	20	GGGCGATAAGGAAAGAGAGAC	59.321	21	219	21	239
c13424/f1p0/916	2	c*	(T)10(TC)7*	23	347	369	TCTCTCTTTCCTTATCGCCC	58.478	20	AAGAAAGAGGGAGGGACAGAA	59.309	21	249	220	468	GTCTCTCTTTCCTTATCGCCC	59.321	21	AAGAAAGAGGGAGGGACAGAA	59.309	21	250	219	468	TCTCTCTTTCCTTATCGCCC	58.478	20	AAGAAAGAGGGAGGGACAGA	57.898	20	249	220	468
c13424/f1p0/916	3	p2	(TC)8	16	666	681	TCTGCATTTATGGCTCTCCC	60.177	20	GACGGAAAAACTGGGAAACA	59.948	20	176	619	794	CTGCATTTATGGCTCTCCCT	59.292	20	GACGGAAAAACTGGGAAACA	59.948	20	175	620	794	TCTGCATTTATGGCTCTCCC	60.177	20	ACACAGAAAGAAAGGCAGGG	59.328	20	211	619	829
c13428/f1p0/513	1	c	(AT)7(GT)8	30	1	30	--
c13428/f1p0/513	2	c	(CA)47tgaaaatg(TGTA)9	138	132	269	--
c13429/f1p4/957	1	c	(TGA)5ggaggaaatggaggaagaggacagtgatgacgatgacgacgaggaa(GAG)6	79	279	357	TGATGCAAGACGTAGGCAAG	60.011	20	GCTGTTGAAGGCCTTAGTGC	60.022	20	218	220	437	TGATGCAAGACGTAGGCAAG	60.011	20	AGGCCTTAGTGCCCATCTTT	60.096	20	210	220	429	TGATGCAAGACGTAGGCAAG	60.011	20	AAGGCCTTAGTGCCCATCTT	60.096	20	211	220	430
c13440/f1p5/801	1	p1	(C)10	10	90	99	CGCTCGACAGGAGAGACAG	59.855	19	ACTGCTTCATTATCTGCGGG	60.235	20	135	9	143	CGCTCGACAGGAGAGACAG	59.855	19	AGTCGTGTCCAGCCAGATTT	59.727	20	163	9	171	CGACAGGAGAGACAGACGC	59.702	19	ACTGCTTCATTATCTGCGGG	60.235	20	131	13	143
c13440/f1p5/801	2	p3	(AGC)7	21	305	325	GACTATGAGCAGGAGCCGAC	59.981	20	TGGTAACACGTTTGCGAGTC	59.764	20	269	280	548	GACTATGAGCAGGAGCCGAC	59.981	20	CACTGACGGCGTCTAGGTCT	60.466	20	203	280	482	GACTATGAGCAGGAGCCGAC	59.981	20	ACTGACGGCGTCTAGGTCTC	59.480	20	202	280	481
c13441/f1p28/924	1	c	(GGC)7ggtccttccgtcggccgcgtggcgtgtggcgtgggtgtggatagcctacatatagacgtact(TACA)5	103	768	870	GTGCAGTCTGAGGGAAAAGC	59.997	20	AAACGGTAAAAGTGCATCCAT	58.504	21	154	744	897	GGTGCAGTCTGAGGGAAAAG	59.844	20	AAACGGTAAAAGTGCATCCAT	58.504	21	155	743	897	GTGCAGTCTGAGGGAAAAGC	59.997	20	AACGGTAAAAGTGCATCCAT	57.092	20	153	744	896
c13444/f2p8/910	1	p1	(T)10	10	901	910	--
c13451/f1p140/509	1	c	(TG)8tatgtgtgtgtgccttgc(GT)7gctttgc(GT)28gcatgtgct(TG)11	142	7	148	--
c13454/f1p0/758	1	p1	(A)22	22	730	751	--
c13465/f1p3/908	1	c	(CT)16ttctctctctcat(TC)6	57	689	745	ACGCCAGGCACTCTGTTTAC	60.321	20	ATACATCGTTTCTCGCGGAC	60.103	20	221	661	881	AGGCACTCTGTTTACGTGCC	60.321	20	ATACATCGTTTCTCGCGGAC	60.103	20	216	666	881	CAGGCACTCTGTTTACGTGC	59.515	20	ATACATCGTTTCTCGCGGAC	60.103	20	217	665	881
c13466/f1p1/653	1	p1	(T)10	10	359	368	TGCATGGGATGTGTATCTGTG	60.406	21	CAACGAAGGCAAGGACTTAAT	58.390	21	280	210	489	TGCATGGGATGTGTATCTGTG	60.406	21	CGAAGGCAAGGACTTAATTTTC	59.290	22	277	210	486	GCATGGGATGTGTATCTGTGA	59.389	21	ACAACGAAGGCAAGGACTTA	57.483	20	280	211	490
c13485/f1p2/873	1	p1	(A)13	13	859	871	--
c13516/f1p2/598	1	c	(A)10ctcatataattttctcatttagagctgattgcaatatttcttaattataaaagg(A)13	77	294	370	GGAGTAGGGGGTAGGGAGTG	59.811	20	AAAGGGCGACAGAAATTAAAGA	59.290	22	268	136	403	CTGAATTTCTTTGCTCGAAGG	59.098	21	GAACTGCAACCAGATATCCCA	59.947	21	255	257	511	TGAATTTCTTTGCTCGAAGG	58.093	20	GAACTGCAACCAGATATCCCA	59.947	21	254	258	511
c13519/f1p20/578	1	c	(A)12ggaccatgtattaaatgtctttatactctgaagagatacaagactggtttaataaaggaggccatc(A)32	110	444	553	--
c13522/f1p0/776	1	c	(GT)16gagtat(GTGA)14(GT)8	110	55	164	CGTTGACACCTCAAGGCTCT	60.444	20	CACTCGCTCTCACTCTCACG	59.915	20	260	19	278	CGTTGACACCTCAAGGCTCT	60.444	20	GCTCTCACTCTCACGCACAC	59.771	20	255	19	273	CGTTGACACCTCAAGGCTCT	60.444	20	GCACACACTCGCTCTCACTC	59.771	20	265	19	283
c13522/f1p0/776	2	c	(GT)11ga(GT)49gcgagtga(GT)6ttgtgtgcacatgcatgcgca(T)10	173	495	667	TGAGAGTGTGTGAGAGAATGAGTG	59.566	24	AGAAAACACACACTGCACGC	59.953	20	276	419	694	ATGAGAGTGTGTGAGAGAATGAGTG	59.859	25	AGAAAACACACACTGCACGC	59.953	20	277	418	694	TGAGAGTGTGTGAGAGAATGAGTG	59.566	24	CAGAAAACACACACTGCACG	58.921	20	277	419	695
c13527/f1p0/687	1	p3	(GAT)6	18	398	415	ACAAGCAGCTCACTCTGGGT	60.057	20	CCACCATCATCGTCATCATC	59.724	20	193	269	461	ACAAGCAGCTCACTCTGGGT	60.057	20	TCCACCATCATCGTCATCAT	59.724	20	194	269	462	GGATGGTTGTCAAGAAGGGA	59.903	20	CCACCATCATCGTCATCATC	59.724	20	250	212	461
c13529/f1p6/714	1	p3	(TCT)5	15	99	113	AGCATCTCGCACGCTATCTT	60.147	20	CAGTACAGTGCCATTCACCG	60.175	20	163	29	191	AGCATCTCGCACGCTATCTT	60.147	20	CAGTGCCATTCACCGTCTTA	59.716	20	158	29	186	GATTTAGCATCTCGCACGCT	60.520	20	CAGTACAGTGCCATTCACCG	60.175	20	168	24	191
c13529/f1p6/714	2	p2	(AT)8	16	235	250	TAAGACGGTGAATGGCACTG	59.716	20	GCCATTGCCTAAAGAGAAGC	59.070	20	148	167	314	TTGTCCTCGTCTTCCTCTCC	59.380	20	GCCATTGCCTAAAGAGAAGC	59.070	20	255	60	314	CCTTCTCCTCCTTCTCCTCC	59.367	20	GCCATTGCCTAAAGAGAAGC	59.070	20	237	78	314
c13529/f1p6/714	3	p1	(T)15	15	615	629	GCTGAAAAATGTGTAATGACAGG	58.688	23	taTTACGCGCTCACGATGTT	59.353	20	142	562	703	GCTGAAAAATGTGTAATGACAGG	58.688	23	aTTACGCGCTCACGATGTTA	59.353	20	141	562	702	GCTGAAAAATGTGTAATGACAGG	58.688	23	TTACGCGCTCACGATGTTAT	59.353	20	140	562	701
c13531/f1p1/754	1	p1	(A)11	11	652	662	TCCAGTCTCAGCAAAAGGATTT	60.242	22	TCCAGATTTCTTACACTCAATCCA	60.001	24	208	522	729	TCCAGTCTCAGCAAAAGGATT	58.923	21	CCAGATTTCTTACACTCAATCCAA	59.539	24	207	522	728	TCCAGTCTCAGCAAAAGGAT	57.451	20	TCCAGATTTCTTACACTCAATCCA	60.001	24	208	522	729
c13533/f1p0/787	1	c	(GAG)6aaaaa(AGG)8agtagaagaagaaaaagtagaagacgaagaagaagaggaggaggagcagcagcaggagagggatgaggaagaggatacagtaaagcaccaaattctt(A)11	155	98	252	GAGGAGGAAGGAGAAGGAGG	59.367	20	GTGTGTGTCGCACCATTTTT	59.470	20	242	69	310	GGAGGAGGAAGGAGAAGGAG	59.367	20	GTGTGTGTCGCACCATTTTT	59.470	20	243	68	310	AGGAGGAGGAAGGAGAAGGA	59.367	20	GTGTGTGTCGCACCATTTTT	59.470	20	244	67	310
c13534/f1p5/716	1	c	(CT)7gtgtatctatctctacatctgtctg(TC)6tgctctc(TCTCTG)15(TC)38taccgccccccctccttctctctttcctttccttccgctgtatgtgtgtgtttatgtatatacatatttacacacacaa(AC)49	401	13	413	--
c13537/f1p0/704	1	p1	(A)11	11	108	118	CCTAAAAACAACGTCTTCCCA	59.118	21	TTGGTCTTGAACTCGGCTCT	59.989	20	117	33	149	CCTAAAAACAACGTCTTCCCA	59.118	21	GTTTTCCTCATGCAGGGTGT	59.973	20	220	33	252	CCTAAAAACAACGTCTTCCCA	59.118	21	AGTACTTGCTGCCATGTCCC	60.142	20	149	33	181
c13542/f1p1/923	1	p1	(A)18	18	577	594	CATCCCAGACTTTCCCATGT	59.779	20	AATTGATTGCGACATTCGGT	60.339	20	191	461	651	AGCCTTCGAGGTTTGTTCAG	59.473	20	AATTGATTGCGACATTCGGT	60.339	20	276	376	651	TTTCCTGACTAGCGTGAGCC	60.538	20	AATTGATTGCGACATTCGGT	60.339	20	220	432	651
c13553/f1p0/567	1	c	(CA)6accacacacatatacacaaccaaacgcatacacacg(CA)8tacacgcacacgctcacacacagccacacacatacataaagacacacaa(AC)6tcacacacatccacacatatacacacacacataac(CA)18tgtgtatatatatccttacatggttatatgtatagttatatatacataattatatatgtgca(TG)6	270	56	325	--
c13564/f1p1/749	1	c	(CT)32c(CT)10(TC)11ct(TC)16cttctttccttctttccttctctccttctctccttccctccttccctcct(TCCC)8	223	1	223	--
c13564/f1p1/749	2	p3	(TGT)5	15	505	519	CCTCCCACTCTATCCCTTCC	59.890	20	ACAACCTCAGGGGGAAAAGT	59.834	20	213	348	560	AAATCTTTTGGGTGTGACCG	59.830	20	ACAACCTCAGGGGGAAAAGT	59.834	20	151	410	560	TGGGTGTGACCGGTAAGATT	60.232	20	ACAACCTCAGGGGGAAAAGT	59.834	20	143	418	560
c13570/f1p0/794	1	c	(GA)14atttccttctaagaattgggaggttcagtcttaggctgaaaggacctcggtgtttgctgtcgggagcaatacgtccgaa(T)11agaaaaagaggaaagaaaggataaagacgatatccaaaaagc(T)11ctttttctctctctcgttcgctttcttcgttttctgaaagacttgaagatagagcgcagagaagggaaagcatacgagaaaaattgaaaaacaaacag(A)10	279	494	772	--
c13583/f1p82/866	1	p3	(GAG)5	15	582	596	AGCCTGTGTACGAGGAGGAA	59.867	20	AAAATAACGCGACGACATCC	59.967	20	244	528	771	GCCTGTGTACGAGGAGGAAG	59.867	20	AAAATAACGCGACGACATCC	59.967	20	243	529	771	TTTATGGGCAGGACGAAGTC	60.074	20	TCCTCCTCCTCCTCTTCCTC	59.883	20	218	407	624
c13590/f1p12/758	1	c	(AC)21at(AC)11	66	654	719	GGGCTCTTAAGGGAGACTGG	60.204	20	AGAAATATTTGTTGTTTAACGATGG	57.783	25	208	545	752	GATAACGCGGACTTCAAGGA	60.214	20	AGAAATATTTGTTGTTTAACGATGG	57.783	25	243	510	752	GAAACCACCAGAAAGCAAGG	59.711	20	AGAAATATTTGTTGTTTAACGATGG	57.783	25	267	486	752
c13592/f1p173/608	1	p2	(TG)11	22	7	28	--
c13593/f1p0/772	1	c*	(T)11(TG)6*	22	660	681	GCCGCTCGTAAGTTGTCTTC	60.022	20	CAATGGTTATGTATATGGTGGTTTG	59.363	25	277	433	709	TGTACTCCTTCCCGATCACC	59.927	20	CAATGGTTATGTATATGGTGGTTTG	59.363	25	132	578	709	TCTCCGACGGTTCCTACAAC	60.111	20	CAATGGTTATGTATATGGTGGTTTG	59.363	25	168	542	709
c13596/f1p27/974	1	p2	(AG)7	14	178	191	CTTCTCCTTCTCGTCCTCCC	60.328	20	GCTTCAACCGATGTGTAGCA	59.871	20	219	113	331	CTTCTCCTTCTCGTCCTCCC	60.328	20	CTTTCGTAACCGTGGCTCAT	60.132	20	241	113	353	CTTCTCCTTCTCGTCCTCCC	60.328	20	CTTGATTCGCTTCCTCATCC	59.773	20	269	113	381
c13604/f1p0/660	1	c	(CA)8tat(AC)6atat(AC)6atat(AC)6atat(AC)6atat(AC)6atat(AC)6atat(AC)7atat(AC)6at(AC)7at(AC)7atat(AC)6atat(AC)6atat(AC)6atatacacacacacat(AC)7atatacacacacacatat(AC)31at(AC)16at(AC)13at(AC)32	463	1	463	--
c13609/f1p0/806	1	p3	(CTT)5	15	1	15	--
c13609/f1p0/806	2	p3	(TCC)5	15	265	279	TCCTCTCCCTCCTCTTCCTC	59.883	20	CACACACACTCACACCCCTC	60.045	20	276	228	503	TCCTCCTCTCCCTCCTCTTC	59.883	20	CACACACACTCACACCCCTC	60.045	20	279	225	503	CCCTCCTCTTCCTCCATCTC	60.149	20	CACACACACTCACACCCCTC	60.045	20	270	234	503
c13609/f1p0/806	3	c	(GT)6(G)10atggagagggggagtgtgtgtgtatggggggtggagagggggagggtgtga(GT)6gcgggggggagagggggagggtgtgagtgtgtgtgtc(TG)6ggggggtggggttgtgtgtgtgcttgtgtgtgtgtatgatggggctggagttgtgtgtatttgtacatgc(GT)7	218	496	713	AGGTGTGTTGTGTGTGTGGG	60.383	20	TGACAGAAACATACATCCATCCA	60.242	23	276	465	740	GGTGTGTTGTGTGTGTGGGA	61.427	20	CGCTGACAGAAACATACATCC	58.242	21	278	466	743	GGTGTGTTGTGTGTGTGGGA	61.427	20	ACGCTGACAGAAACATACATCC	59.129	22	279	466	744
c13613/f1p2/956	1	p2	(GT)29	58	120	177	TGAGAAAGTGGGAGGGAGTG	60.229	20	GCATACATACATGCCTTAATACAACC	59.964	26	195	60	254	TGAGTGAGAAAGTGGGAGGG	60.229	20	GCATACATACATGCCTTAATACAACC	59.964	26	199	56	254	TGAGAAAGTGGGAGGGAGTG	60.229	20	GCATATGCATACATACATGCCTTAAT	60.367	26	201	60	260
c13613/f1p2/956	2	p1	(C)11	11	595	605	GCCTAAAATCTATGATGCCACC	59.835	22	TGGTTTGCTGTGAAAAGTCG	59.881	20	186	474	659	TGATGCCACCTAATTGCTTAAA	59.624	22	TTCCACGGCTGAACCTTATC	60.074	20	274	486	759	GCCTAAAATCTATGATGCCACC	59.835	22	GTGATAGCGGTGACGATGAA	59.679	20	226	474	699
c13623/f1p39/545	1	p1	(A)46	46	499	544	--
c13636/f1p1/746	1	p2	(TG)6	12	11	22	--
c13642/f1p3/534	1	c	(CT)19accgccccccctccttctctctttcctttccttccgctgtatgtgtgtgtttatgtatatacatatttacacacacaa(AC)11a(AC)38	215	17	231	--
c13652/f1p65/903	1	p1	(C)16	16	174	189	CCCAAAATGCCCCTGTCTAT	61.061	20	GAGGGAACAGGGAACAAACA	59.943	20	192	68	259	AAGTGTTTCCCAAAATGCCC	61.080	20	GAGGGAACAGGGAACAAACA	59.943	20	200	60	259	AAGTGTTTCCCAAAATGCCC	61.080	20	GAACAGGGAACAAACAGGGA	59.943	20	196	60	255
c13652/f1p65/903	2	p3	(GCT)6	18	429	446	CTGGTGACGAGTAGTGGGCT	60.321	20	CGACGGAAGAGAGAGCAAAC	60.134	20	264	293	556	GACGAGTAGTGGGCTGAGGA	60.408	20	CGACGGAAGAGAGAGCAAAC	60.134	20	259	298	556	CTGGTGACGAGTAGTGGGCT	60.321	20	AACAGCGACGGAAGAGAGAG	59.745	20	269	293	561
c13655/f1p1/934	1	p1	(T)12	12	699	710	TACGAAAGATTCCTGGGGTG	59.926	20	ATCTGAGGAGCATCTGGCAT	59.792	20	279	499	777	TACGAAAGATTCCTGGGGTG	59.926	20	GAGGAGCATCTGGCATTCTT	59.390	20	275	499	773	TACGAAAGATTCCTGGGGTG	59.926	20	TCTGAGGAGCATCTGGCATT	60.914	20	278	499	776
c13657/f2p75/854	1	p1	(A)17	17	254	270	GTACACATCAGCCCCGACTT	59.997	20	CTTTCCCTTGTCCCAAAGGT	60.332	20	228	80	307	AAGTACACATCAGCCCCGAC	59.997	20	CTTTCCCTTGTCCCAAAGGT	60.332	20	230	78	307	AAGTACACATCAGCCCCGAC	59.997	20	CACTTTCCCTTGTCCCAAAG	59.563	20	232	78	309
c13657/f2p75/854	2	p1	(A)26	26	825	850	--
c13659/f1p2/852	1	p1	(T)11	11	800	810	--
c13663/f1p159/1087	1	p3	(GTC)5	15	758	772	CACCTACAGGAGAAGCAGCC	60.012	20	CGAAGTTTGGAGTTTCGCTC	59.993	20	159	709	867	CACCTACAGGAGAAGCAGCC	60.012	20	TCGAAGTTTGGAGTTTCGCT	59.993	20	160	709	868	CACCTACAGGAGAAGCAGCC	60.012	20	GAAGTTTGGAGTTTCGCTCG	59.993	20	158	709	866
c13665/f1p1/504	1	p1	(T)21	21	75	95	CCTCTTACCCTTGTCATTCATTC	59.014	23	CCGAGTACTGAGAAGCATCG	58.623	20	258	47	304	CCTCTTACCCTTGTCATTCATTC	59.014	23	CCGAGTACTGAGAAGCATCGT	59.511	21	258	47	304	CCTCTTACCCTTGTCATTCATTC	59.014	23	ACCGAGTACTGAGAAGCATCG	59.511	21	259	47	305
c13665/f1p1/504	2	p1	(A)13	13	424	436	GTGCATTTGAGGTGGTGATG	59.967	20	CCTGAAAAATCAAAACAATACAGC	59.131	24	161	318	478	TTGAAGTGCATTTGAGGTGG	59.691	20	CCTGAAAAATCAAAACAATACAGC	59.131	24	166	313	478	GTGCATTTGAGGTGGTGATG	59.967	20	TGAAAAATCAAAACAATACAGCAA	58.763	24	159	318	476
c13669/f1p7/859	1	p1	(A)10	10	758	767	AAGCAGTGTCCCCATACCAG	59.989	20	TCCCTTTTTCTGTAGTAGATCAAGA	57.773	25	235	572	806	ACAAGCAGTGTCCCCATACC	59.851	20	TCCCTTTTTCTGTAGTAGATCAAGA	57.773	25	237	570	806	GTGTCCCCATACCAGCAGTT	59.851	20	TCCCTTTTTCTGTAGTAGATCAAGA	57.773	25	230	577	806
c13674/f1p13/644	1	c	(AG)7aataaaaagagaaatagaaataggatatgtatattgagagat(AG)6	68	97	164	AAGATCGGGAGAGGATGGAG	60.553	20	CTGTTTTCGGTCTTTTTCGC	59.861	20	269	74	342	AGAAGATCGGGAGAGGATGG	60.553	20	CTGTTTTCGGTCTTTTTCGC	59.861	20	271	72	342	TACGAGAAGATCGGGAGAGG	59.381	20	CTGTTTTCGGTCTTTTTCGC	59.861	20	275	68	342
c13674/f1p13/644	2	p1	(A)19	19	623	641	--
c13678/f2p3/925	1	p3	(CGC)5	15	162	176	GCCCGAAGAGCAAGTCCT	60.497	18	TAGCTGCTTTCCTCCACGAT	59.978	20	268	88	355	CCCGAAGAGCAAGTCCTG	59.493	18	TAGCTGCTTTCCTCCACGAT	59.978	20	267	89	355	ATCGCCCGAAGAGCAAGT	60.914	18	TAGCTGCTTTCCTCCACGAT	59.978	20	271	85	355
c13678/f2p3/925	2	p1	(C)11	11	402	412	ATCGTGGAGGAAAGCAGCTA	59.978	20	GTGCACACGACGTAAGGCTA	59.935	20	186	336	521	ATCGTGGAGGAAAGCAGCTA	59.978	20	TAAAGGCACGTAATTGGGGA	60.315	20	238	336	573	TAATCTCCGAGCTCTCAGCC	59.676	20	GTGCACACGACGTAAGGCTA	59.935	20	168	354	521
c13686/f1p0/850	1	c	(TG)10cgc(GT)8gcgtgtgtgcgtgtgt(GTGTGC)10(GT)32	179	662	840	--
c13694/f2p12/627	1	c*	(CT)6gtctctttgtctgtctgtctatctgtatgtctgtttctatctgtctcttgactgtctgtt(TC)6tgtctctgtctttctctt(TC)13(TCTA)8*tt(TATC)23	252	211	462	--
c13708/f1p1/765	1	p2	(AG)6	12	585	596	CTGCAGAAGGCTGAATCTCC	60.096	20	TCTCTTCCTCCCTCTCTCCA	59.049	20	154	506	659	TGCAGAAGGCTGAATCTCCT	60.096	20	TCTCTTCCTCCCTCTCTCCA	59.049	20	153	507	659	GGATGACCTCGTCACGCTAT	60.104	20	TCTCTTCCTCCCTCTCTCCA	59.049	20	227	433	659
c13726/f1p6/722	1	p1	(A)33	33	540	572	TGTGTCAACTTGAGATCGCC	59.837	20	AACAGTCGGACATTCCAAGG	59.966	20	228	429	656	TGTGTCAACTTGAGATCGCC	59.837	20	CAGTCGGACATTCCAAGGAT	59.927	20	226	429	654	CGGCGTGACCTACTCTAACC	59.757	20	AACAGTCGGACATTCCAAGG	59.966	20	248	409	656
c13726/f1p6/722	2	p1	(A)16	16	700	715	--
c13727/f1p14/753	1	p2	(AG)7	14	162	175	GTCGCAGAAGCCCGTATAAA	60.230	20	AAACACCTCCCTCCTCCATC	60.314	20	196	8	203	GTCGCAGAAGCCCGTATAAA	60.230	20	GAAACACCTCCCTCCTCCAT	60.314	20	197	8	204	AAAAGGATGCTTGCTTGTGC	60.395	20	TGCCATACCCCAAATATGCT	60.175	20	274	122	395
c13729/f1p2/694	1	p1	(A)22	22	610	631	ATTTTGCAACAAAGGATGCC	59.945	20	CATTTTCCATTTGTTCAGTTACAA	58.164	24	104	583	686	AGTGCCTTATGAGGATGATGC	59.168	21	TGAACCCTTCTCTAATTTCTCTGG	60.121	24	172	487	658	ATTTTGCAACAAAGGATGCC	59.945	20	TTTTCCATTTGTTCAGTTACAAAAA	59.066	25	102	583	684
c13733/f1p26/677	1	c	(T)13attaaaccc(T)12	34	382	415	CAGCATTCGTGATCCTTGTG	60.263	20	AAGTGGTTGCCACACATCAA	60.008	20	219	331	549	CAGCATTCGTGATCCTTGTG	60.263	20	GCACAACTGAGCAGAGCAAG	59.929	20	171	331	501	CAGCATTCGTGATCCTTGTG	60.263	20	AGCACAACTGAGCAGAGCAA	59.929	20	172	331	502
c13736/f1p4/951	1	c*	(TC)10cctctctcc(CT)16(CTGTCT)7*(TC)21*	140	115	254	ACATCGTGTAGAGCGTCGTG	59.929	20	GGAGGACCATGACGTGTTCT	59.969	20	263	51	313	ACATCGTGTAGAGCGTCGTG	59.929	20	TGTTCTACACCGACCAAGCA	60.301	20	249	51	299	ACATCGTGTAGAGCGTCGTG	59.929	20	CACTTGCACATCCAGTCCAG	60.309	20	228	51	278
c13738/f1p21/663	1	p3	(GTC)5	15	334	348	CACCTACAGGAGAAGCAGCC	60.012	20	CGAAGTTTGGAGTTTCGCTC	59.993	20	159	285	443	CACCTACAGGAGAAGCAGCC	60.012	20	TCGAAGTTTGGAGTTTCGCT	59.993	20	160	285	444	CACCTACAGGAGAAGCAGCC	60.012	20	GAAGTTTGGAGTTTCGCTCG	59.993	20	158	285	442
c13742/f1p6/707	1	p2	(TG)7	14	466	479	ACATGTCAGCCACGACACTC	59.744	20	GTGCATGGTTGGTGACAGAG	60.162	20	253	339	591	GACATGTCAGCCACGACACT	59.744	20	GTGCATGGTTGGTGACAGAG	60.162	20	254	338	591	ACATGTCAGCCACGACACTC	59.744	20	AGTGCATGGTTGGTGACAGA	60.162	20	254	339	592
c13746/f1p5/940	1	p1	(A)11	11	880	890	GTCAAAGAAAAGAGGCGCTG	60.132	20	GATCGGCGGATTTTATTTCC	60.595	20	107	832	938	GAAGGAAAGGAATGTGCGAG	59.813	20	GATCGGCGGATTTTATTTCC	60.595	20	187	752	938	AGGAAAGGAATGTGCGAGTG	60.255	20	GATCGGCGGATTTTATTTCC	60.595	20	185	754	938
c13778/f1p2/535	1	p2	(GA)8	16	189	204	GGAGATCCTGCTACACCGTC	59.685	20	TCGTGGTACTCTGCGAGATG	60.008	20	227	130	356	GGAGATCCTGCTACACCGTC	59.685	20	TAAAGACGAACCGAACAGGC	60.249	20	188	130	317	GGAGATCCTGCTACACCGTC	59.685	20	TTCGGGAATGGTTCAGATGT	60.317	20	278	130	407
c13778/f1p2/535	2	p1	(T)10	10	462	471	CATCTCGCAGAGTACCACGA	60.008	20	TGAGTAAAAACAAACAAAACAAAACA	59.152	26	164	337	500	ACCATTCCCGAAAATCTGTG	59.790	20	TGAGTAAAAACAAACAAAACAAAACA	59.152	26	105	396	500	CCACACCGAACCACACTGTA	60.477	20	TGAGTAAAAACAAACAAAACAAAACA	59.152	26	137	364	500
c13994/f31p248/932	1	p1	(C)16	16	208	223	GGGGGATATGTGCTCAACAG	60.340	20	GAACAGGGAACAAACAGGGA	59.943	20	185	105	289	GGGGGATATGTGCTCAACAG	60.340	20	GAGGGAACAGGGAACAAACA	59.943	20	189	105	293	GGGGGATATGTGCTCAACAG	60.340	20	CAGGGAGGGAGAGAGGTAGG	60.200	20	163	105	267
c13994/f31p248/932	2	p3	(GCT)6	18	463	480	CTGGTGACGAGTAGTGGGCT	60.321	20	CGACGGAAGAGAGAGCAAAC	60.134	20	264	327	590	GACGAGTAGTGGGCTGAGGA	60.408	20	CGACGGAAGAGAGAGCAAAC	60.134	20	259	332	590	CTGGTGACGAGTAGTGGGCT	60.321	20	AACAGCGACGGAAGAGAGAG	59.745	20	269	327	595
c14031/f5p9/892	1	p1	(A)10	10	753	762	GCGACGGACTTCTCAACTTC	59.997	20	TTTTCTTTTCCCTTTTCCCC	59.394	20	172	668	839	CGGAGCTCTTTGACATCCTC	59.950	20	TTTTCTTTTCCCTTTTCCCC	59.394	20	211	629	839	GGAGCTCTTTGACATCCTCG	59.950	20	TTTTCTTTTCCCTTTTCCCC	59.394	20	210	630	839
c14031/f5p9/892	2	p1	(A)12	12	867	878	--
c14033/f99p32/605	1	p3	(AAG)5	15	293	307	CAGAATCAGGACGTCAAGCA	59.984	20	TCGGCTTTCAATGCATAACA	60.215	20	277	177	453	TCAGGACGTCAAGCAACAAC	59.880	20	TCGGCTTTCAATGCATAACA	60.215	20	272	182	453	CAGAATCAGGACGTCAAGCA	59.984	20	TCACACACAGAAAAATGGGC	59.547	20	235	177	411
c14056/f40p32/781	1	p3	(CTC)5	15	36	50	GCAATACATCAAGACAGGATGC	59.603	22	CGTACGAAGCATTTCCGAAT	60.096	20	220	5	224	GCAATACATCAAGACAGGATGC	59.603	22	TTTCCGAATGGGAACATCTC	59.871	20	209	5	213	CAATACATCAAGACAGGATGCG	60.523	22	CGTACGAAGCATTTCCGAAT	60.096	20	219	6	224
c14056/f40p32/781	2	c	(A)12caccttccttcatttcaaaaaaaaataaaac(A)33	76	703	778	--
c14118/f25p26/549	1	p1	(A)13	13	466	478	ATCACTCGCCTTCCTTTCCT	60.212	20	TCTGCCTTTTTATTTTCACTGG	58.432	22	129	419	547	TGGTATCACTCGCCTTCCTT	59.694	20	TCTGCCTTTTTATTTTCACTGG	58.432	22	133	415	547	TTGGTATCACTCGCCTTCCT	59.694	20	TCTGCCTTTTTATTTTCACTGG	58.432	22	134	414	547
c14133/f5p13/635	1	c	(T)11atttctctcattctcttgtcttcatattccatcgcaacacacacactcaaatggataattatgttat(A)12	90	526	615	--
c14175/f124p41/650	1	p1	(A)35	35	615	649	--
c14215/f16p121/571	1	p2	(GA)9	18	296	313	AGCCGAAAGACTCCCTGTTT	60.247	20	AGGAGGCTTTCAGGAGGAAG	59.950	20	270	273	542	GGAAAACGCCACAAAACAGT	60.015	20	ACCTCCTCCTCCCCCTTTAC	60.675	20	167	246	412	AGCCGAAAGACTCCCTGTTT	60.247	20	AGAGGAGGCTTTCAGGAGGA	60.468	20	272	273	544
c14218/f9p6/989	1	c	(T)10catttacatacgtacgtgcacttggtatattatgcaagctattttttc(T)23	81	618	698	CGCTGCAATCGATGTTGTAA	60.807	20	TCTTAAACGGCAAGGCACTC	60.386	20	264	463	726	CGCTGCAATCGATGTTGTAA	60.807	20	CTTAAACGGCAAGGCACTCT	59.517	20	263	463	725	CGCTGCAATCGATGTTGTAA	60.807	20	CTCTTAAACGGCAAGGCACT	59.517	20	265	463	727
c14238/f3p1/969	1	c	(TC)41tgtcgtcgtttctca(CT)43	183	649	831	CTGACGGCGTTTCTCTTTTT	59.494	20	AAGAAAAGTGAGGAAAGGGAAGA	59.764	23	271	598	868	TCTGACGGCGTTTCTCTTTT	59.993	20	TGAGGAAAGGGAAGATAATGAAA	59.110	23	264	597	860	CTGACGGCGTTTCTCTTTTT	59.494	20	AGAAAAGTGAGGAAAGGGAAGA	58.511	22	270	598	867
c14242/f3p1/977	1	p2	(TA)6	12	963	974	--
c14245/f3p0/798	1	p2	(AT)6	12	780	791	--
c14255/f3p3/743	1	p3	(GGA)5	15	17	31	--
c14255/f3p3/743	2	p2	(GA)13	26	270	295	GCTAAAATTGTGTTGGGGAA	57.607	20	TGACAGTGCCACCGTGAATA	61.150	20	280	247	526	TCCGGCAACAACTACAACAG	59.758	20	TTGAGGTTACACGGTAGTGCT	57.434	21	279	222	500	GTCCGGCAACAACTACAACA	59.615	20	TTGAGGTTACACGGTAGTGCT	57.434	21	280	221	500
c14255/f3p3/743	3	p1	(A)12	12	545	556	GCACTGTCACTTGGTGGAAA	59.726	20	CATCGTCCACGGAACAATTT	60.755	20	168	518	685	CTGTCACTTGGTGGAAACCC	60.399	20	CATCGTCCACGGAACAATTT	60.755	20	165	521	685	GCACTGTCACTTGGTGGAAA	59.726	20	TCCACGGAACAATTTTGAGA	59.097	20	163	518	680
c14259/f3p1/986	1	c	(T)30(CTTTT)6	60	736	795	TGTATTTTGATCGCTGCCTG	59.833	20	TTAGGGAAGCAGTTCTTTTAAGC	58.359	23	238	635	872	TGTGTATTTTGATCGCTGCC	59.694	20	TTAGGGAAGCAGTTCTTTTAAGC	58.359	23	240	633	872	ATTGTATTTCATGGCTGGGG	59.645	20	TTAGGGAAGCAGTTCTTTTAAGC	58.359	23	177	696	872
c14260/f3p5/997	1	p1	(G)16	16	583	598	GCCATCCCAAGTGTAACCAC	60.240	20	ATTTTCAAGCTCCACATGCC	60.081	20	227	476	702	TGCGGCTACACCATTGACTA	60.280	20	ATTTTCAAGCTCCACATGCC	60.081	20	207	496	702	CAAGATCAAAGACACCGCCT	60.255	20	TCTTGATCACGTGGTTCTGC	59.837	20	266	375	640
c14260/f3p5/997	2	p1	(T)10	10	708	717	GGCATGTGGAGCTTGAAAAT	60.081	20	CAGTGATCGAGGACACGAAA	59.831	20	208	683	890	GGCATGTGGAGCTTGAAAAT	60.081	20	CGAGGACACGAAATCACAGA	59.831	20	201	683	883	GGCATGTGGAGCTTGAAAAT	60.081	20	TCGAGGACACGAAATCACAG	59.831	20	202	683	884
c14273/f2p2/917	1	p1	(T)16	16	810	825	CAAATTGTATCAGTGCTAAAGAAGGA	60.077	26	TGCTTCCAATCCTTACTCTCC	58.398	21	255	645	899	TGAATGATTTTCAAATAAATCCTCAG	59.772	26	TGCTTCCAATCCTTACTCTCC	58.398	21	119	781	899	TGAATGATTTTCAAATAAATCCTCAG	59.772	26	TGCTTCCAATCCTTACTCTCCT	59.371	22	119	781	899
c14283/f2p3/976	1	p3	(GGC)5	15	136	150	AGATTTCGGGCTAAAGGGAA	60.034	20	CGTCGACTCCCACTCTCTTC	59.986	20	249	10	258	AGATTTCGGGCTAAAGGGAA	60.034	20	TCGTCGACTCCCACTCTCTT	59.986	20	250	10	259	CCAGTCAGATTTCGGGCTAA	60.206	20	CGTCGACTCCCACTCTCTTC	59.986	20	255	4	258
c14283/f2p3/976	2	c	(C)11tcctgccccccttcccctccccccgcgggaggcggaaa(CGG)5	64	261	324	CCCTTCTGTGAGAGGGCTTT	60.756	20	GTTTTCCGAGGAGGAAGAGG	60.183	20	263	215	477	CCCTTCTGTGAGAGGGCTTT	60.756	20	GGTTTTCCGAGGAGGAAGAG	60.183	20	264	215	478	TGTGAGAGGGCTTTCTCTGAA	60.119	21	GTTTTCCGAGGAGGAAGAGG	60.183	20	257	221	477
c14290/f2p0/989	1	p1	(A)10	10	764	773	TCTCCTGTGGTTCGTGACTG	59.864	20	AACAAAATGGGATTTGCGAG	59.938	20	211	634	844	TCTCCTGTGGTTCGTGACTG	59.864	20	AGGATTTCATGTTCGGATGC	59.900	20	193	634	826	TCTCCTGTGGTTCGTGACTG	59.864	20	CGAGGATTTCATGTTCGGAT	59.894	20	195	634	828
c14296/f2p0/996	1	p3	(CAG)5	15	608	622	ACAAGCACAGGGACAAGGAC	60.159	20	TGAGCTCTTGTGGCTTGATG	60.136	20	170	507	676	ACAAGGACAAGCACAGGGAC	60.159	20	TGAGCTCTTGTGGCTTGATG	60.136	20	176	501	676	GACAAGGACAAGCATCGTGA	59.837	20	TGAGCTCTTGTGGCTTGATG	60.136	20	255	422	676
c14304/f2p4/551	1	p2	(GA)20	40	2	41	--
c14308/f2p5/536	1	c	(AAG)6aaccaagcagcagtagtggaagcagagcaggagactgcagtagtagaggaggaagtgccagctgctgaggtaacgaca(AAG)7gcagtaaaggaagcggttgatgaataggcaaattaactagtttatttgataattataattttttttctgctcctagtacctgtt(A)13	214	176	389	--
c14313/f2p2/1000	1	c	(AAG)5attgcagtgaacgttaccaatggggcagccccagagcagaca(AAG)6	75	244	318	GTTGAACAGGAGACTTCGGC	59.851	20	ATCAACTGTTTCCCCAGCAC	59.973	20	195	171	365	GTTGAACAGGAGACTTCGGC	59.851	20	TGTTGGTTCTTGCCCTTTTC	60.088	20	175	171	345	GTTGAACAGGAGACTTCGGC	59.851	20	CGCTTCTGGGAGTTTACCTG	59.869	20	254	171	424
c14313/f2p2/1000	2	p1	(A)20	20	600	619	CAGGTAAACTCCCAGAAGCG	59.869	20	TCCCTCTTCTTCCCCTTGTT	60.045	20	272	405	676	CAGGTAAACTCCCAGAAGCG	59.869	20	CCCTTGTTTTCCATTGGCTA	59.931	20	260	405	664	TGAAGATGCACCAGTGGAAG	59.831	20	TTGTTTTGCCATCCTCATCA	60.049	20	240	511	750
c14318/f2p1/997	1	p3	(CAG)7	21	191	211	CCTACACACCATGGCACAAG	60.025	20	CCCACTGTCAGGACCAAAGT	60.002	20	103	150	252	ACCTACACACCATGGCACAA	59.880	20	CCCACTGTCAGGACCAAAGT	60.002	20	104	149	252	CCTACACACCATGGCACAAG	60.025	20	GACCCTTAATTCTTCCCCCA	60.124	20	119	150	268
c14319/f2p2/959	1	p3	(GAG)5	15	391	405	GATTCCACAAGCGAAAGGAG	59.813	20	GCTGATTTCCACGGTAGCAT	60.103	20	239	208	446	TCTGAAGGGATTCCACAAGC	60.195	20	GCTGATTTCCACGGTAGCAT	60.103	20	247	200	446	AAGTTTGATCCCATTGACCG	59.790	20	GCTGATTTCCACGGTAGCAT	60.103	20	276	171	446
c14319/f2p2/959	2	p1	(T)13	13	902	914	AGTGAGGAAGGGCTAGGAGG	59.834	20	TTTCTCTAAGAAAAGAACACATGACA	58.615	26	147	801	947	TGTCGATAGTGAGGAAGGGC	60.218	20	TTTCTCTAAGAAAAGAACACATGACA	58.615	26	154	794	947	GGGCTAGGAGGGCTAGGTTA	59.704	20	TTTCTCTAAGAAAAGAACACATGACA	58.615	26	138	810	947
c14321/f2p1/954	1	c	(T)10ctttctttcttttttcttaatttaagagtatgtattacattgtatttgtattttagatttacatgttcttctgtatgcctttttcatgtc(A)12	112	835	946	--
c14325/f2p7/981	1	p1	(T)27	27	1	27	--
c14325/f2p7/981	2	p1	(A)19	19	873	891	CAAACTGCTGGTAAAGTCCACA	60.203	22	TAGGGTGGTTGCTGTTGTTG	59.609	20	213	745	957	CAAACTGCTGGTAAAGTCCACA	60.203	22	AGGGTGGTTGCTGTTGTTGT	60.466	20	212	745	956	GCTCAAACTGCTGGTAAAGTCC	60.303	22	TAGGGTGGTTGCTGTTGTTG	59.609	20	216	742	957
c14332/f2p0/953	1	c	(A)17tg(A)15	34	697	730	AAAATGGAGGGCGAAGAACT	60.074	20	TGTTTCCTTCAGAATGGCTG	58.847	20	269	645	913	AAAAATGGAGGGCGAAGAAC	60.431	20	TGTTTCCTTCAGAATGGCTG	58.847	20	270	644	913	GGAGGGCGAAGAACTGAATA	59.269	20	TGTTTCCTTCAGAATGGCTG	58.847	20	264	650	913
c14340/f2p15/952	1	p1	(T)10	10	633	642	TGCACTATGAGAATGCTGGC	59.979	20	AACATCCCATGTTGGGACAC	60.497	20	130	553	682	ACGGCATGGATGACGATATT	60.185	20	AACATCCCATGTTGGGACAC	60.497	20	200	483	682	AGAGGAAGAGGATGCAGCAG	59.703	20	AACATCCCATGTTGGGACAC	60.497	20	160	523	682
c14346/f2p4/935	1	p1	(A)10	10	444	453	CTCACCCTCAAAGAAGCAGG	59.982	20	CGAAGGCTTCTTACGTGACC	59.875	20	144	389	532	CTGAAACATCCCGTTTCGTT	59.971	20	CGAAGGCTTCTTACGTGACC	59.875	20	237	296	532	CCCATCTCACCCTCAAAGAA	60.042	20	CGAAGGCTTCTTACGTGACC	59.875	20	149	384	532
c14346/f2p4/935	2	c	(TG)6ta(TG)6tatgtatgtgtgtgtgtatgtatatatatatt(TG)6	70	693	762	ATGCGTATATGTGCGTGTGC	60.585	20	ATACAACGAAAGCAGCGGAC	60.278	20	180	667	846	ATGCGTATATGTGCGTGTGC	60.585	20	CGAGCATACAACGAAAGCAG	59.632	20	185	667	851	CGTATATGTGCGTGTGCGTT	60.609	20	CGAGCATACAACGAAAGCAG	59.632	20	182	670	851
c14376/f1p9/560	1	p1	(T)10	10	7	16	--
c14381/f1p4/811	1	p1	(A)62	62	749	810	--
c14382/f1p16/907	1	p3	(AGG)5	15	407	421	AGACAAGGTCCTCATGGTGG	59.962	20	CCTCCTTCCACCACTATCCA	59.920	20	224	268	491	ATATTGTATGCGGTCTCGGC	59.951	20	CCTCCTTACCCTCCTTCCAC	59.928	20	207	294	500	ATATTGTATGCGGTCTCGGC	59.951	20	CTCCTTACCCTCCTTCCACC	59.928	20	206	294	499
c14382/f1p16/907	2	p1	(T)12	12	765	776	CAAACGAACAGAAATTGCGA	59.849	20	TACACCACAACGGCCTCATA	59.988	20	129	742	870	CAAACGAACAGAAATTGCGA	59.849	20	ATTTACACCACAACGGCCTC	59.859	20	132	742	873	CAAACGAACAGAAATTGCGA	59.849	20	ACCACAACGGCCTCATACAT	60.263	20	126	742	867
c14383/f1p0/991	1	c	(TCC)7ctcttcttgttcttcttcttctccttctcctcctcctcttcctt(CTC)5cc(TCT)8actt(CTC)6cttttcctcttcattttcttctttattttact(TCC)5ttctactttttcttcttcttcctctcctcctttccttttcctat(TCC)28	303	212	514	--
c14394/f1p3/990	1	c	(AC)85at(AC)8at(AC)14	218	131	348	--
c14400/f1p0/710	1	p2	(TG)8	16	252	267	CCCTCGAATGGGAAGACATA	59.887	20	CATTGCACACGAAGGAATTG	60.111	20	201	103	303	TATGTCACGCTGCTCTTTCG	60.157	20	ATCACATTCCAGCCAAAAGG	59.933	20	178	216	393	ATCGCTTCGTTATTGTCGCT	59.873	20	CATTGCACACGAAGGAATTG	60.111	20	273	31	303
c14400/f1p0/710	2	p1	(A)10	10	446	455	ATGGAAAGTGTCGCCGATAA	60.469	20	TCGTCGGTCTTCCTTTTCTC	59.405	20	280	392	671	GGAAAGTGTCGCCGATAAGT	59.198	20	TCGTCGGTCTTCCTTTTCTC	59.405	20	278	394	671	ATGGAAAGTGTCGCCGATAA	60.469	20	CGTCGGTCTTCCTTTTCTCTT	59.872	21	279	392	670
c14400/f1p0/710	3	p1	(A)14	14	559	572	ATGGAAAGTGTCGCCGATAA	60.469	20	TCGTCGGTCTTCCTTTTCTC	59.405	20	280	392	671	GGAAAGTGTCGCCGATAAGT	59.198	20	TCGTCGGTCTTCCTTTTCTC	59.405	20	278	394	671	ATGGAAAGTGTCGCCGATAA	60.469	20	CGTCGGTCTTCCTTTTCTCTT	59.872	21	279	392	670
c14407/f1p12/918	1	c	(AG)7aataaaaagagaaatagaaataggatatgtatattgagagat(AG)6	68	783	850	CCCGTGACCCCATACTAAGA	59.807	20	CGTAAACGCATTTCCTCTCG	60.762	20	232	672	903	TCAAGAAGAGACCCGTGACC	60.238	20	CGTAAACGCATTTCCTCTCG	60.762	20	243	661	903	CCCGTGACCCCATACTAAGA	59.807	20	TCCCCGATCTTCTCGTAAAC	59.126	20	245	672	916
c14408/f1p23/891	1	p1	(T)10	10	414	423	CGCAGGCTACAAAGGAGAAC	60.015	20	TGAACCACACGCAATGACTT	60.160	20	266	213	478	AACGCAGGCTACAAAGGAGA	60.015	20	TGAACCACACGCAATGACTT	60.160	20	268	211	478	ACGCAGGCTACAAAGGAGAA	60.015	20	TGAACCACACGCAATGACTT	60.160	20	267	212	478
c14411/f1p0/803	1	p1	(T)11	11	758	768	TCGGAATAGAGGTCATTGGC	60.036	20	TTTGGTATTGCACATTTGTCTTC	59.046	23	162	633	794	TCGGAATAGAGGTCATTGGC	60.036	20	TCTTTTGGTATTGCACATTTGTC	59.046	23	165	633	797	TTTAAGGGGTAAGGCAGGCT	60.089	20	TTTGGTATTGCACATTTGTCTTC	59.046	23	211	584	794
c14418/f1p38/787	1	p1	(A)33	33	639	671	TGTGTCAACTTGAGATCGCC	59.837	20	AACAGTCGGACATTCCAAGG	59.966	20	228	528	755	TGTGTCAACTTGAGATCGCC	59.837	20	CAGTCGGACATTCCAAGGAT	59.927	20	226	528	753	CGGCGTGACCTACTCTAACC	59.757	20	AACAGTCGGACATTCCAAGG	59.966	20	248	508	755
c14434/f1p27/862	1	c	(A)11gaagaggaggagagagttt(A)10g(A)12	53	195	247	CTGGAGTCGTACCACCACCT	60.026	20	TCAAGTGCATCACACCACAA	59.705	20	212	135	346	CCATGGGACCTAACATGACC	60.050	20	TCAAGTGCATCACACCACAA	59.705	20	245	102	346	CATGAAGAATGCCCCTGACT	60.073	20	TCAAGTGCATCACACCACAA	59.705	20	265	82	346
c14434/f1p27/862	2	p1	(T)15	15	513	527	TTGTGGTGTGATGCACTTGA	59.705	20	TGAACCTTCTTGTAAGGCCAA	59.733	21	257	327	583	TTGTGGTGTGATGCACTTGA	59.705	20	TGAACCTTCTTGTAAGGCCA	58.352	20	257	327	583	CACAAGCATAATCAGTCGGG	59.148	20	TGAACCTTCTTGTAAGGCCAA	59.733	21	123	461	583
c14438/f1p9/805	1	p1	(T)20	20	11	30	--
c14442/f1p21/1008	1	p1	(T)30	30	1	30	--
c14449/f1p78/950	1	c	(A)10tacacctgtaaac(T)10	33	900	932	--
c14454/f1p2/861	1	p1	(T)31	31	1	31	--
c14470/f1p5/500	1	p1	(T)26	26	1	26	--
c14472/f1p16/594	1	c	(TC)39(AC)16	110	410	519	CCTCGACTATGGCCTCTTCA	60.353	20	TTCCACATGGTGTACAATAGGC	59.752	22	260	303	562	TGGCCTCTTCACACTTCCTC	60.386	20	TTCCACATGGTGTACAATAGGC	59.752	22	251	312	562	CTGGCATCAGGTGAAGGACT	60.261	20	TCCACATGGTGTACAATAGGCT	59.383	22	280	282	561
c14473/f1p2/868	1	p3	(TTA)13	39	588	626	TGGTGTACTGTGCATGCCTT	60.183	20	TGGAGTCCATCCATGTTTTG	59.343	20	238	485	722	AAGAGACCCGTTTAGGTGGG	60.353	20	TGGAGTCCATCCATGTTTTG	59.343	20	258	465	722	GTGGTGTACTGTGCATGCCT	59.628	20	TGGAGTCCATCCATGTTTTG	59.343	20	239	484	722
c14478/f1p0/930	1	p1	(T)10	10	413	422	CCAGGGGCCTACGAGATATT	60.299	20	GGCCTCAGGACCATTTAACA	59.933	20	243	293	535	CCAGGGGCCTACGAGATATT	60.299	20	TGCTCACTGTGATATCGGGA	60.225	20	197	293	489	ACAGTACGGTGCAATCAGCA	60.333	20	TGCTCACTGTGATATCGGGA	60.225	20	256	234	489
c14479/f1p0/961	1	p1	(G)12	12	5	16	--
c14479/f1p0/961	2	c	(T)18gatcgttcgttca(T)10	41	140	180	AGGATGAATTATCGAGGGGG	60.110	20	CATTGCAAACTCAGCGATGT	59.871	20	274	19	292	TGAATTATCGAGGGGGAATG	59.717	20	CATTGCAAACTCAGCGATGT	59.871	20	270	23	292	AGGATGAATTATCGAGGGGG	60.110	20	AACAATTGGATCCTCGCAAA	60.448	20	220	19	238
c14486/f1p49/812	1	p1	(T)13	13	560	572	TGGGCGTGATGTAGATGAAA	60.073	20	GCCATATCCTGAATGCCAAC	60.304	20	254	382	635	TTGGGCGTGATGTAGATGAA	60.073	20	GCCATATCCTGAATGCCAAC	60.304	20	255	381	635	GTTCACAGACGAGCATGGTG	60.319	20	GCCATATCCTGAATGCCAAC	60.304	20	209	427	635
c14487/f1p0/591	1	c	(TG)10tatatata(TG)63tata(CGTG)10	198	1	198	--
c14499/f1p54/567	1	p2	(AG)43	86	412	497	ATTACTTGCCCGAAGACGTG	60.132	20	TATCGGCGAACATTTTGGTT	60.323	20	236	306	541	ATTACTTGCCCGAAGACGTG	60.132	20	TCGGCGAACATTTTGGTTAT	60.323	20	234	306	539	ATTACTTGCCCGAAGACGTG	60.132	20	ATCGGCGAACATTTTGGTTA	60.323	20	235	306	540
c14503/f1p0/598	1	p2	(AG)10	20	211	230	GTTAGTGAGGGCCAACTGGA	60.111	20	TTGACATTTTTCTCCCCTGC	60.051	20	109	181	289	TGGAAAGAAGGGCAGAGTGT	59.844	20	TTGACATTTTTCTCCCCTGC	60.051	20	143	147	289	TAGTGAGGGCCAACTGGAAG	60.246	20	TTGACATTTTTCTCCCCTGC	60.051	20	107	183	289
c14504/f1p0/980	1	p3	(TTA)5	15	892	906	GATGACGATGAGGAGGAGGA	60.160	20	CCAAAATACAGTTCTAAGTCAAATCAA	59.145	27	139	823	961	AGGAGGAAGGCGATGAAGAT	60.176	20	CCAAAATACAGTTCTAAGTCAAATCAA	59.145	27	126	836	961	ACGATGACGATGAGGAGGAG	60.223	20	CCAAAATACAGTTCTAAGTCAAATCAA	59.145	27	141	821	961
c14505/f1p7/671	1	p2	(CA)6	12	471	482	GAGCTTTCAGTCTGGCAACC	59.997	20	CACAGCAGCGATGAATGAGT	60.016	20	274	304	577	GAGCTTTCAGTCTGGCAACC	59.997	20	ACACAGCAGCGATGAATGAG	60.016	20	275	304	578	GGAGCTTTCAGTCTGGCAAC	59.997	20	CACAGCAGCGATGAATGAGT	60.016	20	275	303	577
c14518/f1p2/742	1	p1	(T)10	10	498	507	AATCCCTTTGGGCCTTATTG	60.143	20	TTGCAAAACAGGATCTTCCC	60.051	20	277	386	662	CAATCCCTTTGGGCCTTATT	60.143	20	TTGCAAAACAGGATCTTCCC	60.051	20	278	385	662	CCCTTTGGGCCTTATTGACT	60.312	20	TTGCAAAACAGGATCTTCCC	60.051	20	274	389	662
c14520/f1p12/999	1	p1	(T)26	26	2	27	--
c14520/f1p12/999	2	p4	(ATTA)5	20	804	823	CGCTCAAACTGGAGCTGTAA	59.220	20	CTGCCCGTCTCTACTAAGGC	59.101	20	197	675	871	CGCTCAAACTGGAGCTGTAA	59.220	20	TGCCCGTCTCTACTAAGGCT	59.101	20	196	675	870	CGCTCAAACTGGAGCTGTAA	59.220	20	CCTGCCCGTCTCTACTAAGG	58.955	20	198	675	872
c14524/f1p1/936	1	c*	(CT)25(CTAT)7*	76	697	772	AGACGGACCTCCAGAAGGAT	60.073	20	TACAAGTCCGAGTGGGAAGG	60.103	20	202	594	795	GAGTCGATCTGCTCTTCGCT	59.857	20	TACAAGTCCGAGTGGGAAGG	60.103	20	139	657	795	TCTGACCCGAAAGGAATCTG	60.187	20	TACAAGTCCGAGTGGGAAGG	60.103	20	162	634	795
c14525/f1p12/980	1	p1	(A)12	12	929	940	--
c14533/f1p169/881	1	p1	(G)10	10	132	141	AGTAAGGGCGCAGTTTACGA	59.904	20	GCAGTTGGTAGGATCAGGGA	60.073	20	231	109	339	GAGTAAGGGCGCAGTTTACG	59.904	20	GCAGTTGGTAGGATCAGGGA	60.073	20	232	108	339	AGTAAGGGCGCAGTTTACGA	59.904	20	TCAGGGACCTTGTCACCTTC	60.088	20	218	109	326
c14539/f1p0/950	1	p2	(CA)31	62	139	200	ATGCACACACATGCACACAC	60.088	20	ACCACTGGAATCTGGGTCAG	59.962	20	173	101	273	ATGCACACACATGCACACAC	60.088	20	CACTGGAATCTGGGTCAGGT	59.962	20	171	101	271	ACATGCACACACATGCACAC	60.088	20	ACCACTGGAATCTGGGTCAG	59.962	20	175	99	273
c14540/f1p2/896	1	p3	(GGC)5	15	258	272	AGATTTCGGGCTAAAGGGAA	60.034	20	CGTCGACTCCCACTCTCTTC	59.986	20	249	132	380	AGATTTCGGGCTAAAGGGAA	60.034	20	TCGTCGACTCCCACTCTCTT	59.986	20	250	132	381	AACGGTCCAGTCAGATTTCG	60.111	20	TCGTCGACTCCCACTCTCTT	59.986	20	262	120	381
c14540/f1p2/896	2	c	(C)11tcctgccccccttcccctcccccgcggggaggcggaaa(CGG)5	64	383	446	CCCTTCTGTGAGAGGGCTTT	60.756	20	GTTTTCCGAGGAGGAAGAGG	60.183	20	261	337	597	CCCTTCTGTGAGAGGGCTTT	60.756	20	GGTTTTCCGAGGAGGAAGAG	60.183	20	262	337	598	TGTGAGAGGGCTTTCTCTGAA	60.119	21	GTTTTCCGAGGAGGAAGAGG	60.183	20	255	343	597
c14541/f1p0/523	1	c	(CA)9taa(AC)18ataa(AC)32ataa(AC)17ataa(AC)18ataa(AC)17ataa(AC)17ataa(AC)17ataa(AC)17ataa(AC)16ataa(AC)10	415	22	436	--
c14542/f1p21/795	1	c	(T)11c(T)11	23	608	630	CATGTCCTCAGAATGCTTGAA	58.862	21	TACCTCAATTGTGCGCTGTT	59.347	20	205	526	730	CATGTCCTCAGAATGCTTGAA	58.862	21	ACCTCAATTGTGCGCTGTTT	60.699	20	204	526	729	TGCTTGAAGCTTTTTGGAGT	57.757	20	TACCTCAATTGTGCGCTGTT	59.347	20	192	539	730
c14543/f1p0/856	1	p1	(A)35	35	814	848	--
c14549/f1p2/995	1	p1	(A)11	11	625	635	CATGGCAGTAAGTGGCTGTG	60.324	20	ATTGCAGGCATTCCAGTTTC	60.081	20	250	430	679	CATGGCAGTAAGTGGCTGTG	60.324	20	GATTGCAGGCATTCCAGTTT	60.081	20	251	430	680	ATGGTGCATGGCAGTAAGTG	59.596	20	ATTGCAGGCATTCCAGTTTC	60.081	20	256	424	679
c14560/f1p138/788	1	p1	(T)29	29	1	29	--
c14568/f1p15/974	1	p2	(TG)8	16	798	813	AAGGAGGACGTGTTCGTCAC	60.159	20	GCCAAACACACAAAAAGTGC	59.224	20	256	640	895	AAGGAGGACGTGTTCGTCAC	60.159	20	TTCAAAACGATGCCAAATACC	59.824	21	201	640	840	CCAACGAGTGAAAGTGGGAG	60.680	20	GCCAAACACACAAAAAGTGC	59.224	20	222	674	895
c14570/f1p18/578	1	c*	(GA)18(AG)45(AGAC)9*aaacacacatacacacacacaaacacacatatatatatacacacacaaatacacacacatacgcacatacat(AC)20aaatacacatacat(AC)14	314	6	319	--
c14571/f1p16/542	1	p1	(A)12	12	513	524	--
c14576/f1p0/946	1	c	(TG)23ta(TG)7ta(TG)7ta(TG)7ta(TG)6tatgtgtgtgcatgtatgtgtgtgcatgta(TG)26cgtgc(GT)20gagtggatgggtggatgggtgcgtgtgg(GT)11a(TG)8ggtgggtggatgg(GT)11gggtggctgg(GT)8gg(GT)8a(TG)8ggtgggtggatgg(GT)13gggtggctgg(GT)8gggtgtgtgtgtatgtgtgtatgtgggtgggtgggtgga(TG)6tt(TG)7	530	1	530	--
c14584/f1p43/981	1	p2	(GA)6	12	12	23	--
c14587/f1p0/952	1	p2	(CT)6	12	765	776	CCCTTACTAAGCAACCAGCG	59.898	20	AACAATAATGCAAATCAGAGTGC	58.336	23	247	622	868	CGCCCTTACTAAGCAACCAG	59.898	20	AACAATAATGCAAATCAGAGTGC	58.336	23	249	620	868	GCAAAGACAGCCCAAGTTTC	59.859	20	AACAATAATGCAAATCAGAGTGC	58.336	23	228	641	868
c14589/f1p0/659	1	p3	(AGA)6	18	426	443	GACACCGAGAAGGGAGTTTG	59.697	20	CGAATCCGATTTCCTAACCC	60.633	20	210	351	560	GACACCGAGAAGGGAGTTTG	59.697	20	GAATCCGATTTCCTAACCCG	60.633	20	209	351	559	GGACACCGAGAAGGGAGTTT	60.489	20	CGAATCCGATTTCCTAACCC	60.633	20	211	350	560
c14592/f1p1/829	1	c	(T)36cctttgttattgcaattctctcatttatgtgaatattaaggacttttttc(T)15	101	1	101	--
c14594/f1p75/899	1	p1	(T)10	10	753	762	TTCAGGGACTGGGTTGATTC	59.903	20	AAAAGGCAAAATAGTATTACCCGA	59.386	24	264	601	864	AGTTGGCGCAGAGAGAGAAG	59.891	20	AAAAGGCAAAATAGTATTACCCGA	59.386	24	220	645	864	AGAAGTTGGCGCAGAGAGAG	59.891	20	AAAAGGCAAAATAGTATTACCCGA	59.386	24	223	642	864
c14598/f1p122/905	1	p1	(T)13	13	716	728	TGCACATGAATGCTTGGTTT	60.119	20	CAGACTCCTCCAAATTCGAC	57.292	20	246	627	872	CATGAATGCTTGGTTTGCAC	60.119	20	CAGACTCCTCCAAATTCGAC	57.292	20	242	631	872	CACATGAATGCTTGGTTTGC	60.119	20	CAGACTCCTCCAAATTCGAC	57.292	20	244	629	872
c14602/f1p6/989	1	p3	(CTG)6	18	174	191	AGAGACCAAAGAAGTGGCGA	59.989	20	GCAAGCATCCAAGCAGTGTA	60.019	20	254	138	391	GAGAGACCAAAGAAGTGGCG	59.989	20	GCAAGCATCCAAGCAGTGTA	60.019	20	255	137	391	GAGAGACCAAAGAAGTGGCG	59.989	20	CAGTGTAGCCACACCCATTG	60.025	20	242	137	378
c14605/f1p0/844	1	c	(TG)6agtgtgtatttatgtgtatttgtgtgtgtgtatgtgcgtgtgtatttgaatatttgtgtatgtgtt(TG)7tttatgtgtgtatgtgtt(TG)11gtgtgtgtggtgtgtgtgtggtgtgtgtgtggtgtgtttatg(GT)26c(TG)9gtgcgtatgtgtgtgtctgtgtatgtgtggtgcgcgcgcgtacgtgtgtgtgc(GT)6gcgtgtatgtgtgtgcgtgtgtgaggtgtgtgtggtgtgtgtggtgtgtgtgtggtgtgtgtgtggtgtgtttatggtatatata(TG)15tatgtgtgtgtgtc(TG)9gtgcgtatgtgtgtgtctgtgtatgtgtggtgcgcgcgcgtacgtgtgtgtgc(GT)6gcgtgtatgtgtgtgcgtgtgtgaggtgtgtgtggtgtgtgtggtgtgtgtgtggtgtgtgtgtggtgtgtttatg(GT)26c(TG)6c(GT)6ggtgtgtctgtgagtgaaagaaagagagggaaagggagagggacggggacggggagagggaaagggatggatggatagataggtaaagggagaaaaagag(AGAA)5agagac(AG)6	814	23	836	--
c14607/f1p20/944	1	c	(CTC)5cttgaagagatgccgcggcgccaacagcttgccctcgaata(T)18atctacttcatgatcaactcgtgttgtacaagatcatcagcattgaacagattatcttcatctttttatctctctctttatatacttttttttctatca(T)11	184	611	794	CATCCTCCGCTGAAAGTACC	59.694	20	TTTGGTATAAACACAAGGGATGTG	60.037	24	274	563	836	CATCCTCCGCTGAAAGTACC	59.694	20	AAACACAAGGGATGTGTGTGTA	57.912	22	266	563	828	ATCCTCCGCTGAAAGTACCC	60.464	20	TTTGGTATAAACACAAGGGATGTG	60.037	24	273	564	836
c14614/f1p0/926	1	c*	(TG)12cgtgc(GCGT)6(GT)31*atgtgtgtgtatgtgtatgtgtgtgtgtatgtgta(TGTGTC)8	196	1	196	--
c14619/f1p1/904	1	c*	(TG)40tatacga(GT)77gcgtgtatg(TA)6aatgtatatagatatacat(AC)24cg(CA)10(CACACT)5*cacacactcacact(CA)58ctct(CTCA)7	539	1	539	--
c14625/f1p2/942	1	p1	(T)18	18	721	738	AAGGCCCCATTGTATTGTGA	60.192	20	AAGTGTCCAACTTGGGATGC	59.973	20	185	611	795	AGGCCCCATTGTATTGTGAA	60.192	20	AAGTGTCCAACTTGGGATGC	59.973	20	184	612	795	AAAGGCCCCATTGTATTGTG	59.685	20	AAGTGTCCAACTTGGGATGC	59.973	20	186	610	795
c14626/f1p0/816	1	p1	(A)14	14	3	16	--
c14628/f1p0/945	1	c*	(TG)25agtgtgtgcgtgtgtatgtatgta(TG)19cgcgc(GCGT)9(GT)6*gc(GT)6	177	23	199	--
c14629/f1p11/947	1	p1	(T)31	31	1	31	--
c14634/f1p0/887	1	p1	(T)10	10	14	23	--
c14639/f1p0/890	1	p2	(GA)7	14	876	889	--
c14644/f1p1/987	1	p1	(A)45	45	942	986	--
c14648/f1p13/1001	1	p1	(A)30	30	966	995	--
c14664/f1p3/980	1	p1	(T)16	16	911	926	--
c14666/f1p20/712	1	p1	(A)12	12	235	246	TCAATGGGAATGATTTAGCCA	60.274	21	CAACCATGACAATGTGGGAA	60.216	20	150	187	336	TGCGTATGGATAAGGAATGC	58.603	20	CAACCATGACAATGTGGGAA	60.216	20	208	129	336	TCAATGGGAATGATTTAGCCA	60.274	21	AATTCCAGAAGTGGCAACCA	60.495	20	164	187	350
c14666/f1p20/712	2	p3	(AGA)5	15	374	388	TTCCCACATTGTCATGGTTG	60.216	20	CATTTCCAAATTCACCAGTTG	57.986	21	239	317	555	TTCCCACATTGTCATGGTTG	60.216	20	ACATTTCCAAATTCACCAGTTG	58.858	22	240	317	556	CATTGTCATGGTTGCCACTT	59.420	20	CATTTCCAAATTCACCAGTTG	57.986	21	233	323	555
c14676/f1p22/940	1	p2	(GA)6	12	196	207	AGCCGAAGGGAGAAGAGAAG	60.088	20	CACGGTAACGATCCCTCCTA	59.948	20	142	105	246	AGCCGAAGGGAGAAGAGAAG	60.088	20	CTCTGTCGTCGTCACGGTAA	59.897	20	154	105	258	AGCCGAAGGGAGAAGAGAAG	60.088	20	GCCTTTCACGTGACCTTGAT	60.119	20	202	105	306
c14679/f2p24/834	1	p1	(A)23	23	253	275	AAGTACACATCAGCCCCGAC	59.997	20	CACTTTCCCTTGTCCCAAAG	59.563	20	239	76	314	GTACACATCAGCCCCGACTT	59.997	20	CACTTTCCCTTGTCCCAAAG	59.563	20	237	78	314	AAGTACACATCAGCCCCGAC	59.997	20	ACACTTTCCCTTGTCCCAAA	59.425	20	240	76	315
c14682/f1p2/916	1	p1	(T)10	10	545	554	AAGCCCTTCAAATCTTTGGT	57.786	20	ACGGCAGTTTACATTGTCCA	59.050	20	167	423	589	AAGCCCTTCAAATCTTTGGT	57.786	20	CGGCAGTTTACATTGTCCATC	60.380	21	166	423	588	AAGCCCTTCAAATCTTTGGT	57.786	20	AACGGCAGTTTACATTGTCCA	60.414	21	168	423	590
c14689/f1p1/956	1	p1	(T)10	10	797	806	TAATAGGGAATCGTGGCTGC	60.060	20	CTTCACCTGCTTCTTGGAGG	59.982	20	235	713	947	TGAGGCTTTCGAGAAGGAAA	60.066	20	CTTCACCTGCTTCTTGGAGG	59.982	20	195	753	947	TAATAGGGAATCGTGGCTGC	60.060	20	CCTCCATTGGCTCTACCAAG	59.688	20	179	713	891
c14692/f1p6/998	1	p2	(TA)8	16	856	871	CCATGGAAGGAGACCTTGAA	60.042	20	TGTCTTCACTTGTGGATGTGG	59.581	21	231	707	937	CAGAAGGAAGAACAGCTCGG	60.126	20	TGTCTTCACTTGTGGATGTGG	59.581	21	186	752	937	GGACAGTTTGACGATGCTGA	59.837	20	TGTCTTCACTTGTGGATGTGG	59.581	21	133	805	937
c14693/f1p3/942	1	p3	(GCT)5	15	796	810	CCTGAAGGAGTTCTTGGCTG	59.982	20	CTCCTTCTTGGCTTCCTCCT	59.950	20	106	752	857	CCTGAAGGAGTTCTTGGCTG	59.982	20	CCTTCTTGGCTTCCTCCTTT	59.821	20	104	752	855	CCTGAAGGAGTTCTTGGCTG	59.982	20	CCTCCTCAGGTTCTTCCTCC	60.186	20	122	752	873
c14698/f1p0/1001	1	p1	(A)11	11	982	992	--
c14712/f1p2/890	1	p1	(T)16	16	122	137	AAAGCTGTTGTTAGTAAGCAAAACAA	59.845	26	ACCCAATCTCATTTCGGTTG	59.790	20	209	68	276	AAAGCTGTTGTTAGTAAGCAAAACAA	59.845	26	CAAACCCAATCTCATTTCGG	60.301	20	212	68	279	AAAGCTGTTGTTAGTAAGCAAAACAA	59.845	26	CACAAGCAAACCCAATCTCA	59.691	20	218	68	285
c14713/f1p0/885	1	p1	(T)23	23	2	24	--
c14713/f1p0/885	2	p1	(C)15	15	365	379	AAGTATCACCAGGTCCCCCT	59.676	20	GGACAAGCATTTTCAGCTCC	59.820	20	211	337	547	AAGTATCACCAGGTCCCCCT	59.676	20	GCTGTCGAGCACACAAGTCT	59.210	20	160	337	496	AAGTATCACCAGGTCCCCCT	59.676	20	TGGACAAGCATTTTCAGCTC	59.002	20	212	337	548
c14713/f1p0/885	3	p3	(TTA)5	15	560	574	GGAGCTGAAAATGCTTGTCC	59.820	20	TAAATGGGCCACCAAAAGAA	60.294	20	138	528	665	TGTGTGCTCGACAGCGTTAT	60.481	20	TAAATGGGCCACCAAAAGAA	60.294	20	184	482	665	GGAGCTGAAAATGCTTGTCC	59.820	20	ATCCAAAATGATGGCTGGTG	60.723	20	249	528	776
c14717/f1p0/512	1	c	(TG)24aatgcatacatgcatatatatgtgtatatatatgtatgtgtatgtgtgt(AC)11	119	2	120	--
c14717/f1p0/512	2	p1	(T)10	10	352	361	AAAATGAAAGGCACGTTTGG	59.975	20	AAATTGCCAATCAGCAAAGG	60.074	20	276	208	483	TAACGATCCGCCTGTTATCC	59.923	20	AAATTGCCAATCAGCAAAGG	60.074	20	214	270	483	AAAATGAAAGGCACGTTTGG	59.975	20	ATCAGCAAAGGAGTTTCGGA	59.813	20	267	208	474
c14725/f1p2/925	1	p3	(TTC)5	15	889	903	--
c14726/f1p0/912	1	c	(ATG)6acgatgatgaa(GAT)5	44	845	888	--
c14728/f1p0/954	1	p2	(GA)6	12	605	616	CAGGAGAAGGAGAAGACGGA	59.525	20	AATTTTGCTATCATTGCCGC	60.068	20	233	555	787	CAGGAGAAGGAGAAGACGGA	59.525	20	ATTTTGCTATCATTGCCGCT	59.710	20	232	555	786	CAGGAGAAGGAGAAGACGGA	59.525	20	TTCCCCTTTCGCTAATTTCA	59.655	20	204	555	758
c14729/f1p0/914	1	p1	(A)10	10	753	762	GCGACGGACTTCTCAACTTC	59.997	20	TTTCTTTCCCTCTTTTCCCC	59.505	20	201	668	868	CGGAGCTCTTTGACATCCTC	59.950	20	TTTCTTTCCCTCTTTTCCCC	59.505	20	240	629	868	GGAGCTCTTTGACATCCTCG	59.950	20	TTTCTTTCCCTCTTTTCCCC	59.505	20	239	630	868
c14733/f1p21/994	1	c	(GT)6ccgggtgtgcaagtttttttg(T)11ataaattttctgagtgaattgagtaattccattacagaagca(T)11	97	597	693	CCAGTTGAAGGGCTTGTCAT	60.111	20	AGACTGCTGGTGACATTGATTT	58.723	22	246	535	780	CCAGTTGAAGGGCTTGTCAT	60.111	20	GACTGCTGGTGACATTGATTT	57.653	21	245	535	779	CTCACACCAGTTGAAGGGCT	60.298	20	AGACTGCTGGTGACATTGATTT	58.723	22	252	529	780
c14733/f1p21/994	2	p1	(T)12	12	969	980	--
c14734/f1p2/661	1	c*	(GT)20(GA)16(A)10*gaa(TG)9agaaagagagaaagaatgtctctgtgtgtgtgagagagagaaagagaacgagagcgaa(AG)8ataaagaatgtctgtgtgtgt(GA)9	215	51	265	ATGTGCCTGCGAGTGTGTC	60.935	19	CTCCTCCTTGTGTCTGTCTCG	60.034	21	278	24	301	ATGTGCCTGCGAGTGTGTCT	61.935	20	CTCCTCCTTGTGTCTGTCTCG	60.034	21	278	24	301	ATGTGCCTGCGAGTGTGTC	60.935	19	TCCTCCTTGTGTCTGTCTCG	58.964	20	277	24	300
c14735/f1p0/805	1	p1	(T)26	26	1	26	--
c14735/f1p0/805	2	c	(CT)16(ATCT)8ctctca(CT)6gtctctctcactctatccctcactccctccctccctctctcctccccccc(CT)10ccctcccttc(CT)14ccctcccc(CT)6	210	332	541	CTCTCCCGCTCTCTGTTTCT	58.768	20	GAGGGAGGCGATGGAGTG	61.795	18	276	309	584	CCTCTCCCGCTCTCTGTTTC	61.436	20	GAGGGAGGCGATGGAGTG	61.795	18	277	308	584	CCTCTCCCGCTCTCTGTTT	59.540	19	GAGGGAGGCGATGGAGTG	61.795	18	277	308	584
c14738/f1p20/954	1	p1	(A)19	19	899	917	TTTTGTTGCAAAGAAAACTTGAA	58.988	23	GAGAAACAGAACTCATAACTTGAAGAA	58.687	27	239	715	953	TTTTGTTGCAAAGAAAACTTGAA	58.988	23	GAGAAACAGAACTCATAACTTGAAGA	57.469	26	239	715	953	TTTTGTTGCAAAGAAAACTTGA	57.685	22	GAGAAACAGAACTCATAACTTGAAGAA	58.687	27	239	715	953
c14739/f1p0/959	1	p1	(A)24	24	763	786	CCGATATAGCGGTAGCCTCA	60.209	20	ATTCCTCTCCCAGGGTTTTT	58.896	20	278	535	812	TCCGATATAGCGGTAGCCTC	59.301	20	ATTCCTCTCCCAGGGTTTTT	58.896	20	279	534	812	TCATTGCGTGATGGTATTTCA	59.945	21	TCAGTATTCCTCTCCCAGGGT	59.943	21	168	650	817
c14748/f1p0/990	1	p2	(CA)15	30	1	30	--
c14748/f1p0/990	2	p2	(AG)10	20	155	174	CACACACACACACACTTCACAA	59.121	22	TGAAAATCAGGAATCCCAAA	57.983	20	208	16	223	CAGGGAAAGACCTTTCATTTTC	59.110	22	TGAAAATCAGGAATCCCAAA	57.983	20	119	105	223	TCAGGGAAAGACCTTTCATTTT	59.110	22	TGAAAATCAGGAATCCCAAA	57.983	20	120	104	223
c14751/f1p0/791	1	p1	(T)28	28	5	32	--
c14751/f1p0/791	2	p2	(AT)9	18	183	200	TCTGCATTTAATCGTGCGTC	59.839	20	GAAGCAATGGTCAGGCGTAT	60.103	20	178	95	272	TTCTGCATTTAATCGTGCGT	59.329	20	GAAGCAATGGTCAGGCGTAT	60.103	20	179	94	272	TGCATTTAATCGTGCGTCTG	60.807	20	GAAGCAATGGTCAGGCGTAT	60.103	20	176	97	272
c14753/f1p37/962	1	p2	(GA)8	16	686	701	AGCCGAAAGACTCCCTGTTT	60.247	20	AGGAGGCTTTCAGGAGGAAG	59.950	20	270	663	932	GGAAAACGCCACAAAACAGT	60.015	20	ACCTCCTCCTCCCCCTTTAC	60.675	20	167	636	802	AGCCGAAAGACTCCCTGTTT	60.247	20	AGAGGAGGCTTTCAGGAGGA	60.468	20	272	663	934
c14755/f1p0/653	1	p2	(AG)7	14	91	104	TCTGGATTGGGTGAAGGAAG	60.042	20	CCTGTGTTTCCCCCTTTTCT	60.332	20	174	7	180	TCTGGATTGGGTGAAGGAAG	60.042	20	CTTCCTGTGTTTCCCCCTTT	60.332	20	177	7	183	TCTGTGTCTGGATTGGGTGA	60.088	20	CCTGTGTTTCCCCCTTTTCT	60.332	20	180	1	180
c14757/f1p5/968	1	c	(GTG)5gccgtgggggcttcacacctagttatgtaaccatcccaaattcaattcatgtggaatggccgaggactactccaaccaaacca(GAT)5	113	427	539	GTGGTAACAGGCGTGGCTAT	60.022	20	GGTCAATCCCATCATATCCG	59.975	20	254	381	634	GTAACAGGCGTGGCTATGGT	60.022	20	ATCATATCCGGAGGAGGCTT	59.888	20	241	384	624	GTGGTAACAGGCGTGGCTAT	60.022	20	ATCATATCCGGAGGAGGCTT	59.888	20	244	381	624
c14757/f1p5/968	2	p6	(AGAGGC)5	30	654	683	CGGATATGATGGGATTGACC	59.975	20	ACTACCTCCGCCTCCTCTTC	59.840	20	266	615	880	CCGGATATGATGGGATTGAC	59.975	20	ACTACCTCCGCCTCCTCTTC	59.840	20	267	614	880	CGGATATGATGGGATTGACC	59.975	20	AGAAGCCTCCATCTTCACCA	59.803	20	150	615	764
c14762/f1p6/858	1	p1	(T)13	13	718	730	CAACTCTTTTGGGGTCGTGT	60.005	20	AGCTCCGCTCTTGTTCTCAG	59.891	20	249	527	775	ACAACTCTTTTGGGGTCGTG	60.005	20	AGCTCCGCTCTTGTTCTCAG	59.891	20	250	526	775	TCCGGCTTTATAAGCGAAGA	59.943	20	AGCTCCGCTCTTGTTCTCAG	59.891	20	223	553	775
c14763/f1p0/1000	1	p3	(CAA)5	15	491	505	CTACCAGGCCAACAACCCTA	59.986	20	CTTCCTGCATCCCAATGTCT	60.073	20	253	361	613	CCCCTCCTCACATCAACACT	59.962	20	CTTCCTGCATCCCAATGTCT	60.073	20	271	343	613	AAAGGTTCATGTGGCGAAAG	60.110	20	CTCAGGCAACACTCTGTGGA	60.022	20	256	391	646
c14765/f1p2/964	1	p5	(GACCT)8	40	31	70	CAACGGGGTGCAAAGAGG	62.625	18	CCTGCATCTCCTTGCTGATT	60.362	20	204	10	213	CAACGGGGTGCAAAGAGG	62.625	18	GCATCTCCTTGCTGATTCGT	60.370	20	201	10	210	CAACGGGGTGCAAAGAGG	62.625	18	TCTTTGAGGGTCAGACCGAG	60.377	20	132	10	141
c14768/f1p0/919	1	c	(AC)44cacataaaccccccttcaaacatac(CA)6	125	729	853	CAAACGGGACCATCTGAAGT	59.966	20	GCGTGGGTGTGATGTTTATG	59.847	20	232	649	880	CAAACGGGACCATCTGAAGT	59.966	20	TGCGTGGGTGTGATGTTTAT	59.847	20	233	649	881	CAAACGGGACCATCTGAAGT	59.966	20	TATTTGTGCGTGGGTGTGAT	59.847	20	239	649	887
c14772/f1p0/998	1	p1	(T)30	30	1	30	--
c14772/f1p0/998	2	c	(TTTCT)6tttttt(TC)6cctgcttcttctcctactcttccgtcttccatttctttccttccctctcctctctttttgtctttttcttgttttttcttct(TCC)7	151	190	340	TTCGGAGATATAATTCGGTCG	59.045	21	GGTAGAGGTGGAGGAGGAGG	60.066	20	245	151	395	TTCGGAGATATAATTCGGTCG	59.045	21	GGAGGTAGAGGTGGAGGAGG	60.066	20	248	151	398	TTCGGAGATATAATTCGGTCG	59.045	21	GGAGGAGGTAGAGGTGGAGG	60.066	20	251	151	401
c14772/f1p0/998	3	c	(AC)7aaacaatcaaacacacacacaaacaaacacacgcacacgcacacacacacgcacgcacgcacg(CA)19	115	749	863	TGCAACGAACAGATAGCACA	59.021	20	GGGTCGCGATTTTACTGTGT	60.000	20	202	700	901	TGCAACGAACAGATAGCACA	59.021	20	GATAATCGCCTTGGAAACCA	59.901	20	231	700	930	TGCAACGAACAGATAGCACA	59.021	20	CAATCGCCGTGTAACAGATG	60.134	20	255	700	954
c14778/f1p8/595	1	p1	(T)10	10	488	497	TATGCTGCCAACTTCTCGTG	60.011	20	CACCTTTCTTTCCACTGCTT	57.053	20	185	360	544	CACGAGAAGGCTCAACATGA	59.984	20	CACCTTTCTTTCCACTGCTT	57.053	20	123	422	544	AGCACGAGAAGGCTCAACAT	60.020	20	CACCTTTCTTTCCACTGCTT	57.053	20	125	420	544
c14785/f1p3/631	1	p1	(T)10	10	585	594	--
c14788/f1p8/949	1	c	(GTG)5gccgtgggggcttcacacctagttatgtaaccatcccaaattcaattcatgtggaatggccgaggactactccaaccaaacca(GAT)5	113	409	521	GTGGTAACAGGCGTGGCTAT	60.022	20	GGTCAATCCCATCATATCCG	59.975	20	254	363	616	GAGGTGACAGGAGGGTGGTA	59.962	20	GGTCAATCCCATCATATCCG	59.975	20	268	349	616	GTAACAGGCGTGGCTATGGT	60.022	20	ATCATATCCGGAGGAGGCTT	59.888	20	241	366	606
c14794/f1p0/949	1	p2	(CT)6	12	20	31	TCCCCCTCTCTCTCTCTCCT	59.489	20	CAAGTGACATTGTGGAAATGG	58.885	21	280	14	293	CCCCCTCTCTCTCTCTCCTC	59.489	20	CAAGTGACATTGTGGAAATGG	58.885	21	279	15	293	TCCCCCTCTCTCTCTCTCCT	59.489	20	CAAGTGACATTGTGGAAATGGT	59.757	22	280	14	293
c14794/f1p0/949	2	p2	(CT)9	18	150	167	TCCCCCTCTCTCTCTCTCCT	59.489	20	CAAGTGACATTGTGGAAATGG	58.885	21	280	14	293	CCCCCTCTCTCTCTCTCCTC	59.489	20	CAAGTGACATTGTGGAAATGG	58.885	21	279	15	293	TCCCCCTCTCTCTCTCTCCT	59.489	20	CAAGTGACATTGTGGAAATGGT	59.757	22	280	14	293
c14796/f1p1/897	1	p1	(A)14	14	707	720	CTTTTGTGATGTTTGCCAGC	59.322	20	CACGAGTTCAGAAAACAAAAACC	60.062	23	275	586	860	TTTGTGATGTTTGCCAGCAG	60.844	20	CACGAGTTCAGAAAACAAAAACC	60.062	23	273	588	860	CCAGCAGACCATGTGGTTAGT	60.043	21	CACGAGTTCAGAAAACAAAAACC	60.062	23	260	601	860
c14805/f1p0/739	1	c	(A)11cataaaacgaaatcaagaataacagca(AG)7aaacggaagaaagagataaaacagagaaaccggaaaccaa(C)10	102	10	111	--
c14809/f1p0/919	1	p2	(AG)27	54	1	54	--
c14809/f1p0/919	2	c	(C)10aaaaaaaaagaaaaaagaaaaaacaaaataaacaattactccgacaaagctgaataacgatgtgcaagctaataataattttcaggagaccgaaaggc(A)12gaag(A)10gttcactcgagacaaagataataacgagacaaaaaaagt(A)11	184	433	616	GTGTTGTAAGACCCTCCCCC	60.607	20	TAATGCAACGCTGTCGAATC	59.839	20	279	391	669	GGTGTTGTAAGACCCTCCCC	60.607	20	TAATGCAACGCTGTCGAATC	59.839	20	280	390	669	TGTTGTAAGACCCTCCCCC	59.764	19	GATAATGCAACGCTGTCGAA	59.839	20	280	392	671
c14820/f1p0/581	1	c*	(CA)17c(CA)38cccacacccacacata(C)11(CA)11*	159	9	167	--
c14823/f1p6/856	1	c	(A)16cag(A)10	29	725	753	TCGCCACGACAACAAGACTA	60.449	20	CCCTTCCCATGAGTCAAATG	60.309	20	209	646	854	TCGCCACGACAACAAGACTA	60.449	20	TAGAGCGACCAGACCAGACC	60.408	20	183	646	828	ACAATATGAAATGCTGGCCG	60.857	20	CCCTTCCCATGAGTCAAATG	60.309	20	251	604	854
c14828/f1p44/919	1	p1	(T)11	11	407	417	TTTTGGATGCTGCATTTACG	59.702	20	CCTCGGGTTGTGATCTTGTT	59.966	20	268	297	564	TTTTGGATGCTGCATTTACG	59.702	20	TCCACGGCACTCATTATTCA	60.073	20	182	297	478	TTTTGGATGCTGCATTTACG	59.702	20	TTGTTCCACGGCACTCATTA	60.111	20	186	297	482
c14831/f1p190/942	1	p1	(C)15	15	576	590	GGGGGATATGTGCTCAACAG	60.340	20	GAACAGGGAACAAACAGGGA	59.943	20	183	474	656	GGGGGATATGTGCTCAACAG	60.340	20	GAGGGAACAGGGAACAAACA	59.943	20	187	474	660	GGGGGATATGTGCTCAACAG	60.340	20	CAGGGAGGGAGAGAGGTAGG	60.200	20	161	474	634
c14831/f1p190/942	2	p3	(GCT)6	18	830	847	ACGAGTAGTGGGCTGAGGAG	59.474	20	AACCCTCCACGTCTTCAGG	60.096	19	241	700	940	CTGGTGACGAGTAGTGGGCT	60.321	20	CACGTCTTCAGGGAACGTC	59.246	19	240	694	933	GACGAGTAGTGGGCTGAGGA	60.408	20	CACGTCTTCAGGGAACGTC	59.246	19	235	699	933
c14839/f1p6/950	1	p1	(T)11	11	678	688	CCACAAAATGTGTAAGGGTATGG	60.381	23	CAGCAGAGAAACGAATGCTG	59.740	20	177	629	805	TGTGTACCTCCACTATCCACAAA	59.411	23	CAGCAGAGAAACGAATGCTG	59.740	20	193	613	805	TTGTGTACCTCCACTATCCACAA	59.411	23	CAGCAGAGAAACGAATGCTG	59.740	20	194	612	805
c14847/f1p0/740	1	p3	(ATC)9	27	234	260	TCCATTTGAGATTACACCAGGA	59.429	22	GACTCCTCGCCAGATGAGAG	60.096	20	231	100	330	TCCATTTGAGATTACACCAGGA	59.429	22	GGGAGAACTGCTGAAAATCG	59.813	20	250	100	349	CCATTTGAGATTACACCAGGAA	58.949	22	GACTCCTCGCCAGATGAGAG	60.096	20	230	101	330
c14847/f1p0/740	2	p1	(T)11	11	462	472	CAAGAAGTGGCATTCAACCA	59.691	20	ACAAGCCTGTGAGTTGTTCG	58.932	20	249	380	628	CGATTTTCAGCAGTTCTCCC	59.813	20	AGGTGTTTTTGTGTGCGTTT	58.187	20	274	330	603	CAAGAAGTGGCATTCAACCAT	59.985	21	ACAAGCCTGTGAGTTGTTCG	58.932	20	249	380	628
c14853/f1p5/804	1	p1	(C)11	11	77	87	CTTTCAGACAACCTGCATCAA	58.912	21	CTGGAAGCTGGAGCTTTGTC	60.134	20	265	52	316	CTTTCAGACAACCTGCATCAA	58.912	21	GATGTCCTTTGCCTCCTCTG	59.803	20	148	52	199	CTTTCAGACAACCTGCATCAA	58.912	21	ATCTGCAAGAGGACCTGGAA	59.803	20	279	52	330
c14861/f2p24/729	1	p1	(A)11	11	709	719	--
c14863/f1p27/995	1	p2	(GA)8	16	651	666	GGAGATCCTGCTACACCGTC	59.685	20	TCGTGGTACTCTGCGAGATG	60.008	20	226	592	817	GGAGATCCTGCTACACCGTC	59.685	20	TAAAGACGAACCGAACAGGC	60.249	20	187	592	778	GGAGATCCTGCTACACCGTC	59.685	20	TTCGGGAATGGTTCAGATGT	60.317	20	277	592	868
c14864/f1p7/660	1	p1	(A)11	11	343	353	TGTAGGTCAGTCCCTAGTGGAAG	59.685	23	CTGCTTAAAGCCCGTTGGTA	60.257	20	208	206	413	TGTAGGTCAGTCCCTAGTGGAAG	59.685	23	ACGTTAACTGGCTGCCTCAC	60.321	20	177	206	382	CCAATTTTGGAACTTGTGACAT	58.858	22	ACTGGCTGCCTCACACTACA	59.493	20	275	102	376
c14865/f1p12/857	1	p1	(A)37	37	704	740	TGTGTCAACTTGAGATCGCC	59.837	20	AACAGTCGGACATTCCAAGG	59.966	20	232	593	824	TGTGTCAACTTGAGATCGCC	59.837	20	CAGTCGGACATTCCAAGGAT	59.927	20	230	593	822	CGGCGTGACCTACTCTAACC	59.757	20	AACAGTCGGACATTCCAAGG	59.966	20	252	573	824
c14867/f1p3/1000	1	c	(CA)6ctctctctgtctctcacacacatatgtaacatacatactcacatatatacacacacatacacacacacatgcacacaatgtgtgtg(TA)9	116	654	769	TTTGCATTACACATAAACACACG	58.603	23	TTCTTGATAAAGCACATGGAATG	59.133	23	280	614	893	TTTGCATTACACATAAACACACG	58.603	23	TCTTGATAAAGCACATGGAATG	57.781	22	279	614	892	TTGCATTACACATAAACACACG	57.205	22	TTCTTGATAAAGCACATGGAATG	59.133	23	279	615	893
c14870/f1p3/1003	1	c	(A)10g(A)10	21	953	973	--
c14872/f1p27/703	1	p2	(TA)6	12	651	662	--
c14874/f1p0/854	1	p3	(AGA)6	18	772	789	AACGAAACGAAACGAGAAGG	59.355	20	ATCGCCACAAGTCACAAAAA	59.174	20	100	739	838	ACGAAACGAAACGAGAAGGA	59.853	20	TATCGCCACAAGTCACAAAAA	59.216	21	100	740	839	CGAAACGAAACGAGAAGGAG	59.986	20	GAAAATATCGCCACAAGTCACA	60.003	22	104	741	844
c14879/f1p53/900	1	c	(TGA)6c(GAT)6gacgacgacattgatgatgatggtgatgatgacgac(GAT)5gacgacgacggggacggggatgat(GAC)7	133	115	247	GTTGGTCTCTGCCAGTCTCC	59.841	20	TCATCTTCATCGTCGTCGTC	59.794	20	275	1	275	CTCTGCCAGTCTCCGAGAAG	60.275	20	TCATCTTCATCGTCGTCGTC	59.794	20	269	7	275	CTGCCAGTCTCCGAGAAGAG	60.275	20	TCATCTTCATCGTCGTCGTC	59.794	20	267	9	275
c14879/f1p53/900	2	p3	(GAT)5	15	438	452	CGAGGATGATGATGGTGATG	59.875	20	AACTCCACATCCCTTGTTCG	59.966	20	191	391	581	ATGATGGCGATGATGATGAA	59.848	20	AACTCCACATCCCTTGTTCG	59.966	20	243	339	581	GATGAGGATGACGACGATGA	59.591	20	AACTCCACATCCCTTGTTCG	59.966	20	172	410	581
c14886/f1p89/961	1	p1	(A)22	22	381	402	AAGTACACATCAGCCCCGAC	59.997	20	CACTTTCCCTTGTCCCAAAG	59.563	20	238	204	441	GTACACATCAGCCCCGACTT	59.997	20	CACTTTCCCTTGTCCCAAAG	59.563	20	236	206	441	AAGTACACATCAGCCCCGAC	59.997	20	ACACTTTCCCTTGTCCCAAA	59.425	20	239	204	442
c14905/f1p0/966	1	p1	(T)12	12	309	320	TCAGTGTTCCCATGATTTCG	59.496	20	TCATCTCTGTGCATCGCTGT	60.591	20	277	74	350	TCAGTGTTCCCATGATTTCG	59.496	20	CATCTCTGTGCATCGCTGTC	60.591	20	276	74	349	TCCCTTGCTGTAAGTGGAGAA	59.861	21	GTGAGTTCCCCGCAATTTTA	59.938	20	279	233	511
c14910/f1p1/825	1	p1	(G)16	16	745	760	TGATCGAGGTGTACTCGTGC	59.862	20	ACATTCTACATCCGCGTCCT	59.579	20	197	603	799	TGATCGAGGTGTACTCGTGC	59.862	20	GACATTCTACATCCGCGTCC	60.492	20	198	603	800	TGATCGAGGTGTACTCGTGC	59.862	20	GGACATTCTACATCCGCGTC	60.492	20	199	603	801
c14911/f1p0/648	1	p2	(GT)8	16	544	559	CATTCAATTGCGATCAAAGC	59.261	20	TGAGCAACTACAGAAGCCAGAG	59.819	22	170	419	588	CATTCAATTGCGATCAAAGC	59.261	20	TGAGCAACTACAGAAGCCAGA	58.813	21	170	419	588	CATTCAATTGCGATCAAAGC	59.261	20	TTGAGCAACTACAGAAGCCAGA	60.190	22	171	419	589
c14912/f1p5/944	1	p1	(A)26	26	916	941	--
c14920/f1p6/680	1	p1	(A)23	23	30	52	--
c14934/f1p15/848	1	c	(T)10atttctctcattctcttgtcttcatattccatcgcaacacacacactcaaatggataattatgttat(A)12	89	742	830	--
c14936/f1p8/574	1	c	(GTG)5gccgtgggggcttcacacctagttatgtaaccatcccaaattcaattcatgtggaatggccgaggactactccaaccaaacca(GAT)5	113	35	147	GTGGCTATGGTGACAGGCAT	60.956	20	GGTCAATCCCATCATATCCG	59.975	20	242	1	242	GTGGCTATGGTGACAGGCAT	60.956	20	ATCATATCCGGAGGAGGCTT	59.888	20	232	1	232	TGGCTATGGTGACAGGCAT	60.088	19	GGTCAATCCCATCATATCCG	59.975	20	241	2	242
c14938/f1p58/903	1	p1	(A)34	34	865	898	--
c14945/f1p0/986	1	p1	(T)10	10	859	868	ACGACAAAGATCCTGATGCC	60.081	20	CAGCTTTGATTAGATAGTTTGAATGA	58.200	26	255	664	918	CGACAAAGATCCTGATGCCT	60.218	20	CAGCTTTGATTAGATAGTTTGAATGA	58.200	26	254	665	918	ACGACAAAGATCCTGATGCC	60.081	20	ACAGCTTTGATTAGATAGTTTGAATGA	58.920	27	256	664	919
c14978/f1p25/601	1	p1	(T)11	11	541	551	--
c14983/f1p2/893	1	c	(AAG)5attgcagcgaacgttaccaatggggcagccccagagcagaca(AAG)6	75	235	309	GTTGAACAGGAGACTTCGGC	59.851	20	ATCAACTGTTTCCCCAGCAC	59.973	20	195	162	356	GTTGAACAGGAGACTTCGGC	59.851	20	TGTTGGTTCTTGCCCTTTTC	60.088	20	175	162	336	ACAGGAGACTTCGGCAAATG	60.255	20	ATCAACTGTTTCCCCAGCAC	59.973	20	190	167	356
c14990/f1p0/706	1	p1	(T)22	22	164	185	CTTCCCGCACGTTCTAGTTC	59.875	20	ATAACGAGCCAATGTACGGC	59.988	20	244	21	264	CTTCCCGCACGTTCTAGTTC	59.875	20	TTTTCGACATCCGAGAATCC	60.014	20	195	21	215	CTTCCCGCACGTTCTAGTTC	59.875	20	ATCCACAACCAACTCCAAGC	59.973	20	222	21	242
c14990/f1p0/706	2	c*	(G)11(GA)7*(GAGG)6*gagagagaaagaa(AG)9gggggtggggagatatagagaaaagagggatagagagag(A)10	126	537	662	ATGTGGAAAGAGGGGGAAAG	60.298	20	CCTGTCTGTTTGTCTGTCTGTCT	58.515	23	228	478	705	ATGTGGAAAGAGGGGGAAAG	60.298	20	CCTGTCTGTTTGTCTGTCTGTC	57.412	22	228	478	705	AGAGATGTGGAAAGAGGGGG	60.447	20	CCTGTCTGTTTGTCTGTCTGTCT	58.515	23	232	474	705
c14993/f1p42/915	1	p2	(AT)6	12	320	331	CCTCGACCTTAGACCCCCTA	60.447	20	TGCATCAGCAATGCATACTTC	59.854	21	274	270	543	CCTCGACCTTAGACCCCCTA	60.447	20	GCATCAGCAATGCATACTTCA	59.854	21	273	270	542	TCTCCTCGACCTTAGACCCC	60.586	20	TGCATCAGCAATGCATACTTC	59.854	21	277	267	543
c14995/f1p5/564	1	c	(TG)106t(TG)65tatgtatgtatacataaatagatacatatatgtgtgtgtgtt(TG)13tatgtatgtatacataaatagatacata(TG)8	455	1	455	--
c15000/f1p0/530	1	p2	(GA)10	20	63	82	GGAGAGTTAGTGGGAGTGCG	59.867	20	TAACCCAGTGGCTTCAGGTC	60.111	20	223	39	261	GGAGAGTTAGTGGGAGTGCG	59.867	20	GTTGCGCCTTCTAACGATGT	60.278	20	104	39	142	GGAGAGTTAGTGGGAGTGCG	59.867	20	CCAGTGGCTTCAGGTCCTAT	59.162	20	219	39	257
c15007/f1p0/988	1	p1	(T)12	12	443	454	AAGTTGAAAATTGTCCCCCTTT	60.089	22	CAAAATAGTCTTTGCAATCATGC	58.821	23	190	291	480	TGTCTCTTGATTCCACATTTCG	60.110	22	CAAAATAGTCTTTGCAATCATGC	58.821	23	158	323	480	GTTGAAAATTGTCCCCCTTT	57.876	20	CAAAATAGTCTTTGCAATCATGC	58.821	23	188	293	480
c15007/f1p0/988	2	p1	(T)10	10	619	628	TGTGCATGATTGCAAAGACT	57.834	20	TCCTGAGTTCAGCTATCCGTT	58.947	21	280	455	734	TGTGCATGATTGCAAAGACT	57.834	20	CCTGAGTTCAGCTATCCGTTTT	59.783	22	279	455	733	TGTGCATGATTGCAAAGACT	57.834	20	TCCTGAGTTCAGCTATCCGTTT	60.262	22	280	455	734
c15010/f1p36/889	1	p3	(CCT)5	15	754	768	AGTAAATGTCGGGGGTCCTT	59.691	20	TCCATTGGGTACTGGGGTAG	59.665	20	169	637	805	AAGTAAATGTCGGGGGTCCT	59.691	20	TCCATTGGGTACTGGGGTAG	59.665	20	170	636	805	AGTAAATGTCGGGGGTCCTT	59.691	20	GGTACTGGGGTAGGGGGTAG	59.571	20	162	637	798
c15016/f1p1/795	1	c	(G)11aggt(GGA)5ggtggaggcagaggaggaga(AGG)5aagaagaa(GAG)6	91	1	91	--
c15016/f1p1/795	2	p1	(A)10	10	705	714	CGTGTACACATGGCGAGAGA	60.895	20	GCAAGCTGACAAATGCACAC	60.468	20	162	602	763	CGTGTACACATGGCGAGAGA	60.895	20	CAAGCTGACAAATGCACACA	59.457	20	161	602	762	GCATTTCGTGTGCGTAATTG	60.140	20	AGGCAAGCTGACAAATGCAC	61.388	20	260	506	765
c15026/f1p11/944	1	p1	(T)11	11	494	504	AAGTTGTCTCTGGTGCCAAAA	59.766	21	TCATATACACATCAACACAGTCTGG	58.964	25	278	302	579	TTGTCTCTGGTGCCAAAACTT	59.766	21	TCATATACACATCAACACAGTCTGG	58.964	25	275	305	579	AAGTTGTCTCTGGTGCCAAAA	59.766	21	TTCATATACACATCAACACAGTCTGG	60.221	26	279	302	580
c15026/f1p11/944	2	p1	(T)10	10	846	855	--
c15027/f1p9/822	1	c	(GAT)6gaagagggagaagaggaggcagatgaggaaggtgatgatgctgaaggtgaagaggaagaggatgatgac(GAT)5gaagaggatgatgacgac(GAT)5	135	379	513	TGATGCAGAAGCAACAAAGG	59.988	20	CAACACATTCCTAGCACACCA	59.624	21	270	293	562	ATGCCTCCCCAAAGAAAAAG	60.423	20	CAACACATTCCTAGCACACCA	59.624	21	247	316	562	AACAAAGGAAGATGCCTCCC	60.443	20	CAACACATTCCTAGCACACCA	59.624	21	258	305	562
c15027/f1p9/822	2	p1	(T)11	11	810	820	--
c15032/f1p0/690	1	c	(TG)8agtgtga(GT)17ttatatata(TG)11tttata(TG)8tttata(TG)10tttata(TG)7tttata(TG)7tttata(TG)7tttatatgtgtgtttatatatgtttatatatata(TG)7tttata(TG)7tttatata(TG)10tttatata(TG)10tttatata(TG)9	346	1	346	--
c15032/f1p0/690	2	c	(TG)10tttatata(TG)6tttatata(TG)6tttatata(TG)7tttatata(TG)6tttatata(TG)7tttatata(TG)6tttatatatgtgtgtgtgtttatatata(TG)13	198	455	652	TGTGTTTATATATGTGCGTGTGTG	58.503	24	TGTTCATCCTTTTATTTCTTGTACG	58.728	25	260	422	681	TGTGTGTTTATATATGTGCGTGTG	58.503	24	TGTTCATCCTTTTATTTCTTGTACG	58.728	25	262	420	681	TGTGTGTGTTTATATATGTGCGTG	58.503	24	TGTTCATCCTTTTATTTCTTGTACG	58.728	25	264	418	681
c15037/f1p1/950	1	p2	(AT)8	16	437	452	TACAAAGGTGTCCTCCCACC	59.820	20	TCCAGCATCTTTGTTAGGGG	60.066	20	152	378	529	TACAAAGGTGTCCTCCCACC	59.820	20	CCAGCATCTTTGTTAGGGGA	60.066	20	151	378	528	CAAGAAATGAGGGGCTTTTG	59.679	20	CCAGCATCTTTGTTAGGGGA	60.066	20	177	352	528
c15040/f1p2/983	1	p1	(G)11	11	767	777	TGATGGTGAATGCACTCAGTT	59.154	21	TTTTGGGAGAGAAGAGGGAAA	60.166	21	271	689	959	TGATGGTGAATGCACTCAGTT	59.154	21	TTTTGGGAGAGAAGAGGGAA	58.833	20	271	689	959	TGATGGTGAATGCACTCAGTT	59.154	21	TTTGGGAGAGAAGAGGGAAA	58.833	20	270	689	958
c15040/f1p2/983	2	p1	(A)11	11	921	931	GGGATTCCGCCTTTTACATT	60.150	20	TTTTGGGAGAGAAGAGGGAAA	60.166	21	186	774	959	GGGATTCCGCCTTTTACATT	60.150	20	TTTTGGGAGAGAAGAGGGAA	58.833	20	186	774	959	GGGATTCCGCCTTTTACATT	60.150	20	TTTGGGAGAGAAGAGGGAAA	58.833	20	185	774	958
c15051/f1p2/781	1	c	(TG)41ttgtgtgtgtgttgtgtgtgtgttgtgtgtgtgt(TG)14(GT)17g(GT)49(TG)8ttgtgtgtgtgttgtgtgtgtgttgtgtatgtgttgtgtgtgtgttgtgtgtgtgt(TG)6t(TG)9tt(TG)7tttgtatgtatgtatgta(TG)32agtgtgagtgtgagtgtgtgagtgtgagtgtc(TG)28	566	1	566	--
c15054/f1p3/917	1	p2	(CT)10	20	756	775	AACCTGAAGAGGTGGCTGAA	59.844	20	TTTTTCGAAACCAAGGGAAA	59.537	20	268	548	815	ACCTGAAGAGGTGGCTGAAA	59.844	20	TTTTTCGAAACCAAGGGAAA	59.537	20	267	549	815	GGTCGCATTTCTACTCTCCG	59.836	20	TTTTTCGAAACCAAGGGAAA	59.537	20	246	570	815
c15054/f1p3/917	2	p1	(A)12	12	892	903	--
c15058/f1p229/706	1	p1	(T)27	27	1	27	--
c15059/f1p7/980	1	c	(T)25ctcagatatgatgtgataatctgaagtagggtggttgctgttgttgttttttcttcatttactttcttctttctttctatctttttttttgta(T)20	138	1	138	--
c15060/f1p6/997	1	p1	(A)11	11	63	73	AAGATGTAAATGTGAAAAGCTTAAAAA	58.199	27	TTGGGCCTACACTTCAACAG	58.773	20	117	6	122	AAGATGTAAATGTGAAAAGCTTAAAAA	58.199	27	TTGGGCCTACACTTCAACAGT	59.648	21	117	6	122	AGATGTAAATGTGAAAAGCTTAAAAA	57.071	26	TTGGGCCTACACTTCAACAG	58.773	20	116	7	122
c15060/f1p6/997	2	p2	(TA)6	12	835	846	AAGCTTGTGGATCCCAGTTG	60.111	20	CGTACAGAATCCGGCAAAAT	59.960	20	264	665	928	AAGCTTGTGGATCCCAGTTG	60.111	20	ATTCCGTTGCCACAGTTCAT	60.384	20	233	665	897	TGTGCCTCAAGGCTTTATGA	59.420	20	CGTACAGAATCCGGCAAAAT	59.960	20	201	728	928
c15064/f1p13/920	1	p1	(A)10	10	905	914	--
c15066/f1p375/896	1	p1	(T)10	10	805	814	CGTCTTGAAAGAAGAACGGC	59.993	20	TCAATATTCCCTCGACAGTCC	58.995	21	141	734	874	GTCTTGAAAGAAGAACGGCG	59.993	20	TCAATATTCCCTCGACAGTCC	58.995	21	140	735	874	CGTCTTGAAAGAAGAACGGC	59.993	20	TCAATATTCCCTCGACAGTCCT	59.962	22	141	734	874
c15070/f1p0/585	1	c	(GT)7gcgtgtgc(GT)27	76	16	91	--
c15070/f1p0/585	2	c	(GT)6gagtgtgaaaga(GT)6gagtgtgaaaga(GT)35ga(GT)45gaatgtgaaaga(GT)6gaatgtgaaaga(GT)6gaatgtgaaaga(GT)19	308	208	515	--
c15074/f1p3/926	1	p1	(C)11	11	528	538	TGCACCCTCTACGGGTAATC	59.955	20	AAGCCCTTCGGACAATCTCT	60.212	20	225	472	696	GCACCCTCTACGGGTAATCA	59.955	20	AAGCCCTTCGGACAATCTCT	60.212	20	224	473	696	TGCACCCTCTACGGGTAATC	59.955	20	TTTCAGAACGTCAAGGAGGG	60.224	20	115	472	586
c15074/f1p3/926	2	p1	(T)16	16	717	732	ACTCGTGTGTTATGGGGGAG	59.844	20	AGGAGCCCAAGACATAAGCA	59.836	20	195	600	794	ACTCGTGTGTTATGGGGGAG	59.844	20	CAGGAGCCCAAGACATAAGC	59.836	20	196	600	795	ACTCGTGTGTTATGGGGGAG	59.844	20	GGAGCCCAAGACATAAGCAA	60.214	20	194	600	793
c15079/f1p2/849	1	c	(T)16aactgaactgcatgccagtgtataatcataggtgtagattgttagtaaacaa(T)15	83	408	490	AAAGAATCAAGCTGGTCCTCA	58.923	21	ATGCCAGCACTCATTCACAG	59.862	20	234	349	582	TGAAAGAATCAAGCTGGTCC	57.864	20	ATGCCAGCACTCATTCACAG	59.862	20	236	347	582	AAAGAATCAAGCTGGTCCTCA	58.923	21	TAATTTCTGCCCCAACTCCA	60.439	20	258	349	606
c15081/f1p1/669	1	p1	(C)11	11	307	317	TGGCTCCATAACATCCAACA	59.924	20	AACGGAGATGTTGCCAGAAG	60.255	20	237	264	500	TGGCTCCATAACATCCAACA	59.924	20	CCAGAAGCTGCGTTTCTTTT	59.632	20	224	264	487	TGCCAAAACACCTTCACGTA	60.149	20	GAGCTGAGGTGGCTGTTGTT	60.453	20	188	185	372
c15083/f1p23/964	1	c	(GT)6a(AG)9	31	800	830	AGGTGGACTTGGGAAGAGGT	59.968	20	ACCCGATATCACGGACAAAA	60.192	20	174	752	925	TGAGGTGGACTTGGGAAGAG	60.229	20	ACCCGATATCACGGACAAAA	60.192	20	176	750	925	CTGAGGTGGACTTGGGAAGA	60.229	20	ACCCGATATCACGGACAAAA	60.192	20	177	749	925
c15087/f1p1/765	1	c	(TCT)5catcatcattattatcagtttattgattagtagtaacaatgtgtatttatatgcattaatgttaac(ATT)5	96	202	297	--
c15089/f1p0/528	1	p1	(G)10	10	122	131	GGGAAAAGGGGGTATCAGAG	59.761	20	CCCTCCTTGTCCTTCCTTCT	59.671	20	193	34	226	GAAAAGGGGGTATCAGAGGG	59.761	20	CTTCTCTACACCCACCACCC	59.425	20	240	36	275	GGAAAAGGGGGTATCAGAGG	59.761	20	CTTCTCTACACCCACCACCC	59.425	20	241	35	275
c15089/f1p0/528	2	p1	(G)10	10	469	478	GGGTGGTGGGTGTAGAGAAG	59.425	20	CGCTCCTTCAATCCTCTTTC	59.006	20	259	256	514	AAGGAGGAAGTGAGAGGGGT	59.151	20	TTCCTACGCTCCTTCAATCC	59.269	20	181	340	520	GGAAGTGAGAGGGGTGAAAA	59.112	20	TTCCTACGCTCCTTCAATCC	59.269	20	176	345	520
c15094/f11p4/1000	1	p1	(T)13	13	730	742	GGAAGAAGCCGATGATTTTG	59.645	20	TGGAAGTTCTGGCAATTCTTG	60.234	21	270	529	798	CAAGAGGAAGAAGCCGATGA	60.474	20	TGGAAGTTCTGGCAATTCTTG	60.234	21	275	524	798	ACAAGAGGAAGAAGCCGATG	59.430	20	TGGAAGTTCTGGCAATTCTTG	60.234	21	276	523	798
c15095/f1p6/814	1	c	(TC)36(AC)14	100	640	739	ACTGGCATCAGGTGAAGGAC	60.120	20	TTCCACATGGTGTACAATAGGC	59.752	22	272	511	782	CTGGCATCAGGTGAAGGACT	60.261	20	TTCCACATGGTGTACAATAGGC	59.752	22	271	512	782	CCTCGACTATGGCCTCTTCA	60.353	20	TTCCACATGGTGTACAATAGGC	59.752	22	250	533	782
c15096/f1p0/974	1	p1	(C)11	11	633	643	GGAGAGCATCCTACAGGCAG	59.973	20	GGAAGGGAGGGAAGTTCAAG	60.045	20	173	546	718	GGAGAGCATCCTACAGGCAG	59.973	20	GTGTTCCCCCTCTGAAGACA	60.088	20	150	546	695	GTTGGGGAGAGCATCCTACA	60.073	20	GGAAGGGAGGGAAGTTCAAG	60.045	20	178	541	718
c15096/f1p0/974	2	p2	(AC)7	14	771	784	CTTGAACTTCCCTCCCTTCC	60.045	20	TCACAGCAAAGCCATAATGC	59.839	20	221	699	919	CTTGAACTTCCCTCCCTTCC	60.045	20	GCATTCCTGATCACAGCAAA	59.805	20	231	699	929	TGTCTTCAGAGGGGGAACAC	60.088	20	TCACAGCAAAGCCATAATGC	59.839	20	244	676	919
c15101/f1p68/745	1	p1	(A)13	13	732	744	--
c15103/f1p3/967	1	p2	(TG)25	50	1	50	--
c15103/f1p3/967	2	c	(TG)13ta(TG)18ta(CT)6cactctctt(TA)7tgtatatatgtgtgtatgtatatatatatgtatatatatgtgtatgtatgta(TATG)5tatatatgtatatatatgtgtatatgcg(TA)9	219	170	388	--
c15116/f1p31/994	1	p1	(A)18	18	976	993	--
c15121/f1p67/974	1	p1	(T)14	14	17	30	--
c15138/f1p0/887	1	c	(CT)18cattctgtttctctctcttttt(AC)8	74	1	74	--
c15138/f1p0/887	2	p3	(GGA)6	18	460	477	TTGGTGATGTGAGATTGGGA	59.893	20	CACCTCCTCCTCCTCCTTCT	59.801	20	266	390	655	GTGGGTGTTGGTGATGTGAG	59.846	20	CACCTCCTCCTCCTCCTTCT	59.801	20	273	383	655	AGTGGGTGTTGGTGATGTGA	59.846	20	CACCTCCTCCTCCTCCTTCT	59.801	20	274	382	655
c15138/f1p0/887	3	c	(AGG)5tggtggaggaggaagtggtggtggtgttggaggaagaggaaaaggaagagcaagaggaagagaaggtgcaggaggaa(GAG)9gaagtagagggaagggagggggggtggaggaggtgatgaggttggcagactagtcggaa(G)12	190	640	829	AGGGAGGAGAAAGGGAGGA	60.134	19	TGACTTCTCTCCTACCCCCA	59.649	20	277	588	864	GAGGGAGGAGAAAGGGAGG	60.134	19	TGACTTCTCTCCTACCCCCA	59.649	20	278	587	864	AGGGAGGAGAAAGGGAGGA	60.134	19	TGACTTCTCTCCTACCCCCAT	59.943	21	277	588	864
c15144/f1p32/962	1	p1	(A)46	46	900	945	--
c15145/f1p1/885	1	p1	(T)24	24	7	30	--
c15146/f1p4/829	1	c	(GAG)5aagtaaaagaagagggaggaggtgaaaagaagaaaaaaggaaga(GAG)7	80	34	113	GGAGGAGAAAAGAAGAAAGAGAAGA	60.015	25	CATGTTCCATTTTCCTCTCCA	59.918	21	144	2	145	GGAGGAGAAAAGAAGAAAGAGAA	57.488	23	CATGTTCCATTTTCCTCTCCA	59.918	21	144	2	145	GGAGGAGAAAAGAAGAAAGAGAAG	58.420	24	CATGTTCCATTTTCCTCTCCA	59.918	21	144	2	145
c15146/f1p4/829	2	p2	(TC)10	20	325	344	GAGGAGGAGGAGGAGGAGAA	59.883	20	AGTCTGGGACGAGGAGGAAG	60.780	20	274	95	368	GAGAGGAGGAGGAGGAGGAG	59.489	20	AGTCTGGGACGAGGAGGAAG	60.780	20	279	90	368	AGAGAGGAGGAGGAGGAGGA	59.489	20	AGTCTGGGACGAGGAGGAAG	60.780	20	280	89	368
c15147/f1p2/528	1	c	(A)10tgatgataaggatgatattaagctgatgggacggaagccatgttgtaggaaccatagacaatcatccaggtcggagcagctcgaag(GAA)10a(AAG)5	142	91	232	CCCTGATCACAGTCAACAACA	59.581	21	CCTTTTTCTTTTTCTTCTCCTCC	58.966	23	231	54	284	CCCTGATCACAGTCAACAACA	59.581	21	TTTTCTTTTTCTTCTCCTCCTTCA	59.882	24	228	54	281	CCCTGATCACAGTCAACAACA	59.581	21	CCTTTTTCTTTTTCTTCTCCTCCT	59.794	24	231	54	284
c15147/f1p2/528	2	p3	(GAT)5	15	375	389	GCAGCTCGAAGGAAGAAGAA	59.836	20	CCTTCCTTCCATTGCTATTTTC	59.123	22	267	175	441	GCAGCTCGAAGGAAGAAGAA	59.836	20	TCCTTCCTTCCATTGCTATTTT	59.123	22	268	175	442	GCAGCTCGAAGGAAGAAGAA	59.836	20	CCTTCCTTCCATTGCTATTTT	57.399	21	267	175	441
c15148/f1p243/740	1	p2	(AT)6	12	687	698	AGGATTACTCCGACTGCGTT	58.817	20	TGAGGTGATGCGTATTATTTATACTT	57.521	26	141	597	737	TCTTGTCTAGGGGTGAAACGA	59.720	21	TGAGGTGATGCGTATTATTTATACTT	57.521	26	202	536	737	GCAATCACGCAGAACTTAGGA	60.401	21	TGAGGTGATGCGTATTATTTATACTT	57.521	26	158	580	737
c15158/f1p0/573	1	c*	(AC)24catacacacacat(AC)11atacacatatatatacacacatacacatatatatacacacatacacacat(AC)13ct(AC)17c(CA)6g(AC)6c(CA)9cg(CA)18(TACACA)6(AC)24*(AT)14(AC)35(AT)8(AC)36	543	13	555	--
c15171/f1p219/744	1	c	(ATTA)8tttaccctatgctcggggatgtcctaatttcaataattaattaattaattatttaccctatgctcggggatgtcctaatttc(ATTA)5	134	161	294	ACGCTGTTACCCTATGCTCG	60.292	20	TGAAATTAGGACATCCCCGA	60.266	20	265	124	388	GTCACTGCCGCAGATCCTAC	60.833	20	TAGGACATCCCCGAGCATAG	60.051	20	249	75	323	TCACTGCCGCAGATCCTAC	59.959	19	TAGGACATCCCCGAGCATAG	60.051	20	248	76	323
c15172/f1p9/911	1	c	(A)10gaag(A)13	27	385	411	AGGTTTTATCTGGCCTGCCT	60.096	20	TGATTGAATGGGCATGAAAA	59.867	20	252	231	482	AGGTTTTATCTGGCCTGCCT	60.096	20	CTGCAAGTGGTGGTTGATTG	60.152	20	266	231	496	AGGTTTTATCTGGCCTGCCT	60.096	20	GAACTGCAAGTGGTGGTTGA	59.726	20	269	231	499
c15174/f1p36/934	1	p1	(T)17	17	568	584	TTGTTCGGATTATGGCTTCC	59.901	20	GCACGACTTGCGTAACTTCA	60.058	20	147	479	625	TTGTTCGGATTATGGCTTCC	59.901	20	TGCACGACTTGCGTAACTTC	60.058	20	148	479	626	CCGTCTGCAGTTAATTCGGT	60.132	20	TGCACGACTTGCGTAACTTC	60.058	20	167	460	626
c15176/f1p147/888	1	p1	(A)11	11	767	777	CTGGCTGAATCTAGTTCGGAG	59.087	21	CAGCAACTTTACTGTTGTTTGTGA	59.415	24	178	689	866	TGGCTGAATCTAGTTCGGAG	58.048	20	CAGCAACTTTACTGTTGTTTGTGA	59.415	24	177	690	866	TGGCTGAATCTAGTTCGGAGAT	60.228	22	CAGCAACTTTACTGTTGTTTGTGA	59.415	24	177	690	866
c15177/f1p71/940	1	p1	(T)11	11	183	193	AGGGAACTCGATGCTCTCAA	59.950	20	AAATACAAAGCACGGCAAGG	60.131	20	203	77	279	TTCTCAGGGAACTCGATGCT	59.950	20	AAATACAAAGCACGGCAAGG	60.131	20	208	72	279	CTTCTCAGGGAACTCGATGC	59.950	20	AAATACAAAGCACGGCAAGG	60.131	20	209	71	279
c15177/f1p71/940	2	p2	(AG)8	16	521	536	CAGAAGCGAGAATGGAAGAAA	59.578	21	CGCGCTCACATCTATTGAAA	59.976	20	248	383	630	GACAGAAGCGAGAATGGAAGA	59.565	21	CGCGCTCACATCTATTGAAA	59.976	20	250	381	630	GAAGACAGAAGCGAGAATGGA	59.565	21	CGCGCTCACATCTATTGAAA	59.976	20	253	378	630
c15177/f1p71/940	3	p1	(A)10	10	710	719	TTTCCTGGATACGCTTGGAC	60.074	20	CACTCTCCTCAAAAGGCTGAA	59.601	21	158	632	789	TCCTGGATACGCTTGGACTC	60.218	20	CACTCTCCTCAAAAGGCTGAA	59.601	21	156	634	789	CGCTTGGACTCTCATTTCCT	59.430	20	CCATTTCCTTCTCACCTCACA	60.096	21	278	643	920
c15187/f1p10/826	1	c	(AC)21at(AC)11aaacgataaccatcgttaaacaacaaatatttcttttatgtg(A)13	121	335	455	GCAAGATCTGAATGGCCTCT	59.390	20	TGAGTTCTTTCATGCATTTCG	58.906	21	271	252	522	TTGCAAGATCTGAATGGCCT	60.744	20	TGAGTTCTTTCATGCATTTCG	58.906	21	273	250	522	GCAAGATCTGAATGGCCTCT	59.390	20	TGAGTTCTTTCATGCATTTCGT	59.752	22	271	252	522
c15187/f1p10/826	2	p3	(ATA)5	15	598	612	CACACACACACACACAAACGA	60.148	21	TTAAATCGCGAAACCAACAA	59.189	20	278	385	662	CACACACACACACACAAACGA	60.148	21	TTAAATCGCGAAACCAACAAC	59.992	21	278	385	662	CACACACACACACACAAACGA	60.148	21	ATCGCGAAACCAACAACAA	60.104	19	274	385	658
c15190/f1p2/917	1	p2	(CT)11	22	1	22	--
c15190/f1p2/917	2	p1	(T)10	10	535	544	GAAATGGTTGGGTTGGTCAC	60.073	20	TTCTACCTTTTCCCCCGTCT	59.934	20	220	501	720	GAAATGGTTGGGTTGGTCAC	60.073	20	TACCGTATTCCTTCCCCTCC	60.145	20	161	501	661	GAAATGGTTGGGTTGGTCAC	60.073	20	CCCCCGTCTCGGATATAGTT	60.166	20	209	501	709
c15199/f1p14/612	1	p2	(AT)6	12	266	277	CCTGCAAGGACAGCATAACA	59.864	20	TTCTGAAACAGTAACATCCTGTGAA	60.082	25	268	97	364	CCTGCAAGGACAGCATAACA	59.864	20	TTTCTGAAACAGTAACATCCTGTGA	60.082	25	269	97	365	CCTGCAAGGACAGCATAACA	59.864	20	TCTGAAACAGTAACATCCTGTGAA	58.814	24	267	97	363
c15199/f1p14/612	2	p1	(A)44	44	568	611	--
c15202/f1p53/880	1	p1	(A)22	22	856	877	--
c15208/f1p0/866	1	c	(AT)6acatatccatatatatat(AC)10	50	798	847	--
c15211/f1p30/647	1	p1	(T)10	10	549	558	CGTCTTGAAAGAAGAACGGC	59.993	20	ATTCCCTCGACAGTCCCTTT	59.935	20	137	478	614	GTCTTGAAAGAAGAACGGCG	59.993	20	ATTCCCTCGACAGTCCCTTT	59.935	20	136	479	614	GGGTGGGAGGAGGAAATAAA	60.124	20	ATTCCCTCGACAGTCCCTTT	59.935	20	109	506	614
c15230/f1p3/755	1	p1	(T)11	11	523	533	TTTGCTGTTGAAAGATGAAACC	59.248	22	TGGTTGCTGATGATTCCAGT	59.090	20	227	431	657	TTTGCTGTTGAAAGATGAAACC	59.248	22	GGTTGCTGATGATTCCAGTG	59.090	20	226	431	656	TTGAAAGATGAAACCTTCATGG	59.064	22	TGGTTGCTGATGATTCCAGT	59.090	20	220	438	657
c15231/f1p3/976	1	p1	(A)23	23	907	929	GGAAAAGGCATTGCAGTGTT	60.118	20	GAAGCAATTTTATTTTCCGATCA	59.493	23	188	782	969	GGAAAAGGCATTGCAGTGTT	60.118	20	TGAAGCAATTTTATTTTCCGA	57.477	21	189	782	970	TAAGGGAAAAGGCATTGCAG	60.202	20	GAAGCAATTTTATTTTCCGATCA	59.493	23	192	778	969
c15234/f1p4/756	1	p3	(GAG)14	42	673	714	GTGAAGGATGTCCCTGCTGT	60.120	20	ATCATTATGTTTCCTCTCCTCCT	57.320	23	133	608	740	CTCAGGAGGAACTGGTCAGG	59.828	20	ATCATTATGTTTCCTCTCCTCCT	57.320	23	237	504	740	GAGATCCTACAGGACGCTGG	59.827	20	ATCATTATGTTTCCTCTCCTCCT	57.320	23	175	566	740
c15239/f1p3/1000	1	p1	(T)10	10	843	852	TGCAGTCATTACAAGCTGCAT	59.508	21	TCTATGCCACTGCATAATGAGAA	59.756	23	227	717	943	CAAGCTGCATTTGCACATAA	58.506	20	TCTATGCCACTGCATAATGAGAA	59.756	23	216	728	943	CAAGCTGCATTTGCACATAAC	59.387	21	TCTATGCCACTGCATAATGAGAA	59.756	23	216	728	943
c15239/f1p3/1000	2	p1	(A)12	12	975	986	--
c15240/f1p0/1014	1	c	(ATA)5aaaaaatagagagaggaaagaga(GAGAG)6	68	742	809	GTCCTCTTTTCCCTGCCTCT	59.817	20	CCTCTCCTCTCCTCTCCTCA	58.635	20	271	644	914	GTCCTCTTTTCCCTGCCTCT	59.817	20	TCTCCTCTCCTCTCCTCACCT	59.548	21	269	644	912	GTCCTCTTTTCCCTGCCTCT	59.817	20	CTCTCCTCTCCTCTCCTCACC	59.548	21	270	644	913
c15240/f1p0/1014	2	p5	(GAGGA)19	95	917	1011	--
c15244/f1p2/829	1	c	(CA)35cg(CA)35	142	498	639	AAAATGATGGATTTTCCCCC	59.830	20	ATCAGGCTGTTGTTTCCGTT	59.598	20	254	412	665	GTTGGCTGAATGAAAGAGGC	59.820	20	ATCAGGCTGTTGTTTCCGTT	59.598	20	212	454	665	TGGTTGAGTTGGCTGAATGA	60.240	20	ATCAGGCTGTTGTTTCCGTT	59.598	20	219	447	665
c15245/f1p16/982	1	c	(T)12g(T)12	25	355	379	AGACCATTGCAGATAACGGG	59.955	20	AAGGCCTAAACTCAGACAAGGA	59.411	22	273	237	509	ATACGAAGGAGGGGAAGTGG	60.319	20	AAGGCCTAAACTCAGACAAGGA	59.411	22	218	292	509	AGACCATTGCAGATAACGGG	59.955	20	AGGCCTAAACTCAGACAAGGA	58.069	21	272	237	508
c15249/f1p3/789	1	p1	(T)10	10	565	574	GCCCCACTGTCAAAGCATAA	61.032	20	GTGGCACAAACCAGAAATGA	59.547	20	243	499	741	GCCCCACTGTCAAAGCATAA	61.032	20	TGTGGCACAAACCAGAAATG	60.552	20	244	499	742	GCCCCACTGTCAAAGCATA	59.664	19	GTGGCACAAACCAGAAATGA	59.547	20	243	499	741
c15263/f1p11/911	1	c	(AC)9a(AC)34	87	1	87	--
c15268/f1p1/909	1	p3	(GGC)5	15	131	145	AGATTTCGGGCTAAAGGGAA	60.034	20	CGTCGACTCCCACTCTCTTC	59.986	20	249	5	253	AGATTTCGGGCTAAAGGGAA	60.034	20	TCGTCGACTCCCACTCTCTT	59.986	20	250	5	254	AGACAATGTTTTGTCGTGCG	59.764	20	CGTCGACTCCCACTCTCTTC	59.986	20	174	80	253
c15270/f1p87/1150	1	p3	(GTC)5	15	820	834	CACCTACAGGAGAAGCAGCC	60.012	20	CGAAGTTTGGAGTTTCGCTC	59.993	20	159	771	929	CACCTACAGGAGAAGCAGCC	60.012	20	TCGAAGTTTGGAGTTTCGCT	59.993	20	160	771	930	CACCTACAGGAGAAGCAGCC	60.012	20	GAAGTTTGGAGTTTCGCTCG	59.993	20	158	771	928
c15273/f1p13/838	1	p1	(A)11	11	791	801	GGTGGGTCTACCACAACCTG	60.275	20	TTCGAGTTTCATTTTGAAATCATTG	61.448	25	226	610	835	TACCACAACCTGGGGACTGT	60.275	20	TTCGAGTTTCATTTTGAAATCATTG	61.448	25	218	618	835	GTGGGTCTACCACAACCTGG	60.275	20	TTCGAGTTTCATTTTGAAATCATTG	61.448	25	225	611	835
c15279/f1p3/758	1	p1	(C)11	11	137	147	TGCACCCTCTACGGGTAATC	59.955	20	AAGCCCTTCGGACAATCTCT	60.212	20	224	81	304	GCACCCTCTACGGGTAATCA	59.955	20	AAGCCCTTCGGACAATCTCT	60.212	20	223	82	304	TGCACCCTCTACGGGTAATC	59.955	20	TTTCAGAACGTCAAGGAGGG	60.224	20	115	81	195
c15279/f1p3/758	2	p1	(T)15	15	325	339	ACTCGTGTGTTATGGGGGAG	59.844	20	AGGAGCCCAAGACATAAGCA	59.836	20	193	209	401	ACTCGTGTGTTATGGGGGAG	59.844	20	CAGGAGCCCAAGACATAAGC	59.836	20	194	209	402	ACTCGTGTGTTATGGGGGAG	59.844	20	GGAGCCCAAGACATAAGCAA	60.214	20	192	209	400
c15279/f1p3/758	3	p1	(A)26	26	535	560	GCTTATGTCTTGGGCTCCTG	59.836	20	AAGGCGTCGGTTGAATAGAA	59.708	20	278	383	660	GCTTATGTCTTGGGCTCCTG	59.836	20	AAAGGCGTCGGTTGAATAGA	59.708	20	279	383	661	TGCTTATGTCTTGGGCTCCT	59.836	20	AAGGCGTCGGTTGAATAGAA	59.708	20	279	382	660
c15280/f1p1/969	1	p2	(AT)8	16	607	622	GAACTTGGAGGATACTTTTCCC	58.139	22	CAAGTGTCTCTCAGGTGCCA	60.022	20	177	471	647	GAACTTGGAGGATACTTTTCCCT	59.061	23	CAAGTGTCTCTCAGGTGCCA	60.022	20	177	471	647	TGAACTTGGAGGATACTTTTCCC	60.680	23	TCCTGTCAAGAAATGCGTCA	60.390	20	260	470	729
c15285/f1p3/980	1	p1	(A)10	10	367	376	GGGGTCTTGGAAATCTGTCA	59.903	20	TCAGTAGCCACTCTAGCCAAAA	59.177	22	186	326	511	GGGGTCTTGGAAATCTGTCA	59.903	20	TTTCAGTAGCCACTCTAGCCAA	59.177	22	188	326	513	GGGGTCTTGGAAATCTGTCA	59.903	20	TTCAGTAGCCACTCTAGCCAAA	59.177	22	187	326	512
c15285/f1p3/980	2	p1	(T)10	10	718	727	TGCAAATGCAACAACCAGAT	60.119	20	TGCCCTAGCCTACATGAACA	59.297	20	198	605	802	CTTGCAAATGCAACAACCAG	60.293	20	TGCCCTAGCCTACATGAACA	59.297	20	200	603	802	TGCAAATGCAACAACCAGAT	60.119	20	CTGCCCTAGCCTACATGAACA	60.277	21	199	605	803
c15303/f1p203/990	1	c	(GCA)7gcggcaccaccactgccatcggcggaggaggagccgcg(GCC)7	80	580	659	AGTGCTACCCAAGAAGCAGC	59.644	20	GGAGGAGGAGGAGGAACAAC	60.050	20	276	553	828	AGCAGTGCTACCCAAGAAGC	59.644	20	GGAGGAGGAGGAGGAACAAC	60.050	20	279	550	828	AGTGCTACCCAAGAAGCAGC	59.644	20	AGGAGGAGGAGGAGGAACAA	60.186	20	277	553	829
c15303/f1p203/990	2	p3	(TCC)7	21	815	835	AACTCGAACGACGTGTCAAC	58.780	20	GGGCTGACAAAGACTTTTGG	59.711	20	279	692	970	CAACTCGAACGACGTGTCA	59.414	19	GGGCTGACAAAGACTTTTGG	59.711	20	280	691	970	AACTCGAACGACGTGTCAAC	58.780	20	ACAAAGACTTTTGGGTTCGG	59.073	20	273	692	964
c15305/f1p0/501	1	p2	(TG)37	74	1	74	--
c15309/f1p0/741	1	c	(CA)24cccacacacacac(CA)7cgtttgcacacacacgtttgcacacacacacgtttg(CA)6cgtttg(CA)6cccaagtttgcacacacacacccaagtttgcacacacacacccagtttgcacacacaagcgtttg(CA)6aatacacgtctccacacacgtttgcacacacatgcatgtttg(CA)6cgtttg(CA)6	290	1	290	--
c15311/f1p9/1036	1	p1	(C)24	24	464	487	CTGTTCCGTGTGAGGAAGGT	60.151	20	AGAGGAACTGACACTGCGCT	60.205	20	249	303	551	CCTGAATTGCGGTCAGTACA	59.716	20	CACTGAAGAGGAGAGGTCGC	60.135	20	240	439	678	CCTGAATTGCGGTCAGTACA	59.716	20	CGAAGCTGTCTGGACACTGA	60.178	20	254	439	692
c15312/f1p19/973	1	p3	(TTA)5	15	433	447	TCAGTGCTGATGAGGTCACTCT	60.057	22	GGCAGAAAGGTTTCAGCATT	59.316	20	271	270	540	CAGAGTCAGTGCTGATGAGGTC	60.057	22	GGCAGAAAGGTTTCAGCATT	59.316	20	276	265	540	GAGTCAGTGCTGATGAGGTCAC	59.914	22	GGCAGAAAGGTTTCAGCATT	59.316	20	274	267	540
c15319/f1p23/600	1	c*	(T)11cttttttctttttttaccttgatctt(TC)6(TCTT)10*(TC)27tt(TC)8c(CT)6cgctctttctctt(TC)34	253	18	270	--
c15333/f1p13/972	1	c	(TA)8tcttcacacataaacaa(AC)9	51	92	142	CACCTCCCTCTCCTACACCA	60.104	20	AACCTTAAAACCCCTGCCAC	60.221	20	156	58	213	CACCACCTCCCTCTCCTACA	60.104	20	AACCTTAAAACCCCTGCCAC	60.221	20	159	55	213	TCCCTCTCCTACACCACCTG	60.104	20	AACCTTAAAACCCCTGCCAC	60.221	20	152	62	213
c15333/f1p13/972	2	c	(T)12c(T)11	24	448	471	CTGCCAAGGGAGAATTGGTA	60.066	20	AAAAACAGAGAGATATGGCAAACC	59.912	24	164	374	537	CTGCCAAGGGAGAATTGGTA	60.066	20	AAAACAGAGAGATATGGCAAACC	58.707	23	163	374	536	TGCCAAGGGAGAATTGGTAA	60.439	20	AAAAACAGAGAGATATGGCAAACC	59.912	24	163	375	537
c15334/f1p0/933	1	p1	(T)18	18	10	27	--
c15337/f1p0/806	1	c	(A)11gaagcgtattaaggtga(AT)6	40	313	352	GTTTGGTTGACACTGGCCTT	60.012	20	CACGCAATATAACCTCTCAGCA	60.285	22	224	268	491	GTTGACACTGGCCTTACGGT	60.035	20	CACGCAATATAACCTCTCAGCA	60.285	22	219	273	491	GGCCTTACGGTACTTGATCG	59.592	20	CACGCAATATAACCTCTCAGCA	60.285	22	210	282	491
c15340/f1p18/795	1	c	(TG)6(T)27	39	692	730	GGAAGTGGCAGAGAGGAGTG	59.986	20	GGGGCGTACATCACTTAACAA	59.875	21	176	587	762	CAGGAAGTGGCAGAGAGGAG	60.127	20	GGGGCGTACATCACTTAACAA	59.875	21	178	585	762	CTCAGGAAGTGGCAGAGAGG	60.127	20	GGGGCGTACATCACTTAACAA	59.875	21	180	583	762
c15342/f1p0/690	1	p1	(A)13	13	597	609	TCGTCGAGACAGAGAGGAAGA	60.268	21	TGTTCACATTTACTTTTTGTATCATTT	57.461	27	114	538	651	TCGTCGAGACAGAGAGGAAGA	60.268	21	GTTCACATTTACTTTTTGTATCATTTG	57.461	27	113	538	650	TCGTCGAGACAGAGAGGAAG	58.246	20	TGTTCACATTTACTTTTTGTATCATTT	57.461	27	114	538	651
c15347/f1p5/612	1	p1	(A)25	25	587	611	--
c15348/f1p0/940	1	c	(A)10taag(AT)7	28	5	32	--
c15348/f1p0/940	2	c	(T)14gtttttttcattttcccccctttttttggtaccgtgttaacgtcttttcattttgggtgccacttgtatggactttcct(C)12	105	343	447	ATTTTATTTTGCGTTCCCCC	60.022	20	ACCAGAGTATGTGGCTTGGG	59.989	20	181	318	498	ATTTTATTTTGCGTTCCCCC	60.022	20	CCGACCAGAGTATGTGGCTT	60.134	20	184	318	501	ATTTTATTTTGCGTTCCCCC	60.022	20	GGTGCTTCTCCTACCCTCCT	59.699	20	228	318	545
c15348/f1p0/940	3	c	(C)10tccccccaatccccgcgaaatatgaaggggttgtctggtggggga(T)18attaagaatttcttaggtttatgtgttt(TA)8	117	574	690	AAGCCACATACTCTGGTCGG	60.134	20	CAAGAAAAACATACACAAGGGAAA	59.469	24	280	482	761	AGGAGGGTAGGAGAAGCACC	59.699	20	CAAGAAAAACATACACAAGGGAAA	59.469	24	236	526	761	GGAGGGTAGGAGAAGCACCT	59.699	20	CAAGAAAAACATACACAAGGGAAA	59.469	24	235	527	761
c15349/f1p37/939	1	p1	(T)10	10	562	571	TTGTGGCTTCCAAATTGTTG	59.561	20	TGTACATCCTCTGTGCAAATCA	59.199	22	234	465	698	TTGTGGCTTCCAAATTGTTG	59.561	20	AACAGGAATGAAAGGATTGCT	57.798	21	180	465	644	TTGTGGCTTCCAAATTGTTG	59.561	20	GGAATGAAAGGATTGCTTTTAGG	60.302	23	176	465	640
c15355/f1p1/937	1	c*	(TG)11tttgtgtttgtgtgcttgagtatttgtctgtgtgtttgtttgcgtgtgtggtgtgcttgagtgtt(TG)16(AG)8(AGAC)14*	189	14	202	--
c15355/f1p1/937	2	c	(AAAT)5aagaagaaaatgataattagaaaaaataagtttggtcgtggataataaaagtagat(AAG)5	91	592	682	CGTGGGAATGCGTTAGTCTT	60.132	20	TACGCGTGTGTTCACTTCCT	59.365	20	280	528	807	CTGTGAAAGCGAGGTTGAGA	59.161	20	TTCTTGCTACGCGTGTGTTC	60.058	20	246	569	814	ACTGTGAAAGCGAGGTTGAGA	60.043	21	TTCTTGCTACGCGTGTGTTC	60.058	20	247	568	814
c15355/f1p1/937	3	p1	(A)35	35	856	890	GAACACACGCGTAGCAAGAA	60.058	20	gGAGTGGATTTTAATATATTGGCAC	59.135	25	141	795	935	GAACACACGCGTAGCAAGAA	60.058	20	agGAGTGGATTTTAATATATTGGCAC	59.917	26	142	795	936	ACACACGCGTAGCAAGAAAA	59.536	20	gGAGTGGATTTTAATATATTGGCAC	59.135	25	139	797	935
c15362/f1p14/900	1	p1	(T)11	11	701	711	TTGGCTCAGGTTTGACAATG	59.691	20	TCTGAAGCTTCTTGAGGCAA	58.874	20	111	658	768	TGCATAGCCATCAGAAATGG	59.646	20	TCTGAAGCTTCTTGAGGCAA	58.874	20	224	545	768	TTCCAATTTGGCTCAGGTTT	59.546	20	TCTGAAGCTTCTTGAGGCAA	58.874	20	118	651	768
c15363/f1p34/696	1	p3	(GAG)5	15	415	429	AGCTGGCAGAATACATCGCT	60.007	20	TCCTCCTCCTCCTCTTCCTC	59.883	20	244	214	457	AGCTGGCAGAATACATCGCT	60.007	20	TCCTCTTCCTCCTCCTCCTC	59.883	20	250	214	463	CGAACAGCTGGCAGAATACA	60.011	20	TCCTCCTCCTCCTCTTCCTC	59.883	20	249	209	457
c15365/f1p4/760	1	p1	(T)11	11	626	636	GAGGCAGCCATCTGTTTCAT	60.226	20	TTCATCATACCTTCCAGGCA	59.075	20	141	596	736	CTTTGAGGCAGCCATCTGTT	60.397	20	TTCATCATACCTTCCAGGCA	59.075	20	145	592	736	GAGGCAGCCATCTGTTTCAT	60.226	20	CCAGGCAGTTCTAAATTGTGC	59.761	21	128	596	723
c15366/f1p5/911	1	p3	(GGA)5	15	571	585	TCTTCAACATCCTGCTGTGC	59.992	20	ATTCTGGACCTTCCCTGCTT	60.074	20	171	440	610	CTAGAGTGGGTGTGGTGGCT	60.174	20	ATTCTGGACCTTCCCTGCTT	60.074	20	211	400	610	CGGCTGATGTTCCTCCTTTA	60.206	20	ATTCTGGACCTTCCCTGCTT	60.074	20	259	352	610
c15375/f1p11/980	1	c*	(T)13(TA)6*	24	40	63	aacagaaGAAGCAGGGACCA	59.844	20	TTGGCAGCAACTGAAAAATG	59.849	20	232	1	232	aGAAGCAGGGACCATTCTGA	59.803	20	TTGGCAGCAACTGAAAAATG	59.849	20	226	7	232	aacagaaGAAGCAGGGACCA	59.844	20	AGCAACTGAAAAATGCCCAG	60.249	20	227	1	227
c15378/f1p4/973	1	c	(AC)55(CA)41(AC)46a(AC)32aacacaaacacacacacgcacatacacacacaaacacacacacgcacatacacat(AC)12	428	217	644	--
c15380/f1p6/977	1	p1	(T)10	10	906	915	GACATGGTTGGTTATCGCCT	59.820	20	CCAGTGTTGATTCTCTCAACGA	60.291	22	102	840	941	AGGACATGGTTGGTTATCGC	59.820	20	CCAGTGTTGATTCTCTCAACGA	60.291	22	104	838	941	TGCCGTGACGTTTCAGTATC	59.722	20	CCAGTGTTGATTCTCTCAACGA	60.291	22	256	686	941
c15384/f1p0/984	1	p1	(C)10	10	97	106	CCGTCCTGACTGTGATACCC	60.386	20	GCCTTGACTAGCTACGTGCC	60.044	20	101	60	160	CGTCCTGACTGTGATACCCC	60.386	20	GCCTTGACTAGCTACGTGCC	60.044	20	100	61	160	TGACTGTGATACCCCCTTCC	59.779	20	TACAGAAGAGTGGCGCTTCA	59.740	20	216	66	281
c15392/f1p0/973	1	p6	(TCTGTC)5	30	422	451	CAATTCTGCGACAGACGAAA	59.988	20	GTGGGAGAGGGGAGAGAGAG	60.336	20	228	322	549	CAATTCTGCGACAGACGAAA	59.988	20	AGTGGGAGAGGGGAGAGAGA	60.336	20	229	322	550	CAATTCTGCGACAGACGAAA	59.988	20	GAGTGGGAGAGGGGAGAGAG	60.336	20	230	322	551
c15392/f1p0/973	2	c	(CA)6ctttgtacg(T)15	36	647	682	CTCTCTCCCCTCTCCCACTC	60.336	20	TGTGTAATGTGTACCCGCAAG	59.521	21	223	532	754	CTCTCTCTCCCCTCTCCCAC	60.336	20	TGTGTAATGTGTACCCGCAAG	59.521	21	225	530	754	TCTCTCTCCCCTCTCCCACT	60.336	20	TGTGTAATGTGTACCCGCAAG	59.521	21	224	531	754
c15407/f1p1/521	1	c	(TG)8tttgtataaaataga(TG)6atgtgcataaaataga(TG)6ttgtgtataaagtaga(TG)6atgtgtataaaatagatgtgtgtgtgttgtgtataaaatagatgtgtgtgtgttgtgtataaaatagatgtttgtgtgtgatgtgcataaaataga(TG)7ttgtgtataaaataga(TG)6atgtgcataaaataga(TG)6tattcaaagatatgtataatcac(GT)10	308	1	308	--
c15408/f1p18/962	1	p1	(A)10	10	687	696	CCAGAAACCAGAGACCGAAG	59.837	20	TTCTCTCCAGACGTGACAGC	59.129	20	273	604	876	GACCAGAAACCAGAGACCGA	60.238	20	TTCTCTCCAGACGTGACAGC	59.129	20	275	602	876	AAACCAGAGACCGAAGACCA	59.697	20	TTCTCTCCAGACGTGACAGC	59.129	20	269	608	876
c15410/f1p16/600	1	p1	(A)12	12	526	537	ATTGCCGCAAGAAGAAGTGT	59.882	20	GGCCTCCTTTATTAAACCAGTCTT	60.238	24	158	442	599	ATTGCCGCAAGAAGAAGTGT	59.882	20	GCCTCCTTTATTAAACCAGTCTTG	59.598	24	157	442	598	AATTGCCGCAAGAAGAAGTG	60.386	20	GGCCTCCTTTATTAAACCAGTCTT	60.238	24	159	441	599
c15412/f1p0/922	1	p2	(TC)9	18	1	18	--
c15420/f1p22/881	1	p2	(AT)7	14	408	421	TGACAGAGATTTGTCTGCAGGT	59.914	22	TGAGGCCTGTATTGCCTACAT	59.606	21	170	341	510	GCAGGTTTATGAAACCCAGA	57.670	20	TGAGGCCTGTATTGCCTACAT	59.606	21	154	357	510	TGCAGGTTTATGAAACCCAGAT	60.721	22	TGAGGCCTGTATTGCCTACAT	59.606	21	155	356	510
c15421/f1p5/897	1	c	(AG)7ccacgctt(C)14	36	87	122	ATCTGTGGCTTCTGTGGCTT	59.874	20	GACGTCATTGAACCCTTCGT	59.973	20	265	51	315	ATCTGTGGCTTCTGTGGCTT	59.874	20	ACGTCATTGAACCCTTCGTC	59.973	20	264	51	314	ATCTGTGGCTTCTGTGGCTT	59.874	20	AGGGTGTACAGCTCCAGCAT	59.751	20	189	51	239
c15423/f1p0/972	1	c	(AC)46at(AC)14	122	12	133	--
c15429/f1p0/944	1	c	(A)10caattaaacatgtaacatcatttcgtaaacacacagagaaatagatacttattggccatagatatttcagagatgtgagaggttaagaaaaaatcaagc(A)12	121	817	937	--
c15439/f1p20/671	1	p1	(A)17	17	619	635	TTTTGTTGCAAAGAAAACTTGAA	58.988	23	GAAACAGAACTCATAACTTGAAGAAG	57.086	26	235	435	669	TTTTGTTGCAAAGAAAACTTGAA	58.988	23	AGAAACAGAACTCATAACTTGAAGAA	57.086	26	236	435	670	TTTTGTTGCAAAGAAAACTTGAA	58.988	23	AGAAACAGAACTCATAACTTGAAGAAG	57.981	27	236	435	670
c15441/f1p14/884	1	p2	(TA)6	12	825	836	--
c15442/f1p0/604	1	c	(AC)39aaacacacacacgcacat(AC)12	120	157	276	TCCCTTATGATTTCAGCAATG	57.712	21	CGTGTTCAGCCCTAATTTCA	58.771	20	271	103	373	TCCCTTATGATTTCAGCAATGTC	60.326	23	CGTGTTCAGCCCTAATTTCA	58.771	20	271	103	373	CCCTTATGATTTCAGCAATGTC	58.582	22	CGTGTTCAGCCCTAATTTCA	58.771	20	270	104	373
c15482/f1p0/826	1	p1	(T)28	28	15	42	--
c15488/f1p24/817	1	c	(GGC)7ggtccttccgtcggccgcgtggcgtgtggcgtgggtgtggatagcctacatatagacgtact(TACA)5	103	662	764	GTGCAGTCTGAGGGAAAAGC	59.997	20	AAACGGTAAAAGTGCATCCAT	58.504	21	154	638	791	GGTGCAGTCTGAGGGAAAAG	59.844	20	AAACGGTAAAAGTGCATCCAT	58.504	21	155	637	791	GTGCAGTCTGAGGGAAAAGC	59.997	20	AACGGTAAAAGTGCATCCAT	57.092	20	153	638	790
c15492/f1p160/711	1	p2	(CA)6	12	511	522	GCCTTTCTCAGTCTGGCAAC	59.997	20	GGAGACAGCGTAACAGCCTC	60.020	20	232	335	566	GAGGGTGTACAACCGCAAGT	60.035	20	CACAGCAGCGATGAATGAGT	60.016	20	156	462	617	GAGGGTGTACAACCGCAAGT	60.035	20	ACACAGCAGCGATGAATGAG	60.016	20	157	462	618
c15494/f1p92/785	1	p1	(A)33	33	752	784	--
c15498/f1p7/529	1	p1	(T)26	26	61	86	GCCAAAGGGGGTGTATGTAA	59.685	20	ATTTGAGGCCACTGCTCAAT	59.700	20	106	37	142	GCCAAAGGGGGTGTATGTAA	59.685	20	CAACAATTCTGCTGGACACC	59.139	20	147	37	183	GCCAAAGGGGGTGTATGTAA	59.685	20	AACAATTCTGCTGGACACCAC	60.028	21	146	37	182
c15506/f1p14/666	1	p1	(C)17	17	52	68	CTTGAGAGTGAGGCGAAACA	59.161	20	CTTCCAGGAGGGAACAAACA	60.081	20	123	16	138	TTGAGAGTGAGGCGAAACAG	59.161	20	CTTCCAGGAGGGAACAAACA	60.081	20	122	17	138	CTTGAGAGTGAGGCGAAACA	59.161	20	TTCCAGGAGGGAACAAACAG	60.081	20	122	16	137
c15506/f1p14/666	2	p3	(GCT)6	18	301	318	CTGGTGACGAGTAGTGGGCT	60.321	20	CGACGGAAGAGAGAGCAAAC	60.134	20	264	165	428	GACGAGTAGTGGGCTGAGGA	60.408	20	CGACGGAAGAGAGAGCAAAC	60.134	20	259	170	428	CTGGTGACGAGTAGTGGGCT	60.321	20	AACAGCGACGGAAGAGAGAG	59.745	20	269	165	433
c15507/f1p0/687	1	p1	(G)11	11	138	148	TTCCCGTTACAGAATTTGCC	59.938	20	CTTCCCAGTATCGGGAATCA	59.887	20	151	71	221	CAGAATTTGCCAGGATGGTT	59.933	20	CTTCCCAGTATCGGGAATCA	59.887	20	142	80	221	GAGAAGGAGAGGGAGAGGGA	59.883	20	CTTCCCAGTATCGGGAATCA	59.887	20	211	11	221
c15509/f2p20/661	1	p3	(ATT)5	15	390	404	GTCAAGCCCGAGAAGTGTTC	59.851	20	CGCGTAAAACAGTGGTCAAA	59.769	20	271	297	567	GTCAAGCCCGAGAAGTGTTC	59.851	20	TCGCGTAAAACAGTGGTCAA	60.293	20	272	297	568	GTCAAGCCCGAGAAGTGTTC	59.851	20	TTCGCGTAAAACAGTGGTCA	60.293	20	273	297	569
c15509/f2p20/661	2	p2	(AC)8	16	588	603	TTGACCACTGTTTTACGCGA	60.293	20	TTATTTCCGTCATGCCACCT	60.331	20	103	549	651	TTGACCACTGTTTTACGCGA	60.293	20	TTTATTTCCGTCATGCCACC	60.701	20	104	549	652	TTGACCACTGTTTTACGCGA	60.293	20	TATTTCCGTCATGCCACCTA	58.991	20	102	549	650
c15512/f1p15/976	1	p1	(T)12	12	794	805	CATGCAGTGGGGTTTGTATG	59.840	20	TAGGTGCCTTCCTTTTCCAA	59.679	20	278	623	900	GGGGTTTGTATGGCGTTGTA	60.617	20	TAGGTGCCTTCCTTTTCCAA	59.679	20	270	631	900	ATGCAGTGGGGTTTGTATGG	60.636	20	TAGGTGCCTTCCTTTTCCAA	59.679	20	277	624	900
c15517/f1p0/993	1	p2	(GT)8	16	23	38	GAGTACCTGTGAGTGCGTGC	59.498	20	ATTAACAGCTGTGGGTTGCC	60.000	20	233	0	232	GAGTACCTGTGAGTGCGTGC	59.498	20	CAGCTTGTGAATCCAGGTCA	59.831	20	261	0	260	GAGTACCTGTGAGTGCGTGC	59.498	20	AGGTCAAGGGGGCAATTAAC	60.187	20	247	0	246
c15519/f1p0/789	1	p3	(GCC)5	15	27	41	AGTTGCAAGTGCAGTCCCAG	61.450	20	TGCTTACAGGTCAGGTGGTG	59.745	20	189	1	189	AGTTGCAAGTGCAGTCCCAG	61.450	20	TGGTGCTTACAGGTCAGGTG	59.745	20	192	1	192	GTTGCAAGTGCAGTCCCAG	60.457	19	TGCTTACAGGTCAGGTGGTG	59.745	20	188	2	189
c15521/f1p0/772	1	c	(A)12ggtaaatcaatttttaaaaaatg(A)11ttacattttctcccttttttcaaatggaaattattgtaaatattttgactag(AT)9acg(TA)6	131	604	734	--
c15528/f1p36/959	1	p1	(T)27	27	1	27	--
c15532/f1p2/943	1	p2	(TG)12	24	573	596	ACACGAGAAAGGTCACCCAG	60.151	20	GCATTCATCACACACCAACC	59.819	20	246	378	623	AGAAAGGTCACCCAGCTGAA	59.844	20	GCATTCATCACACACCAACC	59.819	20	241	383	623	GAAAGGTCACCCAGCTGAAG	59.844	20	GCATTCATCACACACCAACC	59.819	20	240	384	623
c15538/f1p9/953	1	p1	(A)11	11	617	627	GGCTTCTCCAGCACAAAAAC	59.859	20	TGCTGCTTTTAACGGTGAGA	59.609	20	248	479	726	CTCCAGCACAAAAACCCTGT	60.149	20	TGCTGCTTTTAACGGTGAGA	59.609	20	243	484	726	GGCTTCTCCAGCACAAAAAC	59.859	20	CAGTGCTGCTTTTAACGGTG	59.530	20	251	479	729
c15538/f1p9/953	2	p2	(AT)8	16	928	943	--
c15543/f1p0/650	1	c	(GT)11a(TG)6cgtgtgcgtgtgc(GT)19atgggcgtgtgcgtgtgcgtgcgtt(CA)7cgcacacgcacacgcccat(AC)29	202	14	215	--
c15544/f1p0/934	1	c	(CA)15t(AC)13gc(AT)12gc(GT)13a(TG)47gtttgtgtgtgc(GT)29atgtatgtatatatatgtatgtgtg(TGTA)5	321	329	649	--
c15545/f1p2/928	1	p2	(TC)10	20	848	867	TTACGAGGCAATGCACAGAG	60.011	20	CAGAAACTGAAAGATGGACACAA	59.272	23	178	718	895	AGGTTTACGAGGCAATGCAC	60.140	20	CAGAAACTGAAAGATGGACACAA	59.272	23	182	714	895	GGAGGTGATGGATCTCGCTA	60.181	20	CAGAAACTGAAAGATGGACACAA	59.272	23	217	679	895
c15556/f1p46/940	1	p2	(GA)9	18	670	687	AGCCGAAAGACTCCCTGTTT	60.247	20	AGGAGGCTTTCAGGAGGAAG	59.950	20	270	647	916	GGAAAACGCCACAAAACAGT	60.015	20	ACCTCCTCCTCCCCCTTTAC	60.675	20	167	620	786	AGCCGAAAGACTCCCTGTTT	60.247	20	AGAGGAGGCTTTCAGGAGGA	60.468	20	272	647	918
c15562/f1p0/982	1	p1	(A)11	11	45	55	GCTCGAGAAGGGAACATTTG	59.813	20	ACTAGGTTTCGGATGTTGCG	60.132	20	134	13	146	CGAGAAGGGAACATTTGAGG	59.665	20	ACTAGGTTTCGGATGTTGCG	60.132	20	131	16	146	GCTCGAGAAGGGAACATTTG	59.813	20	GCACGAGCTCCATGAAATCT	60.370	20	187	13	199
c15565/f1p2/569	1	p1	(A)26	26	537	562	--
c15576/f1p2/883	1	p1	(A)13	13	605	617	GGTGCTTGTGACTTCCACTTC	59.760	21	ATAAATGCATGTGGGTGGGT	59.939	20	177	553	729	TCTGACATTCCAAAGCACCTT	59.726	21	ATAAATGCATGTGGGTGGGT	59.939	20	261	469	729	TGACATTCCAAAGCACCTTGT	60.544	21	ATAAATGCATGTGGGTGGGT	59.939	20	259	471	729
c15578/f1p2/752	1	p1	(A)11	11	692	702	AAAGGAATGCGAGTGACACC	60.119	20	GATCGGCGGATTTTATTTCC	60.595	20	180	571	750	GTCAAAGAAAAGAGGCGCTG	60.132	20	GATCGGCGGATTTTATTTCC	60.595	20	107	644	750	GAAGGAAAGGAATGCGAGTG	59.813	20	GATCGGCGGATTTTATTTCC	60.595	20	185	566	750
c15580/f1p0/524	1	p1	(G)11	11	1	11	--
c15588/f1p111/942	1	p3	(GTC)5	15	612	626	CACCTACAGGAGAAGCAGCC	60.012	20	CGAAGTTTGGAGTTTCGCTC	59.993	20	159	563	721	CACCTACAGGAGAAGCAGCC	60.012	20	TCGAAGTTTGGAGTTTCGCT	59.993	20	160	563	722	CACCTACAGGAGAAGCAGCC	60.012	20	GAAGTTTGGAGTTTCGCTCG	59.993	20	158	563	720
c15591/f1p12/533	1	p1	(A)11	11	517	527	--
c15601/f1p17/957	1	p1	(T)11	11	230	240	CTACCCCTTCCCTCCTCAAG	60.060	20	GGTGGACCACTGTCAGGACT	60.006	20	208	104	311	CCCTCAGTAAAGGTACCGCA	60.125	20	GGTGGACCACTGTCAGGACT	60.006	20	160	152	311	CCGCAGTATGCTCCTAGGTC	59.859	20	GGTGGACCACTGTCAGGACT	60.006	20	145	167	311
c15601/f1p17/957	2	p1	(T)16	16	396	411	GAGGGTTTGTCACTCCCAAG	59.549	20	GCATTCTTCAATACAGCAGGC	59.866	21	246	274	519	CCAAGTCCTGACAGTGGTCC	60.563	20	GCATTCTTCAATACAGCAGGC	59.866	21	231	289	519	CCCAAGTCCTGACAGTGGTC	60.563	20	GCATTCTTCAATACAGCAGGC	59.866	21	232	288	519
c15627/f1p3/963	1	p3	(ATT)6	18	355	372	GGGAAGTAGGTGTTTTACACAAGA	58.675	24	CTTGGGGCCAATGACATATT	59.645	20	279	213	491	AGGGAAGTAGGTGTTTTACACAAGA	59.545	25	CTTGGGGCCAATGACATATT	59.645	20	280	212	491	GGGAAGTAGGTGTTTTACACAAGAT	58.970	25	CTTGGGGCCAATGACATATT	59.645	20	279	213	491
c15628/f1p0/790	1	p1	(G)12	12	323	334	GGCGGTAGACGTGACAGAAT	60.142	20	ACTGACCCTGTTGAACCCTG	60.002	20	263	235	497	GGCGGTAGACGTGACAGAAT	60.142	20	CTGACCCTGTTGAACCCTGT	60.002	20	262	235	496	GAAGTGACAGAAAGCAGGGC	59.997	20	GTATGTCGAGGAAAAGCCGA	60.214	20	279	122	400
c15628/f1p0/790	2	p3	(GAT)5	15	444	458	GGCGGTAGACGTGACAGAAT	60.142	20	ACTGACCCTGTTGAACCCTG	60.002	20	263	235	497	GGCGGTAGACGTGACAGAAT	60.142	20	CTGACCCTGTTGAACCCTGT	60.002	20	262	235	496	GAAGTGACAGAAAGCAGGGC	59.997	20	GTATGTCGAGGAAAAGCCGA	60.214	20	279	122	400
c15631/f1p0/950	1	p2	(CT)6	12	851	862	CGGACGAAGACTAAACGCTC	60.015	20	TGTAAAACGTGATTATGTTTGAATTG	59.314	26	175	758	932	GGACGAAGACTAAACGCTCG	60.015	20	TGTAAAACGTGATTATGTTTGAATTG	59.314	26	174	759	932	CGGACGAAGACTAAACGCTC	60.015	20	AAACGTGATTATGTTTGAATTGATTT	59.199	26	171	758	928
c15634/f1p4/657	1	p3	(AAG)5	15	574	588	GCTGATGGTGAAGAAGAGGG	59.803	20	TTCTTCCTCTTTGGGCTCCT	60.319	20	117	525	641	GCTGATGGTGAAGAAGAGGG	59.803	20	CTTCTTCCTCTTTGGGCTCC	60.319	20	118	525	642	AGAAAAGCCTGAAGGGGAAG	59.821	20	CTGTTTCACCTCCTTGTCCC	59.549	20	216	397	612
c15640/f1p188/846	1	p3	(GTC)5	15	519	533	CACCTACAGGAGAAGCAGCC	60.012	20	CGAAGTTTGGAGTTTCGCTC	59.993	20	159	470	628	CACCTACAGGAGAAGCAGCC	60.012	20	TCGAAGTTTGGAGTTTCGCT	59.993	20	160	470	629	CACCTACAGGAGAAGCAGCC	60.012	20	GAAGTTTGGAGTTTCGCTCG	59.993	20	158	470	627
c15641/f1p0/874	1	p2	(TG)45	90	26	115	--
c15641/f1p0/874	2	p2	(TG)47	94	250	343	GCATGTGTATGTGCGTGTGT	59.038	20	CCGCTTACACATAACGGTCC	60.386	20	279	142	420	GCATGTGTATGTGCGTGTGT	59.038	20	CGCTTACACATAACGGTCCA	59.609	20	278	142	419	TGCATGTGTATGTGCGTGTG	61.277	20	CCGCTTACACATAACGGTCC	60.386	20	280	141	420
c15649/f1p3/986	1	p1	(A)15	15	969	983	--
c15658/f1p97/848	1	p1	(T)21	21	103	123	GACACCGCAAGGTCATCTCT	60.269	20	GAACATGACAGCGACGATTG	60.272	20	280	28	307	AAAGACACCGCAAGGTCATC	60.119	20	AGCCATGGGATTCGAAATAA	59.369	20	173	25	197	AAAGACACCGCAAGGTCATC	60.119	20	AAGCCATGGGATTCGAAATA	59.369	20	174	25	198
c15664/f3p579/765	1	p2	(TG)6	12	183	194	GAGGCACCCATTACATGCTC	60.492	20	GGTCTACATGATGAGGCGGT	59.957	20	155	141	295	GAGGCACCCATTACATGCTC	60.492	20	AGGTCTACATGATGAGGCGG	60.096	20	156	141	296	GAGGCACCCATTACATGCTC	60.492	20	GTGGCTAACTGCGGATCATT	60.103	20	189	141	329
c15664/f3p579/765	2	c	(G)10cgaggaacccaccatctctctcctcctt(C)10	48	464	511	GCTCGCTCTTACCACCTGTC	60.020	20	GCAAGGCTCAGAGGCACTAT	59.603	20	249	332	580	CTCTTACCACCTGTCCGAGG	59.715	20	CTGACTGTGACACTCCCCCT	60.153	20	280	337	616	AATGATCCGCAGTTAGCCAC	60.103	20	GCAAGGCTCAGAGGCACTAT	59.603	20	271	310	580
c15666/f9p9/935	1	p1	(T)11	11	652	662	TTTAAAGGGGAAGGGAGTGC	60.423	20	CCTCGTTTCCATTTCGATTT	59.019	20	268	607	874	GGAGTGCGAGGGGAAAGTAT	60.464	20	CCTCGTTTCCATTTCGATTT	59.019	20	255	620	874	TTTAAAGGGGAAGGGAGTGC	60.423	20	CCCTCGTTTCCATTTCGAT	59.879	19	269	607	875
c15666/f9p9/935	2	p1	(A)10	10	884	893	TGAATTCATGGGAACAAGGA	58.897	20	AATAATGAATATCACGGTGGACA	58.262	23	142	778	919	TGAATTCATGGGAACAAGGAT	59.234	21	AATAATGAATATCACGGTGGACA	58.262	23	142	778	919	TGAATTCATGGGAACAAGGA	58.897	20	TTAATAATGAATATCACGGTGGACA	59.549	25	144	778	921
c15706/f2p68/959	1	p1	(A)10	10	648	657	TGGCAATCCCTGTGTAATCA	59.924	20	TGTTCAAAAGGGCCATAAGC	60.074	20	218	604	821	GTCATTGTGGTTAGCCAGGG	60.375	20	TGTTCAAAAGGGCCATAAGC	60.074	20	246	576	821	TGTCATTGTGGTTAGCCAGG	59.566	20	TGTTCAAAAGGGCCATAAGC	60.074	20	247	575	821
c15721/f1p5/931	1	p3	(AGG)5	15	428	442	ATATTGTATGCGGTCTCGGC	59.951	20	CCTCCTTACCCTCCTTCCAC	59.928	20	207	315	521	ATATTGTATGCGGTCTCGGC	59.951	20	CTCCTTACCCTCCTTCCACC	59.928	20	206	315	520	ATATTGTATGCGGTCTCGGC	59.951	20	CCTCCTTCCACCACTATCCA	59.920	20	198	315	512
c15721/f1p5/931	2	p1	(T)10	10	788	797	TCCGAAAACAAACGAACACA	60.127	20	TACACCACAACGGCCTCATA	59.988	20	140	755	894	TCCGAAAACAAACGAACACA	60.127	20	ATTTACACCACAACGGCCTC	59.859	20	143	755	897	TCCGAAAACAAACGAACACA	60.127	20	ACCACAACGGCCTCATACAT	60.263	20	137	755	891
c15728/f6p81/688	1	p1	(T)11	11	344	354	CTTCCAGATCAGCGACAACA	59.984	20	AGGTTCTCAGACGGAAACGA	59.844	20	262	176	437	CACTTCCAGATCAGCGACAA	59.984	20	AGGTTCTCAGACGGAAACGA	59.844	20	264	174	437	CTTCCAGATCAGCGACAACA	59.984	20	GACGGAAAGGTTCTCAGACG	59.844	20	269	176	444
c15783/f1p44/697	1	p3	(GCT)6	18	231	248	CTGGTGACGAGTAGTGGGCT	60.321	20	CGACGGAAGAGAGAGCAAAC	60.134	20	264	95	358	GACGAGTAGTGGGCTGAGGA	60.408	20	CGACGGAAGAGAGAGCAAAC	60.134	20	259	100	358	CTGGTGACGAGTAGTGGGCT	60.321	20	AACAGCGACGGAAGAGAGAG	59.745	20	269	95	363
c15793/f1p102/655	1	p2	(TG)6	12	80	91	GAGGCACCCATTACATGCTC	60.492	20	GGTCTACATGATGAGGCGGT	59.957	20	155	38	192	GAGGCACCCATTACATGCTC	60.492	20	AGGTCTACATGATGAGGCGG	60.096	20	156	38	193	GAGGCACCCATTACATGCTC	60.492	20	GTGGCTAACTGCGGATCATT	60.103	20	189	38	226
c15793/f1p102/655	2	p1	(C)10	10	398	407	GCTCTTACCACCTGTCCGAG	59.867	20	CTGACTGTGACACTCCCCCT	60.153	20	280	233	512	GCTCGCTCTTACCACCTGTC	60.020	20	GCAAGGCTCAGAGGCACTAT	59.603	20	248	229	476	CTCTTACCACCTGTCCGAGG	59.715	20	CTGACTGTGACACTCCCCCT	60.153	20	279	234	512
c15821/f2p68/731	1	p3	(GCT)5	15	584	598	CCTGAAGGAGTTCTTGGCTG	59.982	20	CTCCTTCTTGGCTTCCTCCT	59.950	20	106	540	645	CCTGAAGGAGTTCTTGGCTG	59.982	20	CCTTCTTGGCTTCCTCCTTT	59.821	20	104	540	643	CCTGAAGGAGTTCTTGGCTG	59.982	20	CCTCCTCAGGTTCTTCCTCC	60.186	20	122	540	661
c15837/f1p35/846	1	p3	(ATT)5	15	575	589	GTCAAGCCCGAGAAGTGTTC	59.851	20	CGCGTAAAACAGTGGTCAAA	59.769	20	271	482	752	GTCAAGCCCGAGAAGTGTTC	59.851	20	TCGCGTAAAACAGTGGTCAA	60.293	20	272	482	753	GTCAAGCCCGAGAAGTGTTC	59.851	20	TTCGCGTAAAACAGTGGTCA	60.293	20	273	482	754
c15837/f1p35/846	2	p2	(AC)8	16	773	788	TTGACCACTGTTTTACGCGA	60.293	20	TTATTTCCGTCATGCCACCT	60.331	20	103	734	836	TTGACCACTGTTTTACGCGA	60.293	20	TTTATTTCCGTCATGCCACC	60.701	20	104	734	837	TTGACCACTGTTTTACGCGA	60.293	20	TATTTCCGTCATGCCACCTA	58.991	20	102	734	835
c15843/f5p83/951	1	p3	(GCT)5	15	786	800	CAAGGTAGAGACCCCTGCTG	59.861	20	CTCCCCAGTCATCACCAGTT	59.962	20	248	655	902	AGGGATGCTGAAGAGCAAGA	60.096	20	TCTGACCCCAGTCATCAACA	60.088	20	265	584	848	GGGATGCTGAAGAGCAAGAG	60.096	20	TCTGACCCCAGTCATCAACA	60.088	20	264	585	848
c15892/f17p88/831	1	p2	(GA)8	16	452	467	GGAGATCCTGCTACACCGTC	59.685	20	TCGTGGTACTCTGCGAGATG	60.008	20	226	393	618	GGAGATCCTGCTACACCGTC	59.685	20	TAAAGACGAACCGAACAGGC	60.249	20	187	393	579	GGAGATCCTGCTACACCGTC	59.685	20	TTCGGGAATGGTTCAGATGT	60.317	20	277	393	669
c15894/f1p10/526	1	p1	(A)10	10	360	369	TTCAAGCGTAAAGACAGGCA	59.609	20	GGCATTTTTGAGTGTATGCATTT	60.252	23	246	164	409	ATGCCCTTACCAATTCAAGC	59.046	20	GGCATTTTTGAGTGTATGCATTT	60.252	23	259	151	409	ATTCAAGCGTAAAGACAGGCA	59.897	21	GGCATTTTTGAGTGTATGCATTT	60.252	23	247	163	409
c15902/f7p87/832	1	p1	(A)38	38	794	831	--
c15917/f55p149/983	1	p1	(T)23	23	856	878	AGGAGTCAACGGGAAAACCT	59.972	20	AGCCATGGGATTCGAAATAA	59.369	20	236	717	952	AGGAGTCAACGGGAAAACCT	59.972	20	AAGCCATGGGATTCGAAATA	59.369	20	237	717	953	AAAGACACCGCAAGGTCATC	60.119	20	AGCCATGGGATTCGAAATAA	59.369	20	175	778	952
c15918/f34p25/550	1	p1	(A)10	10	470	479	ATCACTCGCCTTCCTTTCCT	60.212	20	TCTGCCTTTTTATTTTCACTGG	58.432	22	127	422	548	TATGTGGCAAAGGCTGAACA	60.257	20	TCTGCCTTTTTATTTTCACTGG	58.432	22	273	276	548	TGGTATCACTCGCCTTCCTT	59.694	20	TCTGCCTTTTTATTTTCACTGG	58.432	22	131	418	548
c15922/f27p26/971	1	p1	(T)10	10	770	779	CATCAAGCGACAGATGCAGT	60.016	20	GGAAGTCCCGCAACTGACTA	60.255	20	270	539	808	ATCAAGCGACAGATGCAGTG	60.016	20	GGAAGTCCCGCAACTGACTA	60.255	20	269	540	808	CTGGGGTTAGCTTTCACAGG	59.728	20	TGAGCAGCTGGTAAGCAAGA	59.888	20	210	725	934
c15924/f3p81/746	1	p3	(GAG)5	15	460	474	AGCCTGTGTACGAGGAGGAA	59.867	20	AAAATAACGCGACGACATCC	59.967	20	244	406	649	GCCTGTGTACGAGGAGGAAG	59.867	20	AAAATAACGCGACGACATCC	59.967	20	243	407	649	TTTATGGGCAGGACGAAGTC	60.074	20	TCCTCCTCCTCCTCTTCCTC	59.883	20	218	285	502
c15926/f1p74/820	1	p3	(GCT)5	15	672	686	CCTGAAGGAGTTCTTGGCTG	59.982	20	CTCCTTCTTGGCTTCCTCCT	59.950	20	106	628	733	CCTGAAGGAGTTCTTGGCTG	59.982	20	CCTTCTTGGCTTCCTCCTTT	59.821	20	104	628	731	CCTGAAGGAGTTCTTGGCTG	59.982	20	CCTCCTCAGGTTCTTCCTCC	60.186	20	122	628	749
c15927/f5p2/998	1	p2	(CT)6	12	810	821	CCCTTACTAAGCAACCAGCG	59.898	20	AACAATAATGCAAATCAGAGTGC	58.336	23	247	667	913	CGCCCTTACTAAGCAACCAG	59.898	20	AACAATAATGCAAATCAGAGTGC	58.336	23	249	665	913	GCAAAGACAGCCCAAGTTTC	59.859	20	AACAATAATGCAAATCAGAGTGC	58.336	23	228	686	913
c15935/f2p32/924	1	c	(ATG)15gtgatgatgatgacgaggatgatgatggtgatgatgaggatgacgacgatgatgacgac(GAT)5	119	1	119	--
c15977/f159p50/797	1	p1	(A)10	10	781	790	--
c15979/f60p28/766	1	p3	(CTC)5	15	36	50	GCAATACATCAAGACAGGATGC	59.603	22	CGTACGAAGCATTTCCGAAT	60.096	20	220	5	224	GCAATACATCAAGACAGGATGC	59.603	22	TTTCCGAATGGGAACATCTC	59.871	20	209	5	213	CAATACATCAAGACAGGATGCG	60.523	22	CGTACGAAGCATTTCCGAAT	60.096	20	219	6	224
c15979/f60p28/766	2	c	(A)12cgccttcctttatttcaaaaaaataaaacatac(A)12	57	703	759	--
c15997/f8p6/978	1	p1	(A)12	12	951	962	--
c16001/f7p28/721	1	p2	(GA)8	16	5	20	--
c16013/f4p68/978	1	p2	(GA)8	16	361	376	GGAGATCCTGCTACACCGTC	59.685	20	TCGTGGTACTCTGCGAGATG	60.008	20	226	302	527	GGAGATCCTGCTACACCGTC	59.685	20	TAAAGACGAACCGAACAGGC	60.249	20	187	302	488	GGAGATCCTGCTACACCGTC	59.685	20	TTCGGGAATGGTTCAGATGT	60.317	20	277	302	578
c16037/f2p269/831	1	p3	(GTC)5	15	502	516	CACCTACAGGAGAAGCAGCC	60.012	20	CGAAGTTTGGAGTTTCGCTC	59.993	20	159	453	611	CACCTACAGGAGAAGCAGCC	60.012	20	TCGAAGTTTGGAGTTTCGCT	59.993	20	160	453	612	CACCTACAGGAGAAGCAGCC	60.012	20	GAAGTTTGGAGTTTCGCTCG	59.993	20	158	453	610
c16089/f3p1050/866	1	p2	(TG)6	12	187	198	GAGGCACCCATTACATGCTC	60.492	20	GGTCTACATGATGAGGCGGT	59.957	20	155	145	299	GAGGCACCCATTACATGCTC	60.492	20	AGGTCTACATGATGAGGCGG	60.096	20	156	145	300	GAGGCACCCATTACATGCTC	60.492	20	GTGGCTAACTGCGGATCATT	60.103	20	189	145	333
c16090/f5p16/653	1	c	(T)11atttctctcattctcttgtcttcatattccatcgcaacacacacactcaaatggataattatgttat(A)12taaaat(A)26	122	526	647	--
c16110/f1p117/1015	1	p2	(GA)8	16	746	761	GGAAAACGCCACAAAACAGT	60.015	20	CACCTCCTCCTCCCCTTTAC	59.928	20	163	696	858	CGCCACAAAACAGTAGAGCA	60.050	20	CACCTCCTCCTCCCCTTTAC	59.928	20	157	702	858	ATCGCTTGGTCGTGGATAAG	60.096	20	CACCTCCTCCTCCCCTTTAC	59.928	20	221	638	858
c16122/f1p390/761	1	p2	(TG)6	12	80	91	GAGGCACCCATTACATGCTC	60.492	20	GGTCTACATGATGAGGCGGT	59.957	20	155	38	192	GAGGCACCCATTACATGCTC	60.492	20	AGGTCTACATGATGAGGCGG	60.096	20	156	38	193	GAGGCACCCATTACATGCTC	60.492	20	GTGGCTAACTGCGGATCATT	60.103	20	189	38	226
c16130/f4p83/585	1	p3	(GAG)5	15	300	314	AGCCTGTGTACGAGGAGGAA	59.867	20	AAAATAACGCGACGACATCC	59.967	20	244	246	489	GCCTGTGTACGAGGAGGAAG	59.867	20	AAAATAACGCGACGACATCC	59.967	20	243	247	489	TTTATGGGCAGGACGAAGTC	60.074	20	TCCTCCTCCTCCTCTTCCTC	59.883	20	218	125	342
c16135/f5p2/638	1	p3	(GAG)5	15	149	163	CTCCACTTCTGCTCGGAGAC	60.135	20	TATGCTTCCCCAAGTTCTGC	60.214	20	227	13	239	TACGCCATTACCACCGTCTT	60.386	20	TATGCTTCCCCAAGTTCTGC	60.214	20	171	69	239	GTTCCAGCTGCTCCACTTCT	59.604	20	TATGCTTCCCCAAGTTCTGC	60.214	20	237	3	239
c16135/f5p2/638	2	p1	(A)29	29	609	637	--
c16138/f14p37/618	1	p3	(GCT)6	18	149	166	CTGGTGACGAGTAGTGGGCT	60.321	20	CGACGGAAGAGAGAGCAAAC	60.134	20	264	13	276	GACGAGTAGTGGGCTGAGGA	60.408	20	CGACGGAAGAGAGAGCAAAC	60.134	20	259	18	276	CTGGTGACGAGTAGTGGGCT	60.321	20	AACAGCGACGGAAGAGAGAG	59.745	20	269	13	281
c16148/f3p117/794	1	p1	(C)16	16	70	85	CTTGAGAGTGAGGCGAAACA	59.161	20	GAACAGGGAACAAACAGGGA	59.943	20	118	34	151	CTTGAGAGTGAGGCGAAACA	59.161	20	GAGGGAACAGGGAACAAACA	59.943	20	122	34	155	TTGAGAGTGAGGCGAAACAG	59.161	20	GAACAGGGAACAAACAGGGA	59.943	20	117	35	151
c16148/f3p117/794	2	p3	(GCT)6	18	324	341	CTGGTGACGAGTAGTGGGCT	60.321	20	CGACGGAAGAGAGAGCAAAC	60.134	20	264	188	451	GACGAGTAGTGGGCTGAGGA	60.408	20	CGACGGAAGAGAGAGCAAAC	60.134	20	259	193	451	CTGGTGACGAGTAGTGGGCT	60.321	20	AACAGCGACGGAAGAGAGAG	59.745	20	269	188	456
c16237/f35p295/887	1	p2	(GA)8	16	612	627	AGCCGAAAGACTCCCTGTTT	60.247	20	AGGAGGCTTTCAGGAGGAAG	59.950	20	270	589	858	GGAAAACGCCACAAAACAGT	60.015	20	ACCTCCTCCTCCCCCTTTAC	60.675	20	167	562	728	AGCCGAAAGACTCCCTGTTT	60.247	20	AGAGGAGGCTTTCAGGAGGA	60.468	20	272	589	860
c16268/f1p21/791	1	p2	(GA)8	16	172	187	GGAGATCCTGCTACACCGTC	59.685	20	TCGTGGTACTCTGCGAGATG	60.008	20	226	113	338	GGAGATCCTGCTACACCGTC	59.685	20	TAAAGACGAACCGAACAGGC	60.249	20	187	113	299	GGAGATCCTGCTACACCGTC	59.685	20	TTCGGGAATGGTTCAGATGT	60.317	20	277	113	389
c16288/f6p12/657	1	p2	(GA)8	16	278	293	GGAGATCCTGCTACACCGTC	59.685	20	TCGTGGTACTCTGCGAGATG	60.008	20	226	219	444	GGAGATCCTGCTACACCGTC	59.685	20	TAAAGACGAACCGAACAGGC	60.249	20	187	219	405	GGAGATCCTGCTACACCGTC	59.685	20	TTCGGGAATGGTTCAGATGT	60.317	20	277	219	495
c16311/f9p127/628	1	p1	(A)23	23	605	627	--
c16320/f3p138/674	1	p2	(GA)8	16	398	413	AGCCGAAAGACTCCCTGTTT	60.247	20	AGGAGGCTTTCAGGAGGAAG	59.950	20	270	375	644	GGAAAACGCCACAAAACAGT	60.015	20	ACCTCCTCCTCCCCCTTTAC	60.675	20	167	348	514	AGCCGAAAGACTCCCTGTTT	60.247	20	AGAGGAGGCTTTCAGGAGGA	60.468	20	272	375	646
c16328/f2p73/610	1	p1	(C)10	10	248	257	GCTCTTACCACCTGTCCGAG	59.867	20	CTGACTGTGACACTCCCCCT	60.153	20	280	83	362	GCTCGCTCTTACCACCTGTC	60.020	20	GCAAGGCTCAGAGGCACTAT	59.603	20	248	79	326	CTCTTACCACCTGTCCGAGG	59.715	20	CTGACTGTGACACTCCCCCT	60.153	20	279	84	362
c757/f136p57/1216	1	p1	(G)12	12	976	987	AGGCTAATGGAGGACCTCGT	60.096	20	ACACCAACCCCTTCTCCTCT	59.968	20	201	953	1153	AACTACGTGAAGGACGGCAC	60.179	20	GACCTAGACGACCCAGACGA	60.261	20	222	801	1022	AACTACGTGAAGGACGGCAC	60.179	20	GACGACCCAGACGACCTAGA	60.261	20	216	801	1016
c1055/f7p36/1581	1	p1	(T)22	22	835	856	AGGAGTCAACGGGAAAACCT	59.972	20	AGCCATGGGATTCGAAATAA	59.369	20	235	696	930	AGGAGTCAACGGGAAAACCT	59.972	20	AAGCCATGGGATTCGAAATA	59.369	20	236	696	931	AAAGACACCGCAAGGTCATC	60.119	20	AGCCATGGGATTCGAAATAA	59.369	20	174	757	930
c1432/f6p106/1371	1	p2	(TG)6	12	795	806	GAGGCACCCATTACATGCTC	60.492	20	GGTCTACATGATGAGGCGGT	59.957	20	155	753	907	GAGGCACCCATTACATGCTC	60.492	20	AGGTCTACATGATGAGGCGG	60.096	20	156	753	908	GAGGCACCCATTACATGCTC	60.492	20	GTGGCTAACTGCGGATCATT	60.103	20	189	753	941
c1516/f94p45/1707	1	c	(GT)6a(AG)8	29	1542	1570	AGGTGGACTTGGGAAGAGGT	59.968	20	ACCCGATATCACGGACAAAA	60.192	20	175	1494	1668	TGAGGTGGACTTGGGAAGAG	60.229	20	ACCCGATATCACGGACAAAA	60.192	20	177	1492	1668	CTGAGGTGGACTTGGGAAGA	60.229	20	ACCCGATATCACGGACAAAA	60.192	20	178	1491	1668
c1652/f27p37/1273	1	p1	(C)15	15	569	583	GGGGATATGTGCTCAACAGC	60.492	20	GGAACAGGAACAAACAGGGA	59.943	20	181	468	648	GGGGATATGTGCTCAACAGC	60.492	20	CCAGGAGGAACAGGAACAAA	60.081	20	187	468	654	CAATTCTCCCGTGATTCCAT	59.750	20	GTAGGGAGAAAGGAGAGCGG	60.340	20	275	338	612
c1652/f27p37/1273	2	p3	(GCT)6	18	816	833	CTGGTGACGAGTAGTGGGCT	60.321	20	CGACGGAAGAGAGAGCAAAC	60.134	20	258	682	939	GACGAGTAGTGGGCTGAGGA	60.408	20	CGACGGAAGAGAGAGCAAAC	60.134	20	253	687	939	CTGGTGACGAGTAGTGGGCT	60.321	20	AACAGCGACGGAAGAGAGAG	59.745	20	263	682	944
c2167/f41p25/1917	1	p1	(T)12	12	1781	1792	AGTCCTGACCTCGGAGGATT	60.073	20	TCTACATTCGAGGTGAACCG	58.722	20	250	1600	1849	AAAGCACGAACGGAGTCTTG	60.431	20	TCTACATTCGAGGTGAACCG	58.722	20	208	1642	1849	CGAACGGAGTCTTGGGTATC	59.550	20	TCTACATTCGAGGTGAACCG	58.722	20	166	1684	1849
c2239/f55p27/1539	1	c	(T)12cctatttg(T)10	30	910	939	GGGGAATGATTGGTTTGTTG	60.029	20	AATCATGTCTGGGATCAGGG	59.737	20	234	764	997	ATAGAAGGAGCAAAGGGGGA	60.032	20	AATCATGTCTGGGATCAGGG	59.737	20	249	749	997	GGGGAATGATTGGTTTGTTG	60.029	20	TCTGGGATCAGGGGAAGTAA	59.478	20	227	764	990
c2271/f30p5/1346	1	p1	(T)10	10	1118	1127	GGCTTCTTCAGGAAAGGACA	59.405	20	AACCTCACAAAAACACCCTCA	59.482	21	280	963	1242	TTCAGGAAAGGACAGTCTGGA	59.829	21	TGAAACCTCACAAAAACACCC	59.861	21	277	969	1245	GGCTTCTTCAGGAAAGGACA	59.405	20	ACCTCACAAAAACACCCTCA	58.030	20	279	963	1241
c2274/f34p32/1552	1	p1	(A)10	10	1508	1517	--
c2276/f74p67/1657	1	p2	(CT)7	14	1371	1384	TTTCATTTTCTTTCTGAGTTCGC	59.891	23	ATATTCGAGAGGAATGCCGA	59.628	20	268	1212	1479	TTTCATTTTCTTTCTGAGTTCGC	59.891	23	TATTCGAGAGGAATGCCGAT	59.628	20	267	1212	1478	TTTCATTTTCTTTCTGAGTTCGC	59.891	23	ATTCGAGAGGAATGCCGATA	59.628	20	266	1212	1477
c2283/f50p44/1688	1	p2	(AT)7	14	1630	1643	AGGATTACTCCGACTGCGTT	58.817	20	CCTAATGAGGTGATGCGTATTATTT	59.706	25	147	1541	1687	TCTTGTCTAGGGGTGAAACGA	59.720	21	CCTAATGAGGTGATGCGTATTATTT	59.706	25	208	1480	1687	AGGATTACTCCGACTGCGTT	58.817	20	CCTAATGAGGTGATGCGTATTATT	58.554	24	147	1541	1687
c2285/f31p33/1220	1	p1	(A)14	14	1094	1107	TCAAGACCACCTCCTGAACC	60.088	20	CTCGTTGAGAGGGAGAAGGA	59.525	20	137	1026	1162	TCAAGACCACCTCCTGAACC	60.088	20	TCTCGTTGAGAGGGAGAAGG	59.525	20	138	1026	1163	CCTCAAGACCACCTCCTGAA	60.229	20	CTCGTTGAGAGGGAGAAGGA	59.525	20	139	1024	1162
c2297/f44p9/1487	1	p1	(A)10	10	1386	1395	AAGCAGTGTCCCCATACCAG	59.989	20	TCCCTTTTTCTGTAGTAGATCAAGA	57.773	25	236	1200	1435	ACAAGCAGTGTCCCCATACC	59.851	20	TCCCTTTTTCTGTAGTAGATCAAGA	57.773	25	238	1198	1435	GTGTCCCCATACCAGCAGTT	59.851	20	TCCCTTTTTCTGTAGTAGATCAAGA	57.773	25	231	1205	1435
c2312/f50p20/1217	1	p1	(T)11	11	1078	1088	TCCGGCTTTATAAGCGAAGA	59.943	20	TGGAGTCTTCCTCCGTCAGT	59.835	20	279	911	1189	TCCGGCTTTATAAGCGAAGA	59.943	20	GGAGTCTTCCTCCGTCAGTG	59.835	20	278	911	1188	TCCGGCTTTATAAGCGAAGA	59.943	20	GAGTCTTCCTCCGTCAGTGG	59.835	20	277	911	1187
c2316/f42p61/1289	1	p1	(A)33	33	1130	1162	TGTGTCAACTTGAGATCGCC	59.837	20	AACAGTCGGACATTCCAAGG	59.966	20	228	1019	1246	TGTGTCAACTTGAGATCGCC	59.837	20	CAGTCGGACATTCCAAGGAT	59.927	20	226	1019	1244	CGGCGTGACCTACTCTAACC	59.757	20	AACAGTCGGACATTCCAAGG	59.966	20	248	999	1246
c2320/f57p32/1822	1	p2	(TG)8	16	1188	1203	GCCTGGACGAGTGCTAAGAC	60.020	20	ACGTTTCATAGCCGCATTTT	59.614	20	158	1146	1303	GAGGAGAAGACGGGCTACCT	59.840	20	ACGTTTCATAGCCGCATTTT	59.614	20	246	1058	1303	GGACGAGTGCTAAGACGAGC	60.164	20	ACGTTTCATAGCCGCATTTT	59.614	20	154	1150	1303
c2320/f57p32/1822	2	p1	(T)10	10	1539	1548	TCATGCACAAAAAGCAAAGT	57.003	20	TTTGGTGACACACCATATTTGAA	60.138	23	253	1471	1723	TCATGCACAAAAAGCAAAGT	57.003	20	TTTTGGTGACACACCATATTTGA	60.138	23	254	1471	1724	TCATGCACAAAAAGCAAAGT	57.003	20	TTGGTGACACACCATATTTGAA	58.796	22	252	1471	1722
c2329/f46p22/1068	1	c	(C)11(T)13	24	415	438	TCAACTGTGCAATTTCTGCC	59.847	20	GAAAATAAACAACCTTCCCCC	58.723	21	278	259	536	TCAACTGTGCAATTTCTGCC	59.847	20	GGAAAATAAACAACCTTCCCC	58.723	21	279	259	537	TCAACTGTGCAATTTCTGCC	59.847	20	AGGAAAATAAACAACCTTCCCC	59.610	22	280	259	538
c2332/f35p21/1563	1	p1	(T)11	11	1553	1563	--
c2340/f29p17/1783	1	p2	(TA)8	16	1119	1134	AGATGGATGCCACTGGAAAG	60.073	20	CTCTCGCTTCTCAAAACCGT	59.615	20	253	988	1240	AGATGGATGCCACTGGAAAG	60.073	20	CTCGCTTCTCAAAACCGTCT	59.615	20	251	988	1238	TTGCAGTGTGCCAGGATTAG	59.864	20	CTCGCTTCTCAAAACCGTCT	59.615	20	203	1036	1238
c2355/f31p41/1693	1	c	(A)11tcttttttttacttgga(T)11	39	1177	1215	AAGCATTGTTTGGTGTGTGC	59.621	20	GGGAGGCAGATTTGACCATA	59.894	20	176	1099	1274	CATTGTTTGGTGTGTGCCTT	59.465	20	GGGAGGCAGATTTGACCATA	59.894	20	173	1102	1274	TGTTTGGTGTGTGCCTTTTG	60.587	20	GGGAGGCAGATTTGACCATA	59.894	20	170	1105	1274
c2355/f31p41/1693	2	p1	(A)16	16	1533	1548	ATTTATCGGGTTGCTGCATT	59.438	20	AAAATCCGAAATAACTCTCAAAAA	57.602	24	109	1487	1595	TTTATCGGGTTGCTGCATTC	60.971	20	AAAATCCGAAATAACTCTCAAAAA	57.602	24	108	1488	1595	GGGTTGCTGCATTCCAACTA	61.032	20	AAAATCCGAAATAACTCTCAAAAA	57.602	24	102	1494	1595
c2356/f26p15/1111	1	c*	(CT)6gtctctttgtctgtctgtctatctgtatgtctgtttctatctgtctcttgactgtctgtt(TC)6tgtctctgtctttctctt(TC)13(TCTA)8*tt(TATC)23	252	697	948	--
c2357/f24p17/1262	1	p1	(T)10	10	963	972	AGGAAGTGGAGAGGAGGAGC	59.952	20	CTGCACTGAAGCTTGGATCA	60.136	20	271	843	1113	AAGTGGAGAGGAGGAGCCAT	60.216	20	CTGCACTGAAGCTTGGATCA	60.136	20	268	846	1113	AGGAAGTGGAGAGGAGGAGC	59.952	20	ATCAATATACTGGGCCGCAA	60.310	20	194	843	1036
c2358/f24p36/1137	1	p3	(ATT)5	15	865	879	GTCAAGCCCGAGAAGTGTTC	59.851	20	CGCGTAAAACAGTGGTCAAA	59.769	20	271	772	1042	GTCAAGCCCGAGAAGTGTTC	59.851	20	TCGCGTAAAACAGTGGTCAA	60.293	20	272	772	1043	GTCAAGCCCGAGAAGTGTTC	59.851	20	TTCGCGTAAAACAGTGGTCA	60.293	20	273	772	1044
c2358/f24p36/1137	2	p2	(AC)8	16	1063	1078	TTGACCACTGTTTTACGCGA	60.293	20	TTATTTCCGTCATGCCACCT	60.331	20	103	1024	1126	TTGACCACTGTTTTACGCGA	60.293	20	TTTATTTCCGTCATGCCACC	60.701	20	104	1024	1127	TTGACCACTGTTTTACGCGA	60.293	20	TATTTCCGTCATGCCACCTA	58.991	20	102	1024	1125
c2359/f23p13/1308	1	c	(AG)7aataaaaagagaaatagaaataggatatgtatattgagagat(AG)6	68	783	850	CCCGTGACCCCATACTAAGA	59.807	20	CCTATCCCCGATCTTCTCGT	60.422	20	249	672	920	TCAAGAAGAGACCCGTGACC	60.238	20	CCTATCCCCGATCTTCTCGT	60.422	20	260	661	920	AAGATCGGGAGAGGATGGAG	60.553	20	CTGTTTTCGGTCTTTTTCGC	59.861	20	269	760	1028
c2362/f39p68/1217	1	p1	(A)11	11	73	83	CTGTCACCATCTGCCTCAAA	59.831	20	TCCTTGCTTCTTGCCCTTTA	59.953	20	117	10	126	TCACCATCTGCCTCAAATCA	60.201	20	TCCTTGCTTCTTGCCCTTTA	59.953	20	114	13	126	CACCATCTGCCTCAAATCAA	59.648	20	TCCTTGCTTCTTGCCCTTTA	59.953	20	113	14	126
c2369/f22p9/1134	1	p1	(T)10	10	985	994	CCAGTGTGAATGTGGAAGGA	59.520	20	AAGTGAAAACTTCAGTCACCAGG	59.707	23	276	788	1063	CCAGTGTGAATGTGGAAGGA	59.520	20	AGTGAAAACTTCAGTCACCAGG	58.361	22	275	788	1062	CCAGTGTGAATGTGGAAGGA	59.520	20	GTGAAAACTTCAGTCACCAGG	57.276	21	274	788	1061
c2377/f44p24/1591	1	p2	(TA)6	12	1505	1516	CCGATGAAGAATGCTTTCCA	61.110	20	TACCCACAGCATCAGGGATT	60.340	20	248	1312	1559	CCGATGAAGAATGCTTTCCA	61.110	20	TTACCCACAGCATCAGGGAT	60.340	20	249	1312	1560	CCGATGAAGAATGCTTTCCA	61.110	20	CCCACAGCATCAGGGATTTA	60.853	20	246	1312	1557
c2379/f35p13/1591	1	p1	(T)13	13	1399	1411	CATTGCTCTGCTGTTGGAAA	59.988	20	TTGAAGTGGGATCAAAGATGC	60.066	21	207	1264	1470	CATTGCTCTGCTGTTGGAAA	59.988	20	TGGGATCAAAGATGCTTTCTG	60.199	21	201	1264	1464	ACTGAAGTACGGCATTGGCT	59.763	20	TTGAAGTGGGATCAAAGATGC	60.066	21	252	1219	1470
c2383/f24p12/1729	1	p1	(T)10	10	1628	1637	CGCGGTCACTCTCCTTACTC	60.012	20	TGTGGGAATGTAAATCACGG	59.247	20	223	1471	1693	TCGCGGTCACTCTCCTTACT	60.012	20	TGTGGGAATGTAAATCACGG	59.247	20	224	1470	1693	TACATGACTCACGAGACGGC	59.862	20	TGTGGGAATGTAAATCACGG	59.247	20	184	1510	1693
c2388/f23p14/1517	1	c	(GT)6ccgggtgtgcaagtttttttg(T)11ataaattttctgagtgaattgagtaattccattacagaagca(T)12	98	1116	1213	CCAGTTGAAGGGCTTGTCAT	60.111	20	AGACTGCTGGTGACATTGATTT	58.723	22	247	1054	1300	CCAGTTGAAGGGCTTGTCAT	60.111	20	GACTGCTGGTGACATTGATTT	57.653	21	246	1054	1299	CTCACACCAGTTGAAGGGCT	60.298	20	AGACTGCTGGTGACATTGATTT	58.723	22	253	1048	1300
c2388/f23p14/1517	2	p1	(T)12	12	1489	1500	--
c2389/f1p25/1776	1	p2	(CT)10	20	718	737	CCATCATTGAGGAGGTCGAT	59.886	20	AGATAGATCGAGCGAGCGAG	59.843	20	227	566	792	TCGACGAGTTCATGGAGATG	59.787	20	AGATAGATCGAGCGAGCGAG	59.843	20	182	611	792	AGGAAGCTGAGACTTCGTCG	59.745	20	AGATAGATCGAGCGAGCGAG	59.843	20	143	650	792
c2400/f16p8/1714	1	p1	(A)13	13	1318	1330	GTTGGCAAGGATCACGAACT	60.119	20	CCATGGAAATGAGATAACAGTAGC	59.082	24	279	1144	1422	AGTTGGCAAGGATCACGAAC	60.119	20	CCATGGAAATGAGATAACAGTAGC	59.082	24	280	1143	1422	CACGAACTGAATGACGAGGA	59.831	20	CCATGGAAATGAGATAACAGTAGC	59.082	24	267	1156	1422
c2406/f26p17/1308	1	p1	(T)10	10	1086	1095	CCTGACTTTTGTCACTTGGG	58.187	20	CCATACAGGCACTGGTGGTA	59.440	20	280	946	1225	CCTGACTTTTGTCACTTGGGT	59.097	21	CCATACAGGCACTGGTGGTA	59.440	20	280	946	1225	TGACTTTTGTCACTTGGGTGTT	59.538	22	CCATACAGGCACTGGTGGTA	59.440	20	278	948	1225
c2409/f16p18/1256	1	p1	(T)10	10	957	966	AGGAAGTGGAGAGGAGGAGC	59.952	20	CTGCACTGAAGCTTGGATCA	60.136	20	271	837	1107	AAGTGGAGAGGAGGAGCCAT	60.216	20	CTGCACTGAAGCTTGGATCA	60.136	20	268	840	1107	AGGAAGTGGAGAGGAGGAGC	59.952	20	ATCAATATACTGGGCCGCAA	60.310	20	194	837	1030
c2411/f19p15/1314	1	c	(TG)6(T)28(G)10	50	1207	1256	GGAAGTGGCAGAGAGGAGTG	59.986	20	AGGGGCGTACATCACTTAACA	59.508	21	179	1102	1280	GGAAGTGGCAGAGAGGAGTG	59.986	20	GGGGCGTACATCACTTAACA	58.502	20	178	1102	1279	CAGGAAGTGGCAGAGAGGAG	60.127	20	AGGGGCGTACATCACTTAACA	59.508	21	181	1100	1280
c2421/f25p19/1726	1	p3	(AAG)5	15	1176	1190	TTAATGCCAGGTGGACAACA	59.964	20	TACACTTTCCCGAAGCATCC	60.074	20	261	1046	1306	CCTCTTAATGCCAGGTGGAC	59.550	20	TACACTTTCCCGAAGCATCC	60.074	20	265	1042	1306	CGGAAAGGAGAATTTGTTGC	59.685	20	TCAATGGGGCTTGTATTTCC	59.762	20	263	1004	1266
c2428/f25p11/1089	1	p3	(ATG)5	15	714	728	AATTTTTGAGCGTCACTCGG	60.249	20	TCTGCAGAAGCATCACCATC	59.950	20	262	575	836	GATGAATTAATCCGCCATGC	60.262	20	TCTGCAGAAGCATCACCATC	59.950	20	242	595	836	AATTTTTGAGCGTCACTCGG	60.249	20	ATCACCATCAGCAGGAGCTT	59.834	20	251	575	825
c2438/f35p18/1618	1	p3	(ATT)6	18	1446	1463	AAGGACGAGTCAGACCATGAA	59.712	21	GACCACAAAACATCCAAATGAA	59.708	22	277	1264	1540	AAAGGACGAGTCAGACCATGA	59.712	21	GACCACAAAACATCCAAATGAA	59.708	22	278	1263	1540	AAGGACGAGTCAGACCATGAA	59.712	21	CCACAAAACATCCAAATGAAA	58.374	21	275	1264	1538
c2440/f14p21/1473	1	p1	(T)10	10	1369	1378	TAGGCTTCAGCAGGTTGGTT	59.875	20	TGCACCAAAGCCTTTCTCTT	59.993	20	151	1273	1423	TAGGCTTCAGCAGGTTGGTT	59.875	20	TTGCACCAAAGCCTTTCTCT	59.993	20	152	1273	1424	AGGCTTCAGCAGGTTGGTTA	59.875	20	TGCACCAAAGCCTTTCTCTT	59.993	20	150	1274	1423
c2441/f28p7/1701	1	p3	(CGG)6	18	687	704	CCGTCAAGTGGTTCGTCC	60.088	18	AGTCACACGCTCTGGGAAGT	59.907	20	162	626	787	CCGTCAAGTGGTTCGTCC	60.088	18	AACCTTGCCCATAACCCTCT	59.827	20	240	626	865	CCGTCAAGTGGTTCGTCC	60.088	18	AAACCTTGCCCATAACCCTC	60.187	20	241	626	866
c2458/f14p12/1717	1	p1	(A)20	20	1373	1392	TGGGTTGATGATGACTGGTG	60.378	20	ACTGAAATGGCAAAATGCGT	60.511	20	253	1163	1415	TCTGGGTTGATGATGACTGG	59.473	20	ACTGAAATGGCAAAATGCGT	60.511	20	255	1161	1415	GGGTTGATGATGACTGGTGA	59.318	20	ACTGAAATGGCAAAATGCGT	60.511	20	252	1164	1415
c2462/f16p13/1614	1	p3	(TGC)5	15	82	96	CTGCAATCATGTGCTGCTTT	60.019	20	AAGGACGATGTTCAGGATGG	59.927	20	131	58	188	CTGCAATCATGTGCTGCTTT	60.019	20	GTGTTGGAGCTGGCATTTTT	60.118	20	239	58	296	CTGCAATCATGTGCTGCTTT	60.019	20	TTGATCCAAGAGGGAGCTGT	59.803	20	268	58	325
c2462/f16p13/1614	2	c*	(TGTC)6(TC)6*tgctctc(TCTCTG)16(TC)34taccgccccccctccttctctctttcctttccttccgctgtatgtgtgtgtttatgtatatacatatttacacacacaa(AC)48	380	933	1312	--
c2464/f16p17/1802	1	p1	(T)22	22	1	22	--
c2464/f16p17/1802	2	p1	(T)10	10	1623	1632	TTCGTCTATTTCCATTTTGCG	60.082	21	TCAAAGACTGCAGATGTCCG	59.984	20	243	1503	1745	GGCCTTCTGTGACGTCATTC	60.667	20	GGAAGAGGCGAAGAAGATGA	59.508	20	280	1394	1673	CGTCTATTTCCATTTTGCGA	58.769	20	CAAAGACTGCAGATGTCCGA	59.984	20	240	1505	1744
c2466/f10p2/1401	1	p1	(T)10	10	1292	1301	ACGTCGTATGCGAGGACTTT	59.763	20	TGGCAAATTCTTCTGTGTGC	59.847	20	214	1141	1354	CGTCGTATGCGAGGACTTTT	60.270	20	TGGCAAATTCTTCTGTGTGC	59.847	20	213	1142	1354	GACGTCGTATGCGAGGACTT	60.285	20	TGGCAAATTCTTCTGTGTGC	59.847	20	215	1140	1354
c2471/f25p29/1850	1	c	(CTC)5cttgaagagatgccgcggcgccaacagcttgccctcgaata(T)16atctacttcatgatcaactcgtgttgtacaagatcatcagcattgaacagattatcttcatctttttatctctctctttatatacttttttttctatca(T)10	181	1519	1699	CATCCTCCGCTGAAAGTACC	59.694	20	TTTGGTATAAACACAAGGGATGTG	60.037	24	271	1471	1741	CATCCTCCGCTGAAAGTACC	59.694	20	AAACACAAGGGATGTGTGTGTA	57.912	22	263	1471	1733	ATCCTCCGCTGAAAGTACCC	60.464	20	TTTGGTATAAACACAAGGGATGTG	60.037	24	270	1472	1741
c2472/f11p14/1441	1	p1	(A)12	12	1160	1171	CGACCTGCTACTCTCCCAAG	60.005	20	CCGGACTTACGGTGTTCCTA	59.986	20	243	1032	1274	CTGCTACTCTCCCAAGCCAG	60.149	20	CCGGACTTACGGTGTTCCTA	59.986	20	239	1036	1274	CAGAGAGTAAGTCCCCACGG	59.715	20	CCGGACTTACGGTGTTCCTA	59.986	20	222	1053	1274
c2476/f5p2/1126	1	p2	(TA)11	22	837	858	CCCAATTACCCAAAAATTGA	57.348	20	TGGTGACGGTACTTTGCTTG	59.758	20	180	736	915	ACCCAATTACCCAAAAATTGA	58.213	21	TGGTGACGGTACTTTGCTTG	59.758	20	181	735	915	CCCAATTACCCAAAAATTGAC	58.213	21	TGGTGACGGTACTTTGCTTG	59.758	20	180	736	915
c2476/f5p2/1126	2	p1	(T)10	10	1000	1009	CAAGCAAAGTACCGTCACCA	59.758	20	CAACTATACAAACACCCACACACA	59.753	24	196	896	1091	CAAGCAAAGTACCGTCACCA	59.758	20	TCAACTATACAAACACCCACACA	58.002	23	197	896	1092	CAAGCAAAGTACCGTCACCA	59.758	20	CTCAACTATACAAACACCCACACA	58.995	24	198	896	1093
c2478/f30p10/1107	1	p1	(T)10	10	552	561	GCGCAGACCTTTTTAGATGG	59.845	20	TGGTCTTGAGATAGGCCTGG	60.210	20	183	465	647	TGTGCGCAGACCTTTTTAGA	59.609	20	TGGTCTTGAGATAGGCCTGG	60.210	20	186	462	647	TTTCTGGCTGAGATTTTCGC	60.469	20	TGGTCTTGAGATAGGCCTGG	60.210	20	219	429	647
c2481/f19p14/1421	1	c	(GAT)7gaagagggagaagaggaggcagatgaggaaggtgatgatgctgaaggtgaagaggaagaggatgatgac(GAT)5gaagaggatgatgacgac(GAT)5	138	978	1115	TGATGCAGAAGCAACAAAGG	59.988	20	CAACACATTCCTAGCACACCA	59.624	21	273	892	1164	ATGCCTCCCCAAAGAAAAAG	60.423	20	CAACACATTCCTAGCACACCA	59.624	21	250	915	1164	AACAAAGGAAGATGCCTCCC	60.443	20	CAACACATTCCTAGCACACCA	59.624	21	261	904	1164
c2481/f19p14/1421	2	p1	(T)10	10	1412	1421	--
c2486/f14p18/1235	1	p2	(GA)47	94	1086	1179	TTCTCACTATTTCCGGGACG	60.066	20	CCGTTTATTTCTTGTTTCTCCG	59.997	22	232	987	1218	AGAACTGCCTGATGCTCCAT	59.834	20	CCGTTTATTTCTTGTTTCTCCG	59.997	22	260	959	1218	TGCTCCGGGTTCTCACTATT	59.694	20	CCGTTTATTTCTTGTTTCTCCG	59.997	22	241	978	1218
c2490/f15p14/1193	1	p1	(A)17	17	1097	1113	CTTTAACGGTGGCCCTTTCT	60.474	20	TTGGCATAATTTCAGCACCA	60.073	20	250	931	1180	GCCCTTTCTGGGACATCAT	59.878	19	TTGGCATAATTTCAGCACCA	60.073	20	239	942	1180	CTACGACGAGGGCCTTTAAC	58.858	20	TTGGCATAATTTCAGCACCA	60.073	20	263	918	1180
c2493/f17p31/1313	1	p1	(A)26	26	1182	1207	CCTACTTTTCCTTCCCCGTC	59.934	20	TCTCGTTGAGAGGGAGGAGT	58.974	20	246	1015	1260	CCCTCTCCTTCACCCTTCTT	59.671	20	TCTCGTTGAGAGGGAGGAGT	58.974	20	178	1083	1260	CCTACTTTTCCTTCCCCGTC	59.934	20	ATCTCGTTGAGAGGGAGGAGT	59.310	21	247	1015	1261
c2496/f13p14/1086	1	p2	(TC)6	12	961	972	CTGCCATGAAGGAGGAGTGT	60.261	20	AGAGCCAAAAGGAGAGGGAG	59.950	20	267	740	1006	ATCAAGAGGCTGCCATGAAG	60.362	20	AGAGCCAAAAGGAGAGGGAG	59.950	20	276	731	1006	CTCCCTTCAATCTCTGCCTG	59.943	20	TTCAGAGCCAAAAGGAGAGG	59.545	20	124	886	1009
c2503/f11p18/1237	1	c	(A)12(TA)9ttgtaaggcgcttttttaaatatgacaatgctggcg(T)26	92	1032	1123	TTACATACCCACAGGACGCA	59.988	20	ATGGCATCCAAGTCAGTTCC	59.934	20	149	1002	1150	TTACATACCCACAGGACGCA	59.988	20	CAGCTATGGCATCCAAGTCA	59.823	20	154	1002	1155	GTGAGGCGATGTCTAAAGGG	59.694	20	ATGGCATCCAAGTCAGTTCC	59.934	20	255	896	1150
c2508/f9p13/1244	1	p3	(GTG)5	15	341	355	GAGGTCGGAACAGCAGAAAG	59.989	20	ACCTGTAGCAGAAACCACGG	60.171	20	231	208	438	GAGGTCGGAACAGCAGAAAG	59.989	20	ATGAACAACTTGGGCAATCC	59.797	20	195	208	402	AAAGCCTGGAGATTGGGACT	60.074	20	ACCTGTAGCAGAAACCACGG	60.171	20	215	224	438
c2508/f9p13/1244	2	p4	(CCCT)5	20	1094	1113	CCCAACCACAGAGGAAACAT	59.820	20	CCAACCAAAACTACACATTCTTTG	59.843	24	222	927	1148	AGACACTTCCCCTTCCCATC	60.314	20	CCAACCAAAACTACACATTCTTTG	59.843	24	156	993	1148	CCCATCCCTCTTTGTGCTAC	59.550	20	CCAACCAAAACTACACATTCTTTG	59.843	24	142	1007	1148
c2510/f24p32/1292	1	c	(T)17(G)10	27	1175	1201	TTTTACCTTGTGATTGCCCC	59.801	20	GCACATTCATATATTTTTGATTACAGA	57.824	27	232	1055	1286	TCACTCATTTCAGTTGGGCA	60.240	20	GCACATTCATATATTTTTGATTACAGA	57.824	27	168	1119	1286	CATTTCAGTTGGGCAGCTTT	60.249	20	GCACATTCATATATTTTTGATTACAGA	57.824	27	163	1124	1286
c2511/f22p7/1088	1	p2	(AG)8	16	777	792	AGAGAAAGCCGGAGGTCTTC	59.957	20	TCTCATTTCTTTCCCTTCTCTCTC	59.509	24	277	574	850	GAGAGAAAGCCGGAGGTCTT	59.957	20	TCTCATTTCTTTCCCTTCTCTCTC	59.509	24	278	573	850	CCCGTGACCCCATACTAAGA	59.807	20	TCTCATTTCTTTCCCTTCTCTCTC	59.509	24	179	672	850
c2514/f34p14/1758	1	p1	(A)32	32	1722	1753	--
c2515/f31p12/1168	1	p3	(ACC)6	18	492	509	TCACTGCTCCTCAAGTCCCT	59.986	20	CAGCTCCAGACTTCACAGCA	60.333	20	246	346	591	TCCCCCACCTATCTTCACTG	59.920	20	CAGCTCCAGACTTCACAGCA	60.333	20	260	332	591	GTCCCTGAACCTCCCAAAAT	60.169	20	CAGCTCCAGACTTCACAGCA	60.333	20	232	360	591
c2519/f19p12/1529	1	p1	(T)10	10	1404	1413	CCAGGAACTTTGTCAATGGC	60.495	20	TTGGTTGCTTTACAGTAGAGTCATTT	59.690	26	125	1376	1500	CCAGGAACTTTGTCAATGGC	60.495	20	TGGTTGCTTTACAGTAGAGTCATTT	58.523	25	124	1376	1499	CCAGGAACTTTGTCAATGGC	60.495	20	ATTGGTTGCTTTACAGTAGAGTCATTT	59.921	27	126	1376	1501
c2524/f18p13/1322	1	p1	(T)12	12	1103	1114	TTGACACAAATGGTGCTGGT	60.008	20	TCCTAAGGGTTTATTGGCCTC	59.450	21	243	904	1146	CAGACTCCCCACTGAGAAGC	59.986	20	TCCTAAGGGTTTATTGGCCTC	59.450	21	266	881	1146	TTGTCGGAGGCTTCATATCC	60.036	20	TCCTAAGGGTTTATTGGCCTC	59.450	21	216	931	1146
c2526/f11p14/1631	1	p1	(T)11	11	1430	1440	TTGGCTCAGGTTTGACAATG	59.691	20	TCTGAAGCTTCTTGAGGCAA	58.874	20	111	1387	1497	TGCATAGCCATCAGAAATGG	59.646	20	TCTGAAGCTTCTTGAGGCAA	58.874	20	223	1275	1497	TTCCAATTTGGCTCAGGTTT	59.546	20	TCTGAAGCTTCTTGAGGCAA	58.874	20	118	1380	1497
c2529/f9p45/1649	1	p2	(CT)6	12	37	48	AGTGTTGCCCCAACAGCC	62.129	18	GTCGTCCTTCCTCTCCCTCT	59.807	20	145	0	144	AGTGTTGCCCCAACAGCC	62.129	18	AGTCGTCCTTCCTCTCCCTC	59.807	20	146	0	145	AGTGTTGCCCCAACAGCC	62.129	18	GAGTCGTCCTTCCTCTCCCT	59.807	20	147	0	146
c2529/f9p45/1649	2	c	(CT)7cc(CT)7	30	412	441	TGGCTTCAACCCACACTTTC	61.075	20	ATGGGGCGAATGTAATGATG	60.553	20	275	258	532	CGTATCTGCAGCGAGAAGG	59.707	19	ATGGGGCGAATGTAATGATG	60.553	20	251	282	532	CCGTATCTGCAGCGAGAAG	59.707	19	ATGGGGCGAATGTAATGATG	60.553	20	252	281	532
c2529/f9p45/1649	3	p1	(T)10	10	694	703	TGTGCTTACCTTCTGAGGCA	59.591	20	CCTCCTTCAACAGCCTACCA	60.246	20	223	604	826	TGTGCTTACCTTCTGAGGCA	59.591	20	TACAACACGCTCAGGACACC	59.751	20	241	604	844	TGTGCTTACCTTCTGAGGCA	59.591	20	CAACAGCCTACCAGCCCTAA	60.262	20	216	604	819
c2529/f9p45/1649	4	p1	(A)10	10	1478	1487	TTCTCCTGCAACAAGCCTTT	59.993	20	GGAAGATGCGATAGAGCAGG	59.939	20	222	1399	1620	CATGTTGGCCCTCATTTCTT	59.933	20	GGAAGATGCGATAGAGCAGG	59.939	20	247	1374	1620	TTCTCCTGCAACAAGCCTTT	59.993	20	AGTTTTGGAGGAAGATGCGA	59.813	20	231	1399	1629
c2530/f39p19/1704	1	p1	(T)10	10	1228	1237	CGCAGGCTACAAAGGAGAAC	60.015	20	TGAACCACACGCAATGACTT	60.160	20	266	1027	1292	AACGCAGGCTACAAAGGAGA	60.015	20	TGAACCACACGCAATGACTT	60.160	20	268	1025	1292	ACGCAGGCTACAAAGGAGAA	60.015	20	TGAACCACACGCAATGACTT	60.160	20	267	1026	1292
c2531/f10p3/1216	1	p3	(TGG)5	15	126	140	GAAGCGAAGTGGTTCCTCTC	59.018	20	GCGACATGACGCTTAACAGA	60.019	20	143	71	213	GAAGCGAAGTGGTTCCTCTC	59.018	20	ATGACTCCAAAGGCCAACAG	60.111	20	122	71	192	GAAGCGAAGTGGTTCCTCTC	59.018	20	AAGGTGACAGATTTGGGGTG	59.820	20	241	71	311
c2541/f27p19/1088	1	p1	(T)18	18	703	720	GCAAGGTGATGTGTTGCTGT	59.758	20	TGGACATGCCTGAGAGTCAA	60.402	20	215	589	803	GTGCAAGGTGATGTGTTGCT	59.758	20	TGGACATGCCTGAGAGTCAA	60.402	20	217	587	803	AGTGCAAGGTGATGTGTTGC	59.758	20	TGGACATGCCTGAGAGTCAA	60.402	20	218	586	803
c2545/f7p6/1641	1	p1	(T)12	12	1387	1398	ATCCATGTACCCTGTGGAGG	59.655	20	AAATAAATGGACCCCCGAAG	60.013	20	214	1228	1441	ATCCATGTACCCTGTGGAGG	59.655	20	ATAAATGGACCCCCGAAGAC	60.017	20	212	1228	1439	ATCCATGTACCCTGTGGAGG	59.655	20	AAAATAAATGGACCCCCGAA	60.361	20	215	1228	1442
c2556/f10p6/1301	1	p2	(TA)6	12	1090	1101	GTGCACTTCGGGCTTTTAAT	59.229	20	CATTGTCTTGCCTTCTGCAA	59.988	20	187	1047	1233	GTGCACTTCGGGCTTTTAAT	59.229	20	CTTCTGCAAAGACGACACCA	60.025	20	176	1047	1222	GCACTTCGGGCTTTTAATTTT	59.637	21	CATTGTCTTGCCTTCTGCAA	59.988	20	185	1049	1233
c2559/f12p13/1894	1	p1	(A)10	10	1430	1439	GGCAGATGAAGAAGGAAGAAAA	59.835	22	GAGAGGGTCTTGGAAATGTTTG	59.976	22	278	1361	1638	GGCAGATGAAGAAGGAAGAAA	58.516	21	GAGAGGGTCTTGGAAATGTTTG	59.976	22	278	1361	1638	AAGGCAGATGAAGAAGGAAGAA	59.482	22	GAGAGGGTCTTGGAAATGTTTG	59.976	22	280	1359	1638
c2583/f17p19/1248	1	p1	(T)11	11	668	678	ATGCCAATTCTATAACCGGG	58.785	20	CCACATGATGAGCCCTTACA	59.522	20	262	627	888	TGCCAATTCTATAACCGGGAT	60.522	21	CCACATGATGAGCCCTTACA	59.522	20	261	628	888	ATGCCAATTCTATAACCGGG	58.785	20	TGATGAGCCCTTACACTGACC	60.126	21	257	627	883
c2587/f11p50/1020	1	p3	(CGC)5	15	21	35	--
c2605/f16p13/1293	1	p1	(T)14	14	1226	1239	ACCAAACAACAGGACCGAAC	59.867	20	CGTTTATTCCTACCACGTTTTT	57.361	22	102	1184	1285	ACCAAACAACAGGACCGAAC	59.867	20	ACGTTTATTCCTACCACGTTTTT	58.154	23	103	1184	1286	ACCAAACAACAGGACCGAAC	59.867	20	CAATTTACGTTTATTCCTACCACG	58.958	24	109	1184	1292
c2608/f17p23/1703	1	p2	(GA)6	12	960	971	GGTCTGCTCTGCCTACCTTG	60.012	20	CACGGTAACGATCCCTCCTA	59.948	20	269	742	1010	GTCTGCTCTGCCTACCTTGG	60.012	20	CACGGTAACGATCCCTCCTA	59.948	20	268	743	1010	GTCTGCTCTGCCTACCTTGG	60.012	20	CTCTGTCGTCGTCACGGTAA	59.897	20	280	743	1022
c2612/f16p3/1064	1	p1	(T)15	15	903	917	GATGTAATCACCCAAAGAACTGG	59.755	23	TTGCCACAGAAAAAGCAGAA	59.585	20	259	754	1012	GATGTAATCACCCAAAGAACTGG	59.755	23	TTTGCCACAGAAAAAGCAGA	59.585	20	260	754	1013	TGTAATCACCCAAAGAACTGG	57.593	21	TTGCCACAGAAAAAGCAGAA	59.585	20	257	756	1012
c2615/f15p8/1693	1	p2	(TA)8	16	1247	1262	GTGTGGGGTGTGAAACACTG	59.890	20	TTACCTGAAATATAAGAGGCAAGC	58.155	24	270	1048	1317	GTGTGGGGTGTGAAACACTG	59.890	20	CCTGAAATATAAGAGGCAAGCTA	57.035	23	267	1048	1314	CTGTTATGATGAGGGACCTGTG	59.473	22	GGAGGAGGAAGTAGAAGAGGAAA	59.390	23	277	1158	1434
c2623/f10p178/1510	1	p3	(TCC)7	21	143	163	AACTCGAACGACGTGTCAAC	58.780	20	ACAAAGACTTTTGGGTTCGG	59.073	20	275	20	294	AACTCGAACGACGTGTCAAC	58.780	20	TGACAAAGACTTTTGGGTTCG	60.132	21	277	20	296	TCAACTCGAACGACGTGTCA	61.504	20	ACAAAGACTTTTGGGTTCGG	59.073	20	277	18	294
c2623/f10p178/1510	2	p1	(C)15	15	786	800	GGGGGATATGTGCTCAACAG	60.340	20	GAACAGGGAACAAACAGGGA	59.943	20	184	683	866	GGGGGATATGTGCTCAACAG	60.340	20	GAGGGAACAGGGAACAAACA	59.943	20	188	683	870	GGGGGATATGTGCTCAACAG	60.340	20	CAGGGAGGGAGAGAGGTAGG	60.200	20	162	683	844
c2623/f10p178/1510	3	p3	(GCT)6	18	1040	1057	CTGGTGACGAGTAGTGGGCT	60.321	20	CGACGGAAGAGAGAGCAAAC	60.134	20	264	904	1167	GACGAGTAGTGGGCTGAGGA	60.408	20	CGACGGAAGAGAGAGCAAAC	60.134	20	259	909	1167	CTGGTGACGAGTAGTGGGCT	60.321	20	AACAGCGACGGAAGAGAGAG	59.745	20	269	904	1172
c2630/f6p10/1725	1	p2	(AT)7	14	1360	1373	TTGTTAAATTGCGGCATGTG	60.508	20	CCTCCAACAACTTCCAGTCC	59.549	20	268	1129	1396	CCGTAGGCCAGAGGTCTTTT	60.621	20	CCTCCAACAACTTCCAGTCC	59.549	20	245	1152	1396	GTTAAATTGCGGCATGTGAG	59.186	20	CCTCCAACAACTTCCAGTCC	59.549	20	266	1131	1396
c2632/f11p3/1716	1	p1	(T)10	10	1675	1684	--
c2637/f9p5/1636	1	p3	(TTA)5	15	1524	1538	TGTTGCATTCCAAATAAAGGC	59.957	21	TTGTTTCACACAGTAAATGAGCA	58.410	23	225	1398	1622	TGTTGCATTCCAAATAAAGGC	59.957	21	TTGTTTCACACAGTAAATGAGCAG	59.376	24	225	1398	1622	TGTTGCATTCCAAATAAAGGC	59.957	21	TGTTTCACACAGTAAATGAGCAG	58.029	23	224	1398	1621
c2642/f6p10/1851	1	p1	(T)18	18	1203	1220	AGGTCATGGTGGACGAGTTC	59.969	20	CCACCACACCATTACCATCA	60.088	20	198	1063	1260	AGGTCATGGTGGACGAGTTC	59.969	20	CCATCACCACCACACCATTA	60.088	20	204	1063	1266	GTGGACGAGTTCGTGACCTT	60.159	20	CCACCACACCATTACCATCA	60.088	20	190	1071	1260
c2642/f6p10/1851	2	p3	(TAT)6	18	1502	1519	GTGGCATGCTAAGTGCAATG	60.288	20	GCAACAATGACGATAGCAATAA	57.883	22	273	1348	1620	GTGGCATGCTAAGTGCAATG	60.288	20	AGCAACAATGACGATAGCAATAA	58.844	23	274	1348	1621	GTGGCATGCTAAGTGCAATG	60.288	20	AGCAACAATGACGATAGCAATA	57.510	22	274	1348	1621
c2646/f5p9/1633	1	p3	(GAC)5	15	436	450	GACGTCTTCGGGCTACCAT	60.088	19	TCGTAGCAGTGGTTGTCGAG	60.049	20	270	344	613	GACGTCTTCGGGCTACCAT	60.088	19	TGGAGAACTTGAGGTCTGGG	60.229	20	194	344	537	AGTCCTGCAGCGACATCAG	60.154	19	TGGAGAACTTGAGGTCTGGG	60.229	20	264	274	537
c2655/f13p10/1550	1	p1	(T)12	12	1469	1480	TCGTCGATGTTTAGTCGTGC	59.871	20	TTGGCCAATATCCAGTTGGT	60.192	20	107	1429	1535	CACACGTCGGTGGTAGTGAG	60.218	20	TTGGCCAATATCCAGTTGGT	60.192	20	136	1400	1535	CACGTCGGTGGTAGTGAGTG	60.218	20	TTGGCCAATATCCAGTTGGT	60.192	20	134	1402	1535
c2656/f4p4/1159	1	p1	(T)11	11	8	18	--
c2658/f13p7/1492	1	p1	(T)11	11	1138	1148	TTCAAACCCCACTGGGATAC	59.647	20	TGACACTGTGCCAACATTCA	59.705	20	266	1109	1374	CAAACCCCACTGGGATACTC	59.259	20	TGACACTGTGCCAACATTCA	59.705	20	264	1111	1374	TCAAACCCCACTGGGATACT	59.259	20	TGACACTGTGCCAACATTCA	59.705	20	265	1110	1374
c2659/f6p5/1788	1	p1	(T)10	10	1100	1109	ACTGTCCTTGATGCTACGGG	60.134	20	GGCGAAAATGTCTGGACAAC	60.504	20	223	1004	1226	CGGGACTTGCACAAAAAGTT	60.147	20	GGCGAAAATGTCTGGACAAC	60.504	20	207	1020	1226	CGGGACTTGCACAAAAAGTT	60.147	20	GGCGAAAATGTCTGGACAAC	60.504	20	271	956	1226
c2659/f6p5/1788	2	p1	(C)10	10	1268	1277	TGTTGTCCAGACATTTTCGC	59.697	20	ACACATGCCTCGCTTCTCTT	60.020	20	257	1206	1462	TGTTGTCCAGACATTTTCGC	59.697	20	AACACATGCCTCGCTTCTCT	60.020	20	258	1206	1463	GTTGTCCAGACATTTTCGCC	60.504	20	ACACATGCCTCGCTTCTCTT	60.020	20	256	1207	1462
c2660/f6p4/1067	1	p1	(T)13	13	711	723	GCTATCAGTATGCCAACATCCA	59.988	22	TGCTACCCAACAGACAACTGA	59.350	21	254	632	885	TGCTATCAGTATGCCAACATCC	59.988	22	TGCTACCCAACAGACAACTGA	59.350	21	255	631	885	TCAGTATGCCAACATCCAGTCT	59.621	22	TGCTACCCAACAGACAACTGA	59.350	21	250	636	885
c2662/f31p21/1123	1	p1	(T)16	16	737	752	GTTCATCTTTGCCCTCCTGA	60.195	20	TGCTGTGTCCAGTCACCTTC	59.872	20	280	566	845	GTTCATCTTTGCCCTCCTGA	60.195	20	GCTGTGTCCAGTCACCTTCA	59.872	20	279	566	844	TTCATCTTTGCCCTCCTGAT	59.629	20	TGCTGTGTCCAGTCACCTTC	59.872	20	279	567	845
c2664/f10p10/1228	1	p2	(TC)7	14	846	859	ATCACTGCCTTGACCTGACC	60.120	20	GAGAAAGAGCCAGAGCCAGA	59.827	20	238	645	882	ATCACTGCCTTGACCTGACC	60.120	20	GAGAGAAAGAGCCAGAGCCA	59.827	20	240	645	884	ACCGTCAGGGTTATGGTCAA	60.232	20	GAGAAAGAGCCAGAGCCAGA	59.827	20	167	716	882
c2664/f10p10/1228	2	c	(CT)6ttctctctctatttctttctccctt(TC)6	49	1075	1123	TCTTTCTCCCCTTCAATCCC	60.380	20	TCAAAGCCAGAAAGAGAGGG	59.545	20	135	1017	1151	TTCTCCCCTTCAATCCCTG	59.988	19	TCAAAGCCAGAAAGAGAGGG	59.545	20	132	1020	1151	CTTCAATCCCTGCCTGTCTC	59.803	20	AAGCCAGAAAGAGAGGGAGAA	59.585	21	122	1027	1148
c2666/f8p4/1069	1	c	(CT)6tcctctttgtctgtttgtctatctgcctgtatgtttctatctgtctcttgactgtctgtttctctctgattctgtctttctctgtctg(TC)42(TATC)7	212	697	908	GAGTCGATCTGCTCTTCGCT	59.857	20	TTACAAGTCCGAGTGGGAAG	57.799	20	275	657	931	ATCTGCTCTTCGCTGCTGAT	60.271	20	TTACAAGTCCGAGTGGGAAG	57.799	20	269	663	931	GCTCTTCGCTGCTGATTCTC	60.393	20	TTACAAGTCCGAGTGGGAAG	57.799	20	265	667	931
c2675/f6p3/1217	1	p1	(T)12	12	623	634	GGGAGTCCCTCTTCTGTTCC	60.050	20	AATGTTCGTCACACACCCAA	59.855	20	154	541	694	GGGGAGTCCCTCTTCTGTTC	60.050	20	AATGTTCGTCACACACCCAA	59.855	20	155	540	694	GGGAGTCCCTCTTCTGTTCC	60.050	20	GAATGTTCGTCACACACCCA	60.426	20	155	541	695
c2682/f5p9/1815	1	p1	(T)17	17	1448	1464	AAGATCGGTCACTGCAAACC	60.119	20	ATTCTCGCGTAAGGGTAACG	59.248	20	128	1370	1497	AAGATCGGTCACTGCAAACC	60.119	20	GATGATTCTCGCGTAAGGGT	59.154	20	132	1370	1501	AAGATCGGTCACTGCAAACC	60.119	20	TGGCTTCTCAGACGGAAAGA	61.055	20	269	1370	1638
c2685/f12p36/1530	1	c	(A)12tcttttttttacttgga(T)11	40	1177	1216	AAGCATTGTTTGGTGTGTGC	59.621	20	GGGAGGCAGATTTGACCATA	59.894	20	177	1099	1275	CATTGTTTGGTGTGTGCCTT	59.465	20	GGGAGGCAGATTTGACCATA	59.894	20	174	1102	1275	TGTTTGGTGTGTGCCTTTTG	60.587	20	GGGAGGCAGATTTGACCATA	59.894	20	171	1105	1275
c2687/f9p15/1241	1	p1	(T)11	11	722	732	CATTTTAGTTGGCATGGGCT	59.960	20	TGCAGGTACATTCTTCCCCT	59.550	20	269	610	878	CAGATGCGTCACCTGAAGAG	59.571	20	CTCCATTTCTGGGCCACTTA	60.066	20	280	635	914	TTTTAGTTGGCATGGGCTTC	60.074	20	TGCAGGTACATTCTTCCCCT	59.550	20	267	612	878
c2692/f21p6/1294	1	p1	(T)12	12	622	633	CAAGAGGAGACCACAGAGGC	59.986	20	CAGTAGGTGCCCATCCAAAT	59.813	20	168	518	685	TGGTGATTCTGAGAAGCGTG	59.984	20	CAGTAGGTGCCCATCCAAAT	59.813	20	244	442	685	GAAGAGACTAACGGCGTTGC	60.022	20	CAGTAGGTGCCCATCCAAAT	59.813	20	267	419	685
c2698/f6p4/1779	1	p3	(GAC)5	15	437	451	GACGTCTTCGGGCTACCAT	60.088	19	TCGTAGCAGTGGTTGTCGAG	60.049	20	270	345	614	GACGTCTTCGGGCTACCAT	60.088	19	TGGAGAACTTGAGGTCTGGG	60.229	20	194	345	538	AGTCCTGCAGCGACATCAG	60.154	19	TGGAGAACTTGAGGTCTGGG	60.229	20	264	275	538
c2710/f7p4/1556	1	c*	(TC)10cctctctcc(CT)16(CTGTCT)7*(TC)23*	144	718	861	ACATCGTGTAGAGCGTCGTG	59.929	20	GGAGGACCATGACGTGTTCT	59.969	20	267	654	920	ACATCGTGTAGAGCGTCGTG	59.929	20	TGTTCTACACCGACCAAGCA	60.301	20	253	654	906	ACATCGTGTAGAGCGTCGTG	59.929	20	CACTTGCACATCCAGTCCAG	60.309	20	232	654	885
c2712/f15p20/1806	1	p1	(T)17	17	1205	1221	AGGTCATGGTGGACGAGTTC	59.969	20	CCACCACACCATTACCATCA	60.088	20	197	1065	1261	AGGTCATGGTGGACGAGTTC	59.969	20	CCATCACCACCACACCATTA	60.088	20	203	1065	1267	GTGGACGAGTTCGTGACCTT	60.159	20	CCACCACACCATTACCATCA	60.088	20	189	1073	1261
c2712/f15p20/1806	2	p3	(TAT)6	18	1503	1520	TGGCATGCTAAGTGCAATG	59.399	19	CAGTCTTAGTAACAATGACGATAACAA	58.078	27	280	1350	1629	1629	1629	1629	1629	1629	1629	1629	1629	1629	1629	1629	1629	1629	1629	1629	1629	1629	1629
c2730/f8p29/1719	1	p2	(TG)47	94	1435	1528	TGCATGTGTGTGTGTATGTGTG	59.988	22	TACATTGGTTGGTTGCCAGA	59.964	20	198	1400	1597	TGTGCATGTGTGTGTGTATGTG	59.988	22	TACATTGGTTGGTTGCCAGA	59.964	20	200	1398	1597	TGCATGTGTGTGTGTATGTGTG	59.988	22	TTGGTTGGTTGCCAGATGTA	59.964	20	194	1400	1593
c2733/f4p9/1809	1	p1	(G)10	10	1245	1254	TGTGCTTGCTTTCAAAGGTG	60.027	20	TGCAACAGAAGAAAGATGGAA	58.488	21	199	1215	1413	GTCATGAGGGAAGCCTTTTG	59.670	20	TGCAACAGAAGAAAGATGGAA	58.488	21	234	1180	1413	GCTTGCTTTCAAAGGTGCAT	60.395	20	TGCAACAGAAGAAAGATGGAA	58.488	21	196	1218	1413
c2737/f8p5/1222	1	p3	(TGG)5	15	126	140	CACGGTTTTGAGGTGAACG	60.136	19	AAGGTGACAGATTTGGGGTG	59.820	20	260	52	311	AGTGGTTCCTCTCGGCAAG	60.393	19	ACGGAGATGACACCAAAAGC	60.119	20	121	78	198	CACGGTTTTGAGGTGAACG	60.136	19	CCTGTTCTTCTTCGCGACAT	60.397	20	175	52	226
c2740/f12p5/1548	1	c	(AGG)7a(AGG)7	43	1474	1516	TGACCTCATGTACGCCAAGA	60.263	20	AAATTTTACATTTATTCTCCTCTCTCC	58.026	27	277	1270	1546	TTGACCTCATGTACGCCAAG	59.716	20	AAATTTTACATTTATTCTCCTCTCTCC	58.026	27	278	1269	1546	AGGAGGACCTTCGTTTGAGG	60.619	20	AAATTTTACATTTATTCTCCTCTCTCC	58.026	27	110	1437	1546
c2748/f7p4/1819	1	p3	(GAA)6	18	1259	1276	TGTTAGCGTCGCGTATCAAG	60.037	20	GCTTTCTTCCTCCCCATTTC	60.017	20	275	1182	1456	TGTTAGCGTCGCGTATCAAG	60.037	20	TTCTCGTTCTCCCCTTCTCA	59.920	20	247	1182	1428	TGTTAGCGTCGCGTATCAAG	60.037	20	CTTTCTTCCTCCCCATTTCC	59.875	20	274	1182	1455
c2754/f6p1/1093	1	p3	(GGA)8	24	665	688	GTCTCCTCGAGGCTGACATC	59.952	20	TCTCTCAGTGTTTTGCACCG	60.025	20	179	621	799	TTGGGGTCCATGCTAAGAAG	60.066	20	TCTCTCAGTGTTTTGCACCG	60.025	20	243	557	799	CTTTGGGGTCCATGCTAAGA	60.066	20	TCTCTCAGTGTTTTGCACCG	60.025	20	245	555	799
c2756/f6p1/1062	1	p1	(G)12	12	978	989	TGATCGAGGTGTACTCGTGC	59.862	20	ACATTCTACATCCGCGTCCT	59.579	20	193	836	1028	TGATCGAGGTGTACTCGTGC	59.862	20	GACATTCTACATCCGCGTCC	60.492	20	194	836	1029	TGATCGAGGTGTACTCGTGC	59.862	20	GGACATTCTACATCCGCGTC	60.492	20	195	836	1030
c2757/f16p19/1949	1	p3	(AGA)5	15	243	257	ATTTCTTGGGGACGACCTCT	59.935	20	CTACAGAACCGGCCATTTTC	59.569	20	222	60	281	CGCCAGTCGTAGAAAAGAGG	60.008	20	CCGCTTCGAGATCCTACAGA	60.495	20	270	25	294	GGGACGACCTCTTCGTGATA	60.073	20	CTACAGAACCGGCCATTTTC	59.569	20	214	68	281
c2757/f16p19/1949	2	p2	(AG)9	18	1085	1102	TGGCGTGTGTGTAAAAGAATG	59.641	21	AGGCGAAGATTTCTCACCAA	59.813	20	218	1015	1232	TGGCGTGTGTGTAAAAGAATG	59.641	21	AAGGCGAAGATTTCTCACCA	59.813	20	219	1015	1233	TGGCGTGTGTGTAAAAGAATG	59.641	21	GGCGAAGATTTCTCACCAAA	60.192	20	217	1015	1231
c2770/f11p4/1133	1	p1	(T)12	12	798	809	TTTTCTCTCCGCGTCCTTTA	59.953	20	GGTACACCCTCTCACACCGT	59.883	20	124	767	890	TTTTTCAGGCGCTTTTGATT	59.832	20	TTATGGCAGCTGATGCAGAC	59.979	20	111	735	845	TTTTCTCTCCGCGTCCTTTA	59.953	20	TACCCTCCCCCTACACTTCC	60.183	20	159	767	925
c2770/f11p4/1133	2	p1	(C)10	10	1124	1133	--
c2787/f7p4/1710	1	p1	(G)12	12	1033	1044	GCCTTGGCAACACCATTAGT	60.000	20	ACAGTGGCATCACTCCAACA	60.162	20	267	983	1249	GCCTTGGCAACACCATTAGT	60.000	20	AGGTGCTAGTCCCACGACAC	60.182	20	206	983	1188	TAGTTACGTGTTGGCACCCA	60.027	20	ACAGTGGCATCACTCCAACA	60.162	20	251	999	1249
c2790/f19p8/1289	1	p1	(T)10	10	1087	1096	TCAGAAGCTGACCGGCTATT	59.978	20	TGCCCTTTTAGTGACAGCAA	59.464	20	189	991	1179	TTCAGTGTCACAAGGCGTTC	59.880	20	TGCCCTTTTAGTGACAGCAA	59.464	20	222	958	1179	ACTCAGAAGCTGACCGGCTA	60.156	20	TGCCCTTTTAGTGACAGCAA	59.464	20	191	989	1179
c2791/f4p4/1630	1	c	(TCT)5tccggttcttcttcttcctcttcttcttcatcatcttcctcctcttcgtcgtcttcatcctcttcttcgtcttcgtcctcatcatcatcttcc(TCT)6	126	870	995	CGCGTCGCTCTTCTACTTCT	59.920	20	CATCTTTCATGAGTCCATGGTT	58.912	22	237	846	1082	CTCGCGTCGCTCTTCTACTT	59.920	20	CATCTTTCATGAGTCCATGGTT	58.912	22	239	844	1082	GAGAAAAGTCGAGGTCGTGG	59.844	20	CATCTTTCATGAGTCCATGGTT	58.912	22	278	805	1082
c2796/f3p3/1666	1	p1	(T)13	13	798	810	TTTTCTCTCCGCGTCCTTTA	59.953	20	GGTACACCCTCTCACACCGT	59.883	20	125	767	891	TTTTTCAGGCGCTTTTGATT	59.832	20	TTATGGCAGCTGATGCAGAC	59.979	20	112	735	846	TTTTCTCTCCGCGTCCTTTA	59.953	20	CCCCTACACTTCCCATGAAA	59.784	20	153	767	919
c2796/f3p3/1666	2	p1	(A)10	10	1140	1149	GAAAAGCCGGACTCTAGCAA	59.592	20	AGGTGAAAATCCAGGGAGGT	59.795	20	158	1077	1234	TGATGGATACGGGCCTCTAA	60.427	20	AGGTGAAAATCCAGGGAGGT	59.795	20	189	1046	1234	ATTTTGATGGATACGGGCCT	60.531	20	AGGTGAAAATCCAGGGAGGT	59.795	20	193	1042	1234
c2805/f15p13/1519	1	p1	(T)13	13	759	771	CCGTTTTCGACATCTGGTTT	59.971	20	TGAAATGGGCTTGTGAATGA	60.049	20	233	732	964	AGGAAAGTAGCGCTCCATCA	59.978	20	CCATTCAAGGAGTTGGCTGT	60.111	20	201	654	854	AGGAAAGTAGCGCTCCATCA	59.978	20	CACCATTCAAGGAGTTGGCT	60.111	20	203	654	856
c2805/f15p13/1519	2	p1	(T)11	11	1463	1473	AGGACGTTGGCAATGTTCAG	61.096	20	TTTTGCAATCACTGGCCATA	60.073	20	125	1383	1507	GGACGTTGGCAATGTTCAG	60.104	19	TTTTGCAATCACTGGCCATA	60.073	20	124	1384	1507	GACGTTGGCAATGTTCAGC	60.265	19	TTTTGCAATCACTGGCCATA	60.073	20	123	1385	1507
c2808/f5p10/1188	1	c	(CCA)6ctacttctacgtctg(CTA)8ctt(CTA)6ttactactataacccttcctctgttctgacgcctc(CTA)5	128	817	944	TGGCTCTCGGCTAGAGTTTC	59.717	20	TGTAGCTGGTGTTCTGCTGG	60.049	20	271	777	1047	GCTCTCGGCTAGAGTTTCCA	59.717	20	TGTAGCTGGTGTTCTGCTGG	60.049	20	269	779	1047	ATACACGATCTGGCTCTCGG	60.240	20	GAGTTAGGCTGGAAGAGGGG	60.204	20	255	767	1021
c2809/f11p10/1169	1	p6	(CTCCCT)5	30	299	328	GATCTGTGAGCGAACGAACA	59.992	20	GAGAAGGGAGAGGGAGGAGA	59.883	20	230	152	381	GAACAGTTGCGAGACGAACA	60.032	20	GAGAAGGGAGAGGGAGGAGA	59.883	20	215	167	381	GACTTCGGATTCGTTGGAGA	60.195	20	GAGAAGGGAGAGGGAGGAGA	59.883	20	277	105	381
c2809/f11p10/1169	2	p2	(GT)6	12	443	454	TCTCCTCCCTCTCCCTTCTC	59.883	20	CCTTCCTGGTCACTGGTGTT	60.002	20	140	362	501	TCTCCTCCCTCTCCCTTCTC	59.883	20	AGGGAACTTCGCCCTTATGT	59.962	20	172	362	533	TCTCCTCCCTCTCCCTTCTC	59.883	20	AGAGTGGACTCCTTGGCGTA	59.867	20	219	362	580
c2809/f11p10/1169	3	p1	(A)16	16	1153	1168	--
c2815/f3p2/1624	1	c	(T)14ct(G)10	26	751	776	AATGGAACGTATGCTGGAGG	59.955	20	GCCATCTTGCCACATGAATA	59.504	20	259	615	873	GCCTGTGGTTTTGCAGTTTT	60.154	20	GCCATCTTGCCACATGAATA	59.504	20	184	690	873	AGAGCGACTGGAAAAATGGA	59.813	20	GCCATCTTGCCACATGAATA	59.504	20	273	601	873
c2815/f3p2/1624	2	p1	(A)11	11	1197	1207	CACCTTAAATTGGCATGATTTG	59.363	22	CATCAAACTGTACCAGGCCC	60.375	20	239	1106	1344	CACCTTAAATTGGCATGATTTG	59.363	22	TCAAACTGTACCAGGCCCTT	59.592	20	237	1106	1342	CACCTTAAATTGGCATGATTTG	59.363	22	CCAGGCCCTTTCTTAGGTTT	59.588	20	227	1106	1332
c2820/f14p13/1699	1	p1	(A)10	10	1388	1397	GGCAGATGAAGAAGGAAGAAAA	59.835	22	GAGAGGGTCTTGGAAATGTTTG	59.976	22	278	1319	1596	GGCAGATGAAGAAGGAAGAAA	58.516	21	GAGAGGGTCTTGGAAATGTTTG	59.976	22	278	1319	1596	AAGGCAGATGAAGAAGGAAGAA	59.482	22	GAGAGGGTCTTGGAAATGTTTG	59.976	22	280	1317	1596
c2825/f5p4/1743	1	p1	(T)10	10	1488	1497	TCTGAGAATCTAGCAGTGCAGC	59.927	22	TGCATTGGATATGAGGAGATAAA	58.596	23	257	1305	1561	TGCTTGATATCATCGCTTTCTG	60.364	22	TGCATTGGATATGAGGAGATAAA	58.596	23	120	1442	1561	TCTGAGAATCTAGCAGTGCAGC	59.927	22	TGCATTGGATATGAGGAGATAA	57.223	22	257	1305	1561
c2826/f3p161/1137	1	p1	(T)29	29	1	29	--
c2832/f7p6/1345	1	p1	(T)10	10	1228	1237	CGCAGGCTACAAAGGAGAAC	60.015	20	TGAACCACACGCAATGACTT	60.160	20	266	1027	1292	AACGCAGGCTACAAAGGAGA	60.015	20	TGAACCACACGCAATGACTT	60.160	20	268	1025	1292	ACGCAGGCTACAAAGGAGAA	60.015	20	TGAACCACACGCAATGACTT	60.160	20	267	1026	1292
c2833/f4p2/1629	1	p1	(T)10	10	1322	1331	GAATTTCGTCAGGGTCGTGT	59.973	20	CATGAGGTGGAAAACGAGGT	59.966	20	261	1121	1381	GAATTTCGTCAGGGTCGTGT	59.973	20	ACATGAGGTGGAAAACGAGG	59.966	20	262	1121	1382	GTTCGAAGTGCGAGAGTGTG	59.622	20	ACATGAGGTGGAAAACGAGG	59.966	20	148	1235	1382
c2833/f4p2/1629	2	p3	(TCT)5	15	1453	1467	CCTCGTTTTCCACCTCATGT	59.966	20	ACCAATCCAAAGATGCGAAA	60.448	20	134	1363	1496	GTTCGAAGTGCGAGAGTGTG	59.622	20	ACCAATCCAAAGATGCGAAA	60.448	20	262	1235	1496	GTGTTCGAAGTGCGAGAGTG	59.622	20	ACCAATCCAAAGATGCGAAA	60.448	20	264	1233	1496
c2836/f12p4/1018	1	p2	(TC)7	14	598	611	CCGTCTCAGAGGCCAATTTA	60.206	20	AAGGTGGAATCATGGTGGAA	60.173	20	208	456	663	CCGTCTCAGAGGCCAATTTA	60.206	20	AGGTGGAATCATGGTGGAAA	60.173	20	207	456	662	CCGTCTCAGAGGCCAATTTA	60.206	20	GGTGGAATCATGGTGGAAAA	60.560	20	206	456	661
c2836/f12p4/1018	2	p2	(AT)6	12	832	843	TTCCACCATGATTCCACCTT	60.173	20	AGGGCAATTTGGCAGTTGTA	60.502	20	272	644	915	TTTCCACCATGATTCCACCT	60.173	20	AGGGCAATTTGGCAGTTGTA	60.502	20	273	643	915	TTCCACCATGATTCCACCTT	60.173	20	GGGCAATTTGGCAGTTGTAA	60.866	20	271	644	914
c2841/f7p3/1444	1	p2	(TA)7	14	1066	1079	CGCAGTGTCAGCGCTTATTA	60.177	20	CAGACGTCATACGTTACCCTAAAA	59.510	24	222	935	1156	CGCAGTGTCAGCGCTTATTA	60.177	20	CATACAGACGTCATACGTTACCC	58.464	23	226	935	1160	CGCAGTGTCAGCGCTTATTA	60.177	20	CATACAGACGTCATACGTTACCCT	59.390	24	226	935	1160
c2848/f10p5/1508	1	p1	(A)10	10	1175	1184	CCTTGGTGTGGAGGCATATC	60.340	20	AGTCGGAAATGTCAGCAAGG	60.255	20	264	1051	1314	CCTTGGTGTGGAGGCATATC	60.340	20	AATGTCAGCAAGGAACTGGC	60.263	20	257	1051	1307	CCTTGGTGTGGAGGCATATC	60.340	20	TGTCAGCAAGGAACTGGCTA	59.591	20	255	1051	1305
c2850/f8p2/1327	1	p1	(A)10	10	852	861	AGCTCCTTCTTCAAGCGAGA	59.454	20	AAAGGGCAAGCCATTCTATG	59.182	20	266	827	1092	AGCTCCTTCTTCAAGCGAGA	59.454	20	GAAAGCGAAAAAGGGCAAG	59.946	19	275	827	1101	AGCTCCTTCTTCAAGCGAGA	59.454	20	TTTGGAAAGCGAAAAAGGG	60.167	19	279	827	1105
c2850/f8p2/1327	2	p1	(T)10	10	1040	1049	AGCTCCTTCTTCAAGCGAGA	59.454	20	AAAGGGCAAGCCATTCTATG	59.182	20	266	827	1092	AGCTCCTTCTTCAAGCGAGA	59.454	20	GAAAGCGAAAAAGGGCAAG	59.946	19	275	827	1101	AGCTCCTTCTTCAAGCGAGA	59.454	20	TTTGGAAAGCGAAAAAGGG	60.167	19	279	827	1105
c2851/f4p1/1373	1	p2	(TA)12	24	1115	1138	AGTGCTTCCCCAACCTTTTT	59.976	20	GTGAATATCCGCGACGAAGT	60.103	20	247	1036	1282	AGTGCTTCCCCAACCTTTTT	59.976	20	GGTCACCGATGGGTCTTAAA	59.790	20	168	1036	1203	GTGCCGATTTGCCTTTCTAC	59.713	20	GGTCACCGATGGGTCTTAAA	59.790	20	232	972	1203
c2871/f2p2/1198	1	p1	(A)11	11	1183	1193	--
c2876/f2p0/1483	1	p3	(GAC)5	15	499	513	CGTCTAGGCTGACAACACGA	60.049	20	AGGATGTTGTGGGTGGAGAC	59.817	20	136	467	602	CGTCTAGGCTGACAACACGA	60.049	20	AGGTGAGGTCACTCTGGCAC	60.315	20	167	467	633	CGTCTAGGCTGACAACACGA	60.049	20	GTGAGGTCACTCTGGCACCT	60.315	20	165	467	631
c2876/f2p0/1483	2	p1	(T)11	11	1305	1315	GTGACGGTACAGTGACGGTG	60.072	20	TCCAGTGTAAAAATCACATTCCA	59.370	23	264	1191	1454	AAACTGTCCTGGTCACCTCG	60.151	20	TCCAGTGTAAAAATCACATTCCA	59.370	23	224	1231	1454	CGACGAGATGTTTCGTTCAA	59.840	20	TCCAGTGTAAAAATCACATTCCA	59.370	23	206	1249	1454
c2882/f3p1/1390	1	p1	(T)10	10	1260	1269	TGGGAATGATTGACCAATTT	57.706	20	CTGGAACCACCACCAGTGTA	59.435	20	251	1088	1338	GCCACTTCTCCATGTTAGGTTT	59.526	22	CTGGAACCACCACCAGTGTA	59.435	20	213	1126	1338	TGGGAATGATTGACCAATTT	57.706	20	TTTACAAGCTGGAACCACCA	59.170	20	259	1088	1346
c2883/f7p6/1538	1	p3	(GGA)5	15	474	488	AAGGACAAGGAATGTGCTGG	60.111	20	GGCTTGACTGCCTCTGACTC	60.143	20	255	360	614	AGCAGCAGAAGGACAAGGAA	60.134	20	GGCTTGACTGCCTCTGACTC	60.143	20	263	352	614	AAGGACAAGGAATGTGCTGG	60.111	20	ACTTCTCTCCCTCCTCGTCC	59.807	20	197	360	556
c2883/f7p6/1538	2	p1	(T)15	15	686	700	GAGTCAGAGGCAGTCAAGCC	60.143	20	ACCTCCCACTCGAAGAGGTT	60.111	20	259	595	853	GGACGAGGAGGGAGAGAAGT	59.807	20	ATAGCCATGGCCTCACTCAC	60.104	20	197	537	733	TCAAGCCCAGTCACAACAAC	59.726	20	ATAGCCATGGCCTCACTCAC	60.104	20	126	608	733
c2885/f5p8/1389	1	p1	(T)10	10	1140	1149	ACTGGGTTCAGCAGGACAAC	60.159	20	CCTTAAGACGTTGAAGGGCA	60.241	20	235	1041	1275	GAAGTACGTGGAAGGAGCGA	60.397	20	CCTTAAGACGTTGAAGGGCA	60.241	20	258	1018	1275	ACTGGGTTCAGCAGGACAAC	60.159	20	AGCAGCTCCATGTTGTGAAA	59.445	20	185	1041	1225
c2885/f5p8/1389	2	p1	(A)10	10	1377	1386	--
c2887/f3p195/1161	1	c	(CA)40t(AC)10gcaaagggataaa(TC)44	202	848	1049	GATAGACAAGACCACGCACG	59.318	20	TTCCTACCTCCCCTCTCTCTG	59.819	21	273	819	1091	GATAGACAAGACCACGCACG	59.318	20	TGTCTTCCTACCTCCCCTCTC	59.685	21	277	819	1095	GATAGACAAGACCACGCACG	59.318	20	TTTGTCTTCCTACCTCCCCTC	59.562	21	279	819	1097
c2888/f5p3/1379	1	p1	(T)10	10	1219	1228	TGCAGTCATTACAAGCTGCAT	59.508	21	TCTATGCCACTGCATAATGAGAA	59.756	23	227	1093	1319	CAAGCTGCATTTGCACATAA	58.506	20	TCTATGCCACTGCATAATGAGAA	59.756	23	216	1104	1319	CAAGCTGCATTTGCACATAAC	59.387	21	TCTATGCCACTGCATAATGAGAA	59.756	23	216	1104	1319
c2888/f5p3/1379	2	p1	(A)19	19	1351	1369	--
c2890/f12p5/1419	1	p1	(T)10	10	1331	1340	AATTGGCACCTAAATGCCTG	59.960	20	GGAAATAACTTATGTATTATCTTCCCA	57.403	27	214	1199	1412	ATGGGAGACCAGTTCATTGC	59.934	20	GGAAATAACTTATGTATTATCTTCCCA	57.403	27	246	1167	1412	GCCTGTTTTTGTCGACTCGT	60.299	20	GGAAATAACTTATGTATTATCTTCCCA	57.403	27	199	1214	1412
c2893/f4p18/1257	1	p2	(TG)8	16	623	638	GCCTGGACGAGTGCTAAGAC	60.020	20	ACGTTTCATAGCCGCATTTT	59.614	20	158	581	738	GAGGAGAAGACGGGCTACCT	59.840	20	ACGTTTCATAGCCGCATTTT	59.614	20	246	493	738	GGACGAGTGCTAAGACGAGC	60.164	20	ACGTTTCATAGCCGCATTTT	59.614	20	154	585	738
c2893/f4p18/1257	2	p1	(T)11	11	974	984	TCATGCACAAAAAGCAAAGT	57.003	20	TTTGGTGACACACCATATTTGAA	60.138	23	254	906	1159	TCATGCACAAAAAGCAAAGT	57.003	20	TTTTGGTGACACACCATATTTGA	60.138	23	255	906	1160	TCATGCACAAAAAGCAAAGT	57.003	20	TTGGTGACACACCATATTTGAA	58.796	22	253	906	1158
c2894/f5p7/1224	1	p2	(TA)8	16	863	878	CCATGGAAGGAGACCTTGAA	60.042	20	TGTCTTCACTTGTGGATGTGG	59.581	21	231	714	944	CAGAAGGAAGAACAGCTCGG	60.126	20	TGTCTTCACTTGTGGATGTGG	59.581	21	186	759	944	GGACAGTTTGACGATGCTGA	59.837	20	TGTCTTCACTTGTGGATGTGG	59.581	21	133	812	944
c2897/f3p2/1204	1	p1	(G)13	13	1156	1168	AGTACATGGGCTATCCGTCG	59.978	20	TTTATTCGAGTCCCCCTCG	60.014	19	176	1015	1190	TATCTCCAAGGCGATTGTCC	60.036	20	TTTATTCGAGTCCCCCTCG	60.014	19	219	972	1190	AGTACATGGGCTATCCGTCG	59.978	20	GCCTGTTTTTATTCGAGTCCC	59.959	21	183	1015	1197
c2899/f8p8/1178	1	c	(GAT)7gaagagggagaagaggaggcagatgaggaaggtgatgatgctgaaggtgaagaggaagaggatgatgac(GAT)5gaagaggatgatgacgac(GAT)5	138	938	1075	TGATGCAGAAGCAACAAAGG	59.988	20	CAACACATTCCTAGCACACCA	59.624	21	273	852	1124	ATGCCTCCCCAAAGAAAAAG	60.423	20	CAACACATTCCTAGCACACCA	59.624	21	250	875	1124	AACAAAGGAAGATGCCTCCC	60.443	20	CAACACATTCCTAGCACACCA	59.624	21	261	864	1124
c2912/f6p2/1616	1	p1	(A)12	12	99	110	TCTGTCAGTCAGACATGGGG	59.659	20	GCACCCTCGTAGTGGAAGTC	59.727	20	189	14	202	TCTCCTCCGAACACCATTCT	59.655	20	GCACCCTCGTAGTGGAAGTC	59.727	20	157	46	202	TCTCCTCCGAACACCATTCT	59.655	20	AAATCTTGCACGCCGTAGTC	60.278	20	268	46	313
c2912/f6p2/1616	2	p3	(AGG)5	15	1218	1232	GAGGCGCAGCAGGAGATA	60.210	18	CATGTTGGCGGAGTAGTGG	60.120	19	257	1192	1448	CGCAGCAGGAGATATCGG	60.481	18	CATGTTGGCGGAGTAGTGG	60.120	19	253	1196	1448	GAGGCGCAGCAGGAGATA	60.210	18	ATCATGTTGGCGGAGTAGTG	58.597	20	259	1192	1450
c2912/f6p2/1616	3	p2	(AG)7	14	1603	1616	--
c2916/f9p2/1449	1	p2	(TG)6	12	1053	1064	TCCTCGGGCTTCAGTACATC	60.218	20	AACATAAGGACACACGCACG	59.640	20	211	891	1101	GCGACGTATTAGGTGCATGA	59.718	20	AACATAAGGACACACGCACG	59.640	20	173	929	1101	CATGAGGAAGAGACGAGGCT	59.555	20	AACATAAGGACACACGCACG	59.640	20	252	850	1101
c2925/f15p50/1816	1	p1	(A)10	10	168	177	CCGGAGTGAGCTGTTTGAAT	60.255	20	TGGCACTGGTGCTCATACTC	59.862	20	274	74	347	GTAGAGCACAATGGCTTCCG	60.796	20	TTGGTGTGCGATCTGATGTT	60.120	20	267	104	370	GTAGAGCACAATGGCTTCCG	60.796	20	TTTGGTGTGCGATCTGATGT	60.120	20	268	104	371
c2926/f5p1/1619	1	p2	(CA)51	102	1445	1546	GGGTGTGGGTATGGTGGAT	60.319	19	TTCAATCAACAAAATGGGCA	59.907	20	261	1320	1580	GTGTGGGTATGGTGGATGG	59.462	19	TTCAATCAACAAAATGGGCA	59.907	20	259	1322	1580	GGTGTGGGTATGGTGGATG	59.462	19	TTCAATCAACAAAATGGGCA	59.907	20	260	1321	1580
c2931/f7p5/1171	1	p1	(T)13	13	866	878	CCATTCCCTCCCTTTCTCTT	59.508	20	CAGGGATCTGGTCTGGGTTA	59.920	20	271	753	1023	CCATTCCCTCCCTTTCTCTT	59.508	20	TACAGGGATCTGGTCTGGGT	59.380	20	273	753	1025	AGCCTGACTGGTCTGTTTTGA	59.899	21	CAGGGATCTGGTCTGGGTTA	59.920	20	199	825	1023
c2934/f5p2/1948	1	p3	(TGT)6	18	112	129	AGGTCGTTGCTCTCGCTCTA	60.299	20	GAAACAACGCTCTGTAGCCC	59.882	20	139	26	164	AGGTCGTTGCTCTCGCTCTA	60.299	20	TCACCTCATTGCCATCTTCA	60.201	20	220	26	245	GGTCGTTGCTCTCGCTCTAT	59.603	20	GAAACAACGCTCTGTAGCCC	59.882	20	138	27	164
c2934/f5p2/1948	2	c	(GGA)5gaaggagatgggggaagggggagaagaa(GAG)5atgagggatgggaggaggagaagaacaaaaagaa(GAG)5	107	1722	1828	TCCGACGAATTAGGAAGGTG	60.066	20	TTCTTCTCCTCCCCCTCTTC	59.749	20	269	1584	1852	CCGACGAATTAGGAAGGTGA	60.066	20	TTCTTCTCCTCCCCCTCTTC	59.749	20	268	1585	1852	TCCGACGAATTAGGAAGGTG	60.066	20	TCTTTTTCTTCTCCTCCCCC	59.623	20	274	1584	1857
c2935/f8p5/1383	1	p1	(T)11	11	1264	1274	TGTCCTGCTTGTGCTCATTC	59.992	20	TTTTTCCAAAGATTCAAAACAAAA	59.115	24	261	1085	1345	CATGTCCTGCTTGTGCTCAT	59.862	20	TTTTTCCAAAGATTCAAAACAAAA	59.115	24	263	1083	1345	TGTGTCCATGTCCTGCTTGT	60.162	20	TTTTTCCAAAGATTCAAAACAAAA	59.115	24	269	1077	1345
c2936/f6p2/1257	1	p1	(T)17	17	1052	1068	CGTTCTTTCTCCTCTCGTTTG	59.108	21	AACGCTCTTTCCGAATTTCA	59.823	20	223	962	1184	CGTTCTTTCTCCTCTCGTTTGT	59.922	22	AACGCTCTTTCCGAATTTCA	59.823	20	223	962	1184	TTCGTTCTTTCTCCTCTCGTTT	59.521	22	AACGCTCTTTCCGAATTTCA	59.823	20	225	960	1184
c2938/f4p11/1530	1	p3	(CGG)6	18	686	703	GCTGTGCTCCCTAGCCAATA	60.374	20	ATACTGGGACATGGCAGAGG	59.950	20	258	507	764	GGCCAGCAGTACCTCGACTA	60.419	20	ATACTGGGACATGGCAGAGG	59.950	20	141	624	764	GGCCAGCAGTACCTCGACTA	60.419	20	CCCCATGAGTAGCCTGGTAA	59.948	20	173	624	796
c2939/f11p17/1861	1	p2	(GA)7	14	1429	1442	TGATGGCTCAGTCACTCTGG	59.980	20	GTGTTTGTGGAAAGTCCGCT	60.156	20	201	1292	1492	TGATGGCTCAGTCACTCTGG	59.980	20	AGTGTTTGTGGAAAGTCCGC	60.156	20	202	1292	1493	AAACCCATGGTCATGGAAAA	60.029	20	GTGTTTGTGGAAAGTCCGCT	60.156	20	242	1251	1492
c2945/f8p9/1407	1	p1	(T)25	25	1228	1252	GTTTGCTCACCATGCAAGAA	59.847	20	CGTCCCTACAATATCCTGGC	59.410	20	184	1098	1281	TGCTCACCATGCAAGAAATC	59.805	20	CGTCCCTACAATATCCTGGC	59.410	20	181	1101	1281	AGTGTTTGCTCACCATGCAA	60.310	20	CGTCCCTACAATATCCTGGC	59.410	20	187	1095	1281
c2946/f8p19/1748	1	c	(TG)49ta(TG)10	120	1439	1558	TGCATGTGTGTATGTGTATGTGTG	60.284	24	TACATTGGTTGGTTGCCAGA	59.964	20	218	1410	1627	TGTGCATGTGTGTATGTGTATGTG	60.284	24	TACATTGGTTGGTTGCCAGA	59.964	20	220	1408	1627	TGCATGTGTGTATGTGTATGTGTG	60.284	24	TTGGTTGGTTGCCAGATGTA	59.964	20	214	1410	1623
c2947/f9p2/1275	1	c	(T)10cgtgtctgtttgcagtcttcttcccaccgttcgc(T)12	56	101	156	GTGAAGGTGCATGTCACTGG	60.162	20	ACCCAAATGATGCTCTCCAC	59.934	20	218	4	221	GGTGAAGGTGCATGTCACTG	60.162	20	ACCCAAATGATGCTCTCCAC	59.934	20	219	3	221	GTGAAGGTGCATGTCACTGG	60.162	20	CCCAAATGATGCTCTCCACT	60.073	20	217	4	220
c2952/f6p14/1479	1	p2	(CT)6	12	37	48	AGTGTTGCCCCAACAGCC	62.129	18	GTCGTCCTTCCTCTCCCTCT	59.807	20	145	0	144	AGTGTTGCCCCAACAGCC	62.129	18	AGTCGTCCTTCCTCTCCCTC	59.807	20	146	0	145	AGTGTTGCCCCAACAGCC	62.129	18	GAGTCGTCCTTCCTCTCCCT	59.807	20	147	0	146
c2952/f6p14/1479	2	p2	(CT)10	20	412	431	TGGCTTCAACCCACACTTTC	61.075	20	TAATGGGGGCGAATGTAATG	60.528	20	268	258	525	TGGCTTCAACCCACACTTTC	61.075	20	ACTAATGGGGGCGAATGTAA	59.297	20	270	258	527	TGGCTTCAACCCACACTTTC	61.075	20	AACTAATGGGGGCGAATGTA	59.297	20	271	258	528
c2952/f6p14/1479	3	p1	(T)11	11	685	695	TGTGCTTACCTTCTGAGGCA	59.591	20	GCAGCCCATAAAGACGATGT	60.103	20	168	595	762	CATTACATTCGCCCCCATTA	60.528	20	GCAGCCCATAAAGACGATGT	60.103	20	257	506	762	TGTGCTTACCTTCTGAGGCA	59.591	20	AGCAGCCCATAAAGACGATG	60.235	20	169	595	763
c2952/f6p14/1479	4	p1	(T)12	12	933	944	ACATCGTCTTTATGGGCTGC	60.103	20	CAGCGTGGATTTAAGAGCCT	59.476	20	237	743	979	CATCGTCTTTATGGGCTGCT	60.235	20	CAGCGTGGATTTAAGAGCCT	59.476	20	236	744	979	TGAAGGAGGTGTCCTAAGCG	60.388	20	CAGCGTGGATTTAAGAGCCT	59.476	20	170	810	979
c2955/f6p1/1823	1	p1	(A)11	11	910	920	TGACGTGTTTTGAGGCATGT	60.160	20	TGGTGGCATTTGAGAACTGT	59.139	20	167	789	955	TGACGTGTTTTGAGGCATGT	60.160	20	GCTTCGATGCAAGCTATTCG	61.010	20	205	789	993	TGACGTGTTTTGAGGCATGT	60.160	20	TCGATGCAAGCTATTCGATTT	59.830	21	202	789	990
c2956/f7p9/1032	1	p1	(A)12	12	1020	1031	--
c2958/f9p6/1243	1	p1	(A)10	10	151	160	TTCGCTCTCTGTCAGGTGAA	59.701	20	AAGAAGAAGGAGCCTGGGAG	59.950	20	225	8	232	AGGTAGTCCCGTCTGATGGA	59.530	20	AAGAAGAAGGAGCCTGGGAG	59.950	20	194	39	232	TTCGCTCTCTGTCAGGTGAA	59.701	20	CCTGTAACGTTTCTCCTCCG	59.728	20	176	8	183
c2958/f9p6/1243	2	p3	(AGG)5	15	321	335	CTCCCAGGCTCCTTCTTCTT	59.950	20	CGAGCAGCATGGTGAACTAA	60.011	20	183	213	395	CTCCCAGGCTCCTTCTTCTT	59.950	20	GGTGAACTAAACGTTGGCGT	60.037	20	173	213	385	CGGAGGAGAAACGTTACAGG	59.728	20	CGAGCAGCATGGTGAACTAA	60.011	20	232	164	395
c2962/f5p6/1620	1	p3	(AAG)6	18	752	769	TACTTTGTGGAGGGGTCGTC	59.966	20	CGCTTGCTCTTCTTCGACTT	59.898	20	269	565	833	TCGGAGTACTTTGTGGAGGG	60.103	20	CGCTTGCTCTTCTTCGACTT	59.898	20	275	559	833	GCAAGGTCAAGGAGGAAGTG	59.844	20	CTTAGGTGACTCGCTCCTGC	60.156	20	257	599	855
c2971/f5p2/1689	1	p1	(A)12	12	1619	1630	ATCATCGATATCCTGACGCC	59.884	20	AATCTGCAAGAATATCATCGCT	57.999	22	225	1454	1678	ACGAATCCAGATCTTCGCAC	60.226	20	AATCTGCAAGAATATCATCGCT	57.999	22	278	1401	1678	AGACGAATCCAGATCTTCGC	59.390	20	AATCTGCAAGAATATCATCGCT	57.999	22	280	1399	1678
c2973/f6p5/1746	1	p1	(T)11	11	1515	1525	TTTGCTGTTGAAAGATGAAACC	59.248	22	TGGTTGCTGATGATTCCAGT	59.090	20	226	1423	1648	TTTGCTGTTGAAAGATGAAACC	59.248	22	GGTTGCTGATGATTCCAGTG	59.090	20	225	1423	1647	TTGAAAGATGAAACCTTCATGG	59.064	22	TGGTTGCTGATGATTCCAGT	59.090	20	219	1430	1648
c2974/f9p6/1447	1	p2	(AT)6	12	1077	1088	GCCAGCAAGAATTAGCATCC	59.813	20	CCATGCCACTTGCTATTCCT	60.096	20	252	1054	1305	GCACCCATCAAGTCTGGTTT	59.973	20	TGGTAAGGCCAATACTGGGA	60.323	20	274	995	1268	GCCAGCAAGAATTAGCATCC	59.813	20	TAAGAGGAAGCCATGCCACT	59.836	20	262	1054	1315
c2980/f4p4/1530	1	p3	(CCA)6	18	408	425	ACTCTCACCTCGCTCAGCTC	59.890	20	AGAGAAGTTCCGCAGCAGTC	59.751	20	279	349	627	ACTCTCACCTCGCTCAGCTC	59.890	20	GCCATGTCTGTCATGCTGTC	60.288	20	255	349	603	ACTCTCACCTCGCTCAGCTC	59.890	20	ACTTGTCACCGCCTCTTACG	60.312	20	231	349	579
c2980/f4p4/1530	2	c	(CGC)6agggccgaggccagggcgagaccacagagagcaaagaggacgatctgtacgacgca(GAC)5	89	837	925	AGAGCCCGCTGGTCTACAT	59.842	19	GTCGTTCTTGAAGTCGGAGG	59.844	20	176	794	969	AGAGCCCGCTGGTCTACAT	59.842	19	TTCTTGAAGTCGGAGGTCGT	59.844	20	172	794	965	AGAGCCCGCTGGTCTACAT	59.842	19	GGTCGTTCTTGAAGTCGGAG	59.844	20	177	794	970
c2980/f4p4/1530	3	p2	(TA)6	12	1479	1490	--
c2986/f5p7/1447	1	p3	(GAC)5	15	248	262	GACGTCTTCGGGCTACCAT	60.088	19	TCGTAGCAGTGGTTGTCGAG	60.049	20	270	156	425	GACGTCTTCGGGCTACCAT	60.088	19	TGGAGAACTTGAGGTCTGGG	60.229	20	194	156	349	AGTCCTGCAGCGACATCAG	60.154	19	TGGAGAACTTGAGGTCTGGG	60.229	20	264	86	349
c2996/f22p15/1313	1	p1	(T)12	12	1247	1258	CCCCCTCTTTTGCATTTACA	59.931	20	CGTTTATTCCTACCACGTTTTT	57.361	22	137	1169	1305	CCCCCTCTTTTGCATTTACA	59.931	20	ACGTTTATTCCTACCACGTTTTT	58.154	23	138	1169	1306	CCCCCTCTTTTGCATTTACA	59.931	20	CAATTTACGTTTATTCCTACCACG	58.958	24	144	1169	1312
c2998/f5p2/1503	1	p1	(T)10	10	1125	1134	CCACAAGTGCAGTGAAGAGC	59.622	20	GCATTGCCAAACTACAAAACA	58.738	21	276	886	1161	CCACAAGTGCAGTGAAGAGC	59.622	20	AGCATTGCCAAACTACAAAACA	59.690	22	277	886	1162	CCACAAGTGCAGTGAAGAGC	59.622	20	GCATTGCCAAACTACAAAACAG	59.690	22	276	886	1161
c3000/f12p5/1216	1	p1	(T)11	11	921	931	GCAGACGTGGTCATGTCAAG	60.319	20	CCACACGGTGGGAAAGTTAC	60.269	20	230	771	1000	GCAGACGTGGTCATGTCAAG	60.319	20	CACGGTGGGAAAGTTACTGC	60.550	20	227	771	997	GACGTGGTCATGTCAAGAGG	59.101	20	CCACACGGTGGGAAAGTTAC	60.269	20	227	774	1000
c3004/f2p0/1706	1	p3	(GAG)5	15	318	332	GGAAGAAGTGGCAGATGAGC	59.957	20	CTCTTTGCAGGGGTCTTGAG	59.982	20	142	280	421	GGAAGAAGTGGCAGATGAGC	59.957	20	TCCTTCACACACTCGCACTC	60.030	20	213	280	492	GGAAGAAGTGGCAGATGAGC	59.957	20	TCGCACTCCTTCACACACTC	60.030	20	219	280	498
c3010/f3p7/1713	1	p1	(T)11	11	1655	1665	CGCACGCATTCACACTGTAT	60.753	20	CATGAAGGGAAATCAGAATGG	59.373	21	163	1528	1690	GCCTGAGCCTGGTTGTTAAT	59.198	20	CATGAAGGGAAATCAGAATGG	59.373	21	280	1411	1690	GCCACCAAAAGGACTGTATGA	59.985	21	CATGAAGGGAAATCAGAATGG	59.373	21	215	1476	1690
c3011/f8p9/1821	1	p1	(T)10	10	1191	1200	CCTTTTCATTGGCCTTTTCA	60.046	20	TGGGTAACAACCCACAACCT	60.126	20	134	1125	1258	TTTTCATTGGCCTTTTCAGG	60.046	20	TGGGTAACAACCCACAACCT	60.126	20	132	1127	1258	AAGCCCATGAACAAACGAAG	60.110	20	TGGGTAACAACCCACAACCT	60.126	20	164	1095	1258
c3011/f8p9/1821	2	c	(T)10c(T)13	24	1312	1335	CACTGCCAAGCAGAGAATTG	59.591	20	AAAATCCTCCAAAAATGGGG	59.992	20	214	1266	1479	TGCCAAGCAGAGAATTGAAA	59.542	20	AAAATCCTCCAAAAATGGGG	59.992	20	211	1269	1479	CACTGCCAAGCAGAGAATTG	59.591	20	CACACTGGAGTAGGCAGGGT	60.174	20	174	1266	1439
c3011/f8p9/1821	3	p1	(A)27	27	1515	1541	CCCCATTTTTGGAGGATTTT	59.992	20	CACCACTATTGTGGGTCTCCA	60.817	21	233	1460	1692	CTCCCCATTTTTGGAGGATT	60.124	20	CACCACTATTGTGGGTCTCCA	60.817	21	235	1458	1692	ACCCTGCCTACTCCAGTGTG	60.174	20	CACCACTATTGTGGGTCTCCA	60.817	21	273	1420	1692
c3013/f6p2/1704	1	p1	(T)11	11	1329	1339	TCAGGTACAAGGGGAGCATC	60.073	20	ATGGCCGGAAAGAACAATAA	59.411	20	275	1143	1417	TCAGGTACAAGGGGAGCATC	60.073	20	TGGCCGGAAAGAACAATAAT	59.411	20	274	1143	1416	GCCAAAAGGAAAATCCAACA	59.916	20	ATGGCCGGAAAGAACAATAA	59.411	20	220	1198	1417
c3018/f11p4/1605	1	c	(GT)7gggtgtgattaaaaatagataaacaagtatccatataagcatatatgtgcatatatatacatatgtggagagaac(GA)7	103	1069	1171	TGCAGAGGGAATTTTCGACT	59.813	20	AGATCAGCTAAAGCAGCCCA	60.118	20	235	1028	1262	TGCAGAGGGAATTTTCGACT	59.813	20	CAGATCAGCTAAAGCAGCCC	60.118	20	236	1028	1263	GCAATGAAAGGTGTCCCATC	60.326	20	AGATCAGCTAAAGCAGCCCA	60.118	20	270	993	1262
c3024/f22p9/1331	1	p1	(T)10	10	906	915	TGGGACTTACAAGAGGCAGG	60.246	20	CAAAACGGTCTTCAAATTCACA	60.011	22	240	855	1094	TACGAGGAGGCGGAAAGATA	59.801	20	TTTCAGCAGTGACCAAACAA	57.867	20	236	772	1007	TACGAGGAGGCGGAAAGATA	59.801	20	TGACCAAACAATTACGTACCCA	60.145	22	227	772	998
c3026/f9p36/1461	1	c	(T)13c(T)12	26	1258	1283	TGTTGCCACATACAAGGCTC	59.722	20	ATGGCAAAAGCACACATCAA	60.119	20	255	1138	1392	TGTTGCCACATACAAGGCTC	59.722	20	ACATGGCCAGGGAATTGATA	60.155	20	236	1138	1373	GTTGCCACATACAAGGCTCC	60.526	20	ATGGCAAAAGCACACATCAA	60.119	20	254	1139	1392
c3033/f6p17/1603	1	p2	(TA)8	16	939	954	AGATGGATGCCACTGGAAAG	60.073	20	CTCTCGCTTCTCAAAACCGT	59.615	20	253	808	1060	AGATGGATGCCACTGGAAAG	60.073	20	CTCGCTTCTCAAAACCGTCT	59.615	20	251	808	1058	TTGCAGTGTGCCAGGATTAG	59.864	20	CTCGCTTCTCAAAACCGTCT	59.615	20	203	856	1058
c3035/f12p2/1120	1	p1	(T)15	15	865	879	GGCAGCAATGTGATGTGTTC	60.128	20	AGGGAGCACAATGAAAAAGG	59.170	20	182	764	945	GGCAGCAATGTGATGTGTTC	60.128	20	GGGAGCACAATGAAAAAGGT	59.031	20	181	764	944	GGCAGCAATGTGATGTGTTC	60.128	20	AGGGAGCACAATGAAAAAGGT	59.990	21	182	764	945
c3036/f6p41/1483	1	c	(A)10gtatt(A)10	25	1428	1452	--
c3037/f11p4/1695	1	p3	(GAG)5	15	345	359	GTGACAGAGGACAAGCCTCC	59.841	20	GGTTGAGATCTCGTCGAAGC	59.957	20	156	269	424	GACAGAGGACAAGCCTCCAC	59.841	20	CATCGGAATGTCCTCGTTCT	60.073	20	133	271	403	GTGACAGAGGACAAGCCTCC	59.841	20	CATCGGAATGTCCTCGTTCT	60.073	20	135	269	403
c3049/f3p1/1309	1	p2	(TC)31	62	560	621	GAAGGGATAGGCGTGAAACA	60.074	20	CATTGCTGAAATCAAAAGGGA	60.060	21	265	510	774	TGAAGGGATAGGCGTGAAAC	60.074	20	CATTGCTGAAATCAAAAGGGA	60.060	21	266	509	774	GCGTTCTCTCGCTCTCTCTC	59.585	20	CATTGCTGAAATCAAAAGGGA	60.060	21	238	537	774
c3049/f3p1/1309	2	c	(AC)11at(AC)38aaacacacacacgcacatacacacacaaacacacacacgcacatacacat(AC)12	174	808	981	TTTTGATTTCAGCAATGTCAAT	57.311	22	CATGTACCTTCTACGTTGTATTTGTAA	57.920	27	280	758	1037	TTTTGATTTCAGCAATGTCAATA	57.417	23	CATGTACCTTCTACGTTGTATTTGTAA	57.920	27	280	758	1037	1037	1037	1037	1037	1037	1037	1037	1037	1037
c3051/f4p7/1503	1	p3	(CCA)6	18	382	399	ACTCTCACCTCGCTCAGCTC	59.890	20	AGAGAAGTTCCGCAGCAGTC	59.751	20	279	323	601	ACTCTCACCTCGCTCAGCTC	59.890	20	GCCATGTCTGTCATGCTGTC	60.288	20	255	323	577	ACTCTCACCTCGCTCAGCTC	59.890	20	ACTTGTCACCGCCTCTTACG	60.312	20	231	323	553
c3051/f4p7/1503	2	c	(CGC)6agggccgaggccagggcgagaccacagagagcaaagaggacgatctgtacgacgca(GAC)5	89	811	899	AGAGCCCGCTGGTCTACAT	59.842	19	GTCGTTCTTGAAGTCGGAGG	59.844	20	176	768	943	AGAGCCCGCTGGTCTACAT	59.842	19	TTCTTGAAGTCGGAGGTCGT	59.844	20	172	768	939	AGAGCCCGCTGGTCTACAT	59.842	19	GGTCGTTCTTGAAGTCGGAG	59.844	20	177	768	944
c3051/f4p7/1503	3	p2	(TA)6	12	1453	1464	--
c3052/f2p4/1678	1	p1	(T)12	12	1421	1432	ATCCATGTACCCTGTGGAGG	59.655	20	AAATAAATGGACCCCCGAAG	60.013	20	214	1262	1475	ATCCATGTACCCTGTGGAGG	59.655	20	ATAAATGGACCCCCGAAGAC	60.017	20	212	1262	1473	ATCCATGTACCCTGTGGAGG	59.655	20	AAAATAAATGGACCCCCGAA	60.361	20	215	1262	1476
c3060/f26p21/1786	1	p3	(CTG)8	24	404	427	AAAAATAGCGGGTCCTTCGT	59.966	20	AACTTCCTCCACCAGACGTG	60.151	20	180	369	548	AAAAATAGCGGGTCCTTCGT	59.966	20	TTGATTTAGCCCGAAGTGCT	59.845	20	138	369	506	AAAAATAGCGGGTCCTTCGT	59.966	20	TTTGATTTAGCCCGAAGTGC	60.209	20	139	369	507
c3065/f6p13/1719	1	c	(TA)8tcttcacacataaacaa(AC)9	51	840	890	CACCTCCCTCTCCTACACCA	60.104	20	AACCTTAAAACCCCTGCCAC	60.221	20	156	806	961	CACCACCTCCCTCTCCTACA	60.104	20	AACCTTAAAACCCCTGCCAC	60.221	20	159	803	961	TCCCTCTCCTACACCACCTG	60.104	20	AACCTTAAAACCCCTGCCAC	60.221	20	152	810	961
c3065/f6p13/1719	2	c	(T)12c(T)11	24	1196	1219	CTGCCAAGGGAGAATTGGTA	60.066	20	AAAAACAGAGAGATATGGCAAACC	59.912	24	164	1122	1285	CTGCCAAGGGAGAATTGGTA	60.066	20	AAAACAGAGAGATATGGCAAACC	58.707	23	163	1122	1284	TGCCAAGGGAGAATTGGTAA	60.439	20	AAAAACAGAGAGATATGGCAAACC	59.912	24	163	1123	1285
c3068/f5p7/1430	1	p1	(A)22	22	309	330	TTGATGCAGGCAATACTGGA	60.220	20	GCGGTGAATTTGGCTGTATT	59.967	20	230	124	353	TGCAGGCAATACTGGATTTG	59.688	20	GCGGTGAATTTGGCTGTATT	59.967	20	226	128	353	TTGATGCAGGCAATACTGGA	60.220	20	GTGAGTTCCCAGCTGTTGGT	60.159	20	264	124	387
c3073/f2p2/1083	1	c*	(GA)7(GAGT)6*gagagagagtgagagagagtgagagagtgagagagagtgagtgagtgagagagagtgagtgagtgagagagagt(GA)7gtt(AG)8ttagagagg(GA)33	218	821	1038	--
c3076/f4p29/1730	1	p1	(A)11	11	71	81	GGTGTCACCATCTGCTCAAA	59.682	20	TCCTTGCTTCTTGCCCTTTA	59.953	20	117	8	124	GGTGTCACCATCTGCTCAAA	59.682	20	TTGCAGCCCACATAATAGCA	60.237	20	160	8	167	GGTGTCACCATCTGCTCAAA	59.682	20	ATCTCCTTGCTTCTTGCCCT	60.349	20	120	8	127
c3077/f3p2/1606	1	c	(TC)11tttcccctcctctcttaaagggggtttttaaagatagaacaaataggggatagtaattaaaat(TC)49	183	719	901	ACATCGTGTAGAGCGTCGTG	59.929	20	CCAGCCCAGCATAGGTGATA	61.012	20	272	654	925	ACATCGTGTAGAGCGTCGTG	59.929	20	CACATCCAGCCCAGCATAG	60.232	19	277	654	930	TAGAGCGTCGTGCATTTGTT	59.493	20	CCAGCCCAGCATAGGTGATA	61.012	20	264	662	925
c3081/f5p69/1747	1	p2	(AC)7	14	1169	1182	GCATTGGTTACGGGTGAAGT	59.859	20	AAATGACGGACACCAACTGC	60.966	20	278	991	1268	AGAACTGCATTGGTTACGGG	59.993	20	GACACCAACTGCACACTCCTT	60.213	21	276	985	1260	AGAACTGCATTGGTTACGGG	59.993	20	CACCAACTGCACACTCCTTT	58.777	20	274	985	1258
c3113/f2p9/1006	1	p1	(A)24	24	906	929	TTGTTGCAACCCAGTGTCTC	59.726	20	AAGGGGAAAACATGCAGATG	59.933	20	154	832	985	TTGTTGCAACCCAGTGTCTC	59.726	20	GGGGAAAACATGCAGATGAT	59.756	20	152	832	983	AGGTTGTTGCAACCCAGTGT	60.466	20	AAGGGGAAAACATGCAGATG	59.933	20	157	829	985
c3174/f2p14/1003	1	p5	(GACCT)8	40	76	115	GCGACAACTCTCCTCAGACC	59.993	20	TGGTCCGGGTCACTTCTTAC	59.966	20	135	13	147	GCGACAACTCTCCTCAGACC	59.993	20	GGTCCGGGTCACTTCTTACA	59.966	20	134	13	146	GGAGCGACAACTCTCCTCAG	60.135	20	GGTCCGGGTCACTTCTTACA	59.966	20	137	10	146
c3192/f1p1/1013	1	p2	(AG)6	12	757	768	CTGCAGAAGGCTGAATCTCC	60.096	20	TCTCTTCCTCCCTCTCTCCA	59.049	20	154	678	831	TGCAGAAGGCTGAATCTCCT	60.096	20	TCTCTTCCTCCCTCTCTCCA	59.049	20	153	679	831	GGATGACCTCGTCACGCTAT	60.104	20	TCTCTTCCTCCCTCTCTCCA	59.049	20	227	605	831
c3242/f1p7/999	1	p3	(ATT)5	15	722	736	CTCAGGAAAGTTGTGTGCGA	60.025	20	TGAGGTCCTGATGACAAATGA	59.074	21	239	594	832	GTCAAGCCCGAGAAGTGTTC	59.851	20	TGAGGTCCTGATGACAAATGA	59.074	21	206	627	832	CTCAGGAAAGTTGTGTGCGA	60.025	20	CTGAGGTCCTGATGACAAATGA	60.111	22	240	594	833
c3242/f1p7/999	2	p2	(AC)8	16	926	941	TCATTTGTCATCAGGACCTCAG	60.111	22	TTATTTCCGTCATGCCACCT	60.331	20	178	812	989	TCATTTGTCATCAGGACCTCAG	60.111	22	TTTATTTCCGTCATGCCACC	60.701	20	179	812	990	TGTCATCAGGACCTCAGAAAAG	59.328	22	TTATTTCCGTCATGCCACCT	60.331	20	173	817	989
c3248/f1p27/1608	1	p1	(T)32	32	1	32	--
c3254/f3p12/1060	1	p2	(AC)8	16	890	905	TGGGTCTTGCTCCATCTACA	59.241	20	TGTTGACCGTGACACAGCTT	60.357	20	217	760	976	TGGGTCTTGCTCCATCTACA	59.241	20	TTGACCGTGACACAGCTTTT	59.339	20	215	760	974	TGGGTCTTGCTCCATCTACA	59.241	20	TGACCGTGACACAGCTTTTG	60.906	20	214	760	973
c3314/f1p68/981	1	p1	(T)11	11	935	945	--
c3334/f4p58/1028	1	p1	(A)15	15	632	646	CTCTTCTCTTGCCCCATTCA	60.331	20	GCCAGTCCTTGAGGCATTTA	60.214	20	276	508	783	CTTCTCTTGCCCCATTCATC	59.629	20	GCCAGTCCTTGAGGCATTTA	60.214	20	274	510	783	TCTTCTCTTGCCCCATTCAT	59.629	20	GCCAGTCCTTGAGGCATTTA	60.214	20	275	509	783
c3340/f1p23/1067	1	p2	(TC)6	12	703	714	AGTTAAAGAGGGCGAGAGGG	59.842	20	TTTTCCAAAACCAACATCCA	58.841	20	274	575	848	GTTAAAGAGGGCGAGAGGGA	60.703	20	TTTTCCAAAACCAACATCCA	58.841	20	273	576	848	TTAAAGAGGGCGAGAGGGAG	60.826	20	TTTTCCAAAACCAACATCCA	58.841	20	272	577	848
c3346/f1p18/1582	1	p1	(T)11	11	520	530	AATTCTGAAGCTCGACACGG	60.397	20	AATCCTGGCCCGATATTACC	60.006	20	280	388	667	GCGTCTTGCACTATGCTTCA	60.165	20	CCCTAGGCCCCTGTTAGTGT	60.374	20	254	301	554	GCGTCTTGCACTATGCTTCA	60.165	20	CCTAGGCCCCTGTTAGTGTG	59.610	20	253	301	553
c3346/f1p18/1582	2	p2	(AG)7	14	742	755	ATAAACGAAAGCGCTGGAGA	59.982	20	ATTTCCACGTCCAGAATCCA	60.317	20	279	679	957	GATAAACGAAAGCGCTGGAG	59.982	20	ATTTCCACGTCCAGAATCCA	60.317	20	280	678	957	TGCCTTTGAGAGGAAGAGGA	60.065	20	ATTTCCACGTCCAGAATCCA	60.317	20	245	713	957
c3346/f1p18/1582	3	p1	(A)15	15	1409	1423	GTTGCCAGAGGACACCAGTT	60.159	20	AACACTGTTTGATACCCCTCG	58.969	21	171	1332	1502	GTTGCCAGAGGACACCAGTT	60.159	20	AACACTGTTTGATACCCCTCGT	59.795	22	171	1332	1502	GTTGCCAGAGGACACCAGTT	60.159	20	CACTGTTTGATACCCCTCGT	57.514	20	169	1332	1500
c3348/f1p0/1361	1	p1	(T)10	10	1073	1082	GCCTCTCTACGAATGGCAAG	59.978	20	TAACACTGTCCCGGCCTTTA	60.493	20	256	1022	1277	AGACCCGCCTCTCTACGAAT	60.233	20	TAACACTGTCCCGGCCTTTA	60.493	20	262	1016	1277	AGAGGAGGAAAAGAGGCGAC	59.957	20	AATAAGGGAAAGACAGGGGG	59.280	20	174	944	1117
c3355/f1p2/1292	1	p3	(GAG)5	15	124	138	GTGACAGAGGACAAGCCTCC	59.841	20	GGTTGAGATCTCGTCGAAGC	59.957	20	156	48	203	GACAGAGGACAAGCCTCCAC	59.841	20	CATCGGAATGTCCTCGTTCT	60.073	20	133	50	182	GTGACAGAGGACAAGCCTCC	59.841	20	CATCGGAATGTCCTCGTTCT	60.073	20	135	48	182
c3360/f6p4/1678	1	p1	(G)10	10	244	253	GTGAACTTCATCTCGGGGAA	60.050	20	TTCGTATGCACCACTCTTCG	59.864	20	103	183	285	TTCATCTCGGGGAATTTCAG	60.006	20	CTGCCAAGGATCTCCCTACA	60.210	20	245	189	433	TTCATCTCGGGGAATTTCAG	60.006	20	CACTGCCAAGGATCTCCCTA	60.210	20	247	189	435
c3362/f17p28/1058	1	p1	(A)12	12	1047	1058	--
c3363/f1p0/1747	1	c	(T)29cctcttcttttatgcatcatttcagtttttatttttcattcttctttggcaaatgatttaattcaagtaacggttgtctgtattgtactctcatcagtga(CAT)8	153	1	153	--
c3363/f1p0/1747	2	p1	(T)11	11	1472	1482	TGGATGAGAAACAGTTCTGGG	60.096	21	AGTGGCCTTCCACCATGATA	60.340	20	193	1434	1626	TGGATGAGAAACAGTTCTGGG	60.096	21	TAACAGTGGCCTTCCACCAT	60.375	20	197	1434	1630	TGGATGAGAAACAGTTCTGGG	60.096	21	GTGGCCTTCCACCATGATAA	60.723	20	192	1434	1625
c3364/f6p5/1234	1	p2	(AG)7	14	348	361	GCAACACAGTGGACTCCTGA	59.872	20	GTGTAGCTGCAGTGGTGGTG	60.381	20	231	159	389	GCAACACAGTGGACTCCTGA	59.872	20	GTGGTGTAGCTGCAGTGGTG	60.381	20	234	159	392	GCAACACAGTGGACTCCTGA	59.872	20	GTGGTGGTGTAGCTGCAGTG	60.381	20	237	159	395
c3364/f6p5/1234	2	p2	(AT)6	12	553	564	TTTTCAAAAGGACGTCAGGC	60.227	20	TTTGACAGTGGTGCGAAAAG	59.881	20	207	427	633	CATTCAAGCAAGCAAGCAAG	59.752	20	TTTGACAGTGGTGCGAAAAG	59.881	20	188	446	633	AAGGACGTCAGGCATTCAAG	60.255	20	TTTGACAGTGGTGCGAAAAG	59.881	20	200	434	633
c3365/f1p1/1665	1	p1	(T)11	11	1585	1595	ACTTTCAAGCACTCAGGCGT	60.058	20	TCCTCTTTATTTAAAGGTAACACCAAA	59.769	27	141	1491	1631	ACTTTCAAGCACTCAGGCGT	60.058	20	TCCTCTTTATTTAAAGGTAACACCAA	58.714	26	141	1491	1631	AGCACTCAGGCGTTTTCAAT	59.882	20	TCCTCTTTATTTAAAGGTAACACCAAA	59.769	27	134	1498	1631
c3366/f5p13/1285	1	c	(AG)7g(GA)41gcgatagcgagcgagcgagcgaac(GA)10	141	1080	1220	TTCTCACTATTTCCGGGACG	60.066	20	ACAAACACTCTCGCTCGCTC	60.743	20	252	992	1243	AGAACTGCCTGATGCTCCAT	59.834	20	ACAAACACTCTCGCTCGCTC	60.743	20	280	964	1243	GGACGTGGCCTGTTCTTCTA	60.255	20	ACAAACACTCTCGCTCGCTC	60.743	20	237	1007	1243
c3373/f1p0/1227	1	p1	(T)10	10	947	956	AGGCCATGAGCCACATTAAA	60.469	20	CACTTGGAAGGTCCCATCTC	59.505	20	249	880	1128	AGGCCATGAGCCACATTAAA	60.469	20	TCACTTGGAAGGTCCCATCT	59.505	20	250	880	1129	AGAGGCCATGAGCCACATTA	60.624	20	CACTTGGAAGGTCCCATCTC	59.505	20	251	878	1128
c3374/f2p2/1592	1	c	(T)20gttccaaattaaggtctataaaaatatttatgaaattacggaaagcagttttatatttttgagaagcaggtgtgataatatttacgtccgttgtaatc(T)12c(T)21	152	1	152	--
c3378/f4p3/1214	1	p1	(T)10	10	1142	1151	TCACCCAGAACCGTCCTAAC	59.966	20	ACCACCACTTGACATCATGC	59.399	20	240	946	1185	CCTCAACGGAGGCATTTTTA	60.067	20	ACCACCACTTGACATCATGC	59.399	20	120	1066	1185	CTCACCCAGAACCGTCCTAA	60.103	20	ACCACCACTTGACATCATGC	59.399	20	241	945	1185
c3379/f1p0/1301	1	p2	(AT)9	18	1197	1214	TTGAACATCAGCCAGAGAGC	59.116	20	TTTCTTTTTGGACTGACCTTGT	57.895	22	278	1015	1292	TTGAACATCAGCCAGAGAGC	59.116	20	GTTTCTTTTTGGACTGACCTTGT	58.728	23	279	1015	1293	TTGAACATCAGCCAGAGAGC	59.116	20	AGTTTCTTTTTGGACTGACCTTGT	59.624	24	280	1015	1294
c3382/f1p5/1454	1	c	(T)10c(T)10	21	2	22	--
c3384/f1p48/1566	1	p1	(T)12	12	1049	1060	TTTTGGATGCTGCATTTACG	59.702	20	CCTCGGGTTGTGATCTTGTT	59.966	20	269	939	1207	TTTTGGATGCTGCATTTACG	59.702	20	TCCACGGCACTCATTATTCA	60.073	20	183	939	1121	TTTTGGATGCTGCATTTACG	59.702	20	TTGTTCCACGGCACTCATTA	60.111	20	187	939	1125
c3388/f2p3/1949	1	p1	(G)10	10	1486	1495	TCTTTCATTGCTGCTGGAAA	59.542	20	AGGACATCGTCCCAGTGAAT	59.384	20	279	1252	1530	AAGATCCGAAAAAGGAAGCA	58.903	20	ACGGATTTCTCCTGTGTTGC	60.119	20	278	1428	1705	AAAGATCCGAAAAAGGAAGCA	60.190	21	ACGGATTTCTCCTGTGTTGC	60.119	20	279	1427	1705
c3392/f1p2/1653	1	p1	(C)10	10	1622	1631	--
c3405/f1p15/1081	1	p1	(T)12	12	798	809	CATGCAGTGGGGTTTGTATG	59.840	20	TAGGTGCCTTCCTTTTCCAA	59.679	20	278	627	904	GGGGTTTGTATGGCGTTGTA	60.617	20	TAGGTGCCTTCCTTTTCCAA	59.679	20	270	635	904	ATGCAGTGGGGTTTGTATGG	60.636	20	TAGGTGCCTTCCTTTTCCAA	59.679	20	277	628	904
c3413/f1p2/1769	1	c	(CA)8cgca(CT)7	34	339	372	CAAAGGCACACACTCACTCG	60.500	20	GCGCTAACGTAGGGAGACAG	60.037	20	280	316	595	CAAAGGCACACACTCACTCG	60.500	20	CGCTAACGTAGGGAGACAGG	59.891	20	279	316	594	TCAGGTACGAAAATGAGGGC	60.074	20	GCTGCATGAAACAGATGGAG	59.399	20	202	242	443
c3413/f1p2/1769	2	p1	(C)11	11	1055	1065	CTCTAGGACACCTTGGGCAG	59.861	20	TGGTCCGTCTTCTAGTTGGG	60.103	20	194	898	1091	GCACATCCTTCAGCCAAGAT	60.226	20	TGGTCCGTCTTCTAGTTGGG	60.103	20	113	979	1091	ACATCCTTCAGCCAAGATGC	60.226	20	TGGTCCGTCTTCTAGTTGGG	60.103	20	111	981	1091
c3417/f1p2/1543	1	p1	(G)17	17	1219	1235	CATCCACAAGGGACAGGATT	59.779	20	CACCCCTCCTCCTTTTCATT	60.298	20	190	1155	1344	CATCCACAAGGGACAGGATT	59.779	20	CTCTTCCTTCTTCCACCCCT	59.671	20	203	1155	1357	AAGGGACAGGATTCCCAGAC	60.314	20	CACCCCTCCTCCTTTTCATT	60.298	20	183	1162	1344
c3421/f1p0/1116	1	c	(CA)16cccacacacacacct(AC)8ctacatatatatacatatatatatgtacacacacctacacctacacccacacacacctacacacccacacacctacacacccacacacacatc(CA)20cct(AC)8ct(AC)8ct(AC)6ctacacacacacctg(CA)6cctacagacacacacct(AC)7ct(AC)6ctacacacacacct(AC)7ctacacacacacct(AC)6ctacacacacacct(AC)7tt(AC)6ctacacacacacct(AC)8ct(AC)7ctacacacacacatacacct(AC)6atacacct(AC)6atacacctaccaataccttcacct(AC)6ctacacct(AC)6ct(AC)6atctacatacacacacgcacctacacacacctacacacacctacacacctacacacacctacacacct(AC)7ct(AC)6ct(AC)8ctacacacacacctacacactcacctacacacaccct(CA)10	754	1	754	--
c3421/f1p0/1116	2	p1	(T)11	11	858	868	CCCTCACACACACACACACA	60.088	20	TTTACGTCATGAGCAACAAATAA	57.499	23	273	730	1002	CACCCTCACACACACACACA	60.088	20	TTTACGTCATGAGCAACAAATAA	57.499	23	275	728	1002	CACACCCTCACACACACACA	60.088	20	TTTACGTCATGAGCAACAAATAA	57.499	23	277	726	1002
c3429/f2p2/1194	1	p1	(T)13	13	618	630	GGTGTGAGAGGCCTGGATT	60.064	19	GCCAAAGTTGTAATGAGCCAA	60.124	21	274	441	714	GGTGTGAGAGGCCTGGATT	60.064	19	TGCCAAAGTTGTAATGAGCC	58.773	20	275	441	715	GGTGTGAGAGGCCTGGATT	60.064	19	GCCAAAGTTGTAATGAGCCA	58.773	20	274	441	714
c3430/f1p8/1940	1	p1	(A)42	42	1002	1043	GGGAAACAGCCCAAGAAATA	59.019	20	TTCTGTTCTTGTCACGCTGG	60.025	20	276	972	1247	GGGAAACAGCCCAAGAAATAG	59.952	21	TTCTGTTCTTGTCACGCTGG	60.025	20	276	972	1247	TTCTCCGGCAAGGACTACAC	60.255	20	TAATGACTCTTCTGCCACGC	59.028	20	276	889	1164
c3430/f1p8/1940	2	p1	(T)22	22	1449	1470	CTATGACGTGATGCCCCTTT	59.955	20	GTCACCTCGAAGCTGTCCTC	59.993	20	233	1278	1510	CCCTTTGGCAAATGTGTTTT	59.839	20	GTCACCTCGAAGCTGTCCTC	59.993	20	219	1292	1510	CTATGACGTGATGCCCCTTT	59.955	20	TCACCTCGAAGCTGTCCTCT	60.135	20	232	1278	1509
c3439/f1p22/1885	1	p1	(A)10	10	1859	1868	--
c3446/f4p15/1189	1	p1	(A)18	18	1091	1108	CTTTAACGGTGGCCCTTTCT	60.474	20	TTGGCATAATTTCAGCACCA	60.073	20	251	925	1175	GCCCTTTCTGGGACATCAT	59.878	19	TTGGCATAATTTCAGCACCA	60.073	20	240	936	1175	CTACGACGAGGGCCTTTAAC	58.858	20	TTGGCATAATTTCAGCACCA	60.073	20	264	912	1175
c3452/f1p9/1568	1	p1	(A)16	16	945	960	TTGGTTATTTTCGCTTTGCC	60.075	20	GAAAGGGATATTCTCTCCAATCA	58.592	23	274	812	1085	TGGCTTTTGGTTATTTTCGC	60.075	20	GAAAGGGATATTCTCTCCAATCA	58.592	23	280	806	1085	TTGGTTATTTTCGCTTTGCC	60.075	20	AGAAAGGGATATTCTCTCCAATCA	59.490	24	275	812	1086
c3456/f1p6/1749	1	c	(T)20aataggtcattcaaattatta(T)11	52	1084	1135	GAGCTGGTTGTGGAGGGTAG	59.721	20	ATGACTTCGTGTTCCCTTGG	59.966	20	280	974	1253	CAGGGTGGTTTGGGTGTTTA	60.638	20	ATGACTTCGTGTTCCCTTGG	59.966	20	243	1011	1253	GAGCTGGTTGTGGAGGGTAG	59.721	20	CTTCGTGTTCCCTTGGATTG	60.486	20	276	974	1249
c3459/f1p2/1713	1	p1	(T)13	13	1593	1605	CGATGTTGGTACAGGGGTCT	59.844	20	TGACAACATCAAATGGGTGG	60.216	20	256	1399	1654	TGTGACACCTAAGCCCAGTG	59.745	20	TGACAACATCAAATGGGTGG	60.216	20	280	1375	1654	GTGACACCTAAGCCCAGTGC	60.721	20	TGACAACATCAAATGGGTGG	60.216	20	279	1376	1654
c3467/f10p9/1029	1	p1	(T)11	11	912	922	TACGAGGAGGCGGAAAGATA	59.801	20	TTTCAGCAGTGACCAAACGA	60.427	20	237	778	1014	TGGGACTTACAAGAGGCAGG	60.246	20	TTTCAGCAGTGACCAAACGA	60.427	20	154	861	1014	CAGCCCTGGTAGAGGACTCA	60.399	20	TTTCAGCAGTGACCAAACGA	60.427	20	209	806	1014
c3468/f1p0/1014	1	c	(TG)8c(GT)9gcatac(GT)10ctctgc(GT)21cggc(GT)11cagc(GT)14ctgcgtgtgtggtgtgcgtgcgcgc(GT)27	246	1	246	--
c3468/f1p0/1014	2	c	(AC)46atat(AC)6atat(AC)7atatacatatatacacacacatatgcatat(AC)6atatgcatat(AC)6atacatatatatat(AC)7atacatatatatat(AC)8at(AC)8atatacacacacatacacacatatacacacacatacacacatat(AC)7atat(AC)7atat(AC)9at(AC)12atacacacacacatatatataaacacatatgagaatatcagttcccatcc(T)11c(T)14cttttttttc(T)13	489	348	836	--
c3490/f1p4/1115	1	p1	(T)21	21	950	970	TGACACTCTCGCCTGTGAAC	60.030	20	TCTATGCCATAAACAAGCAATCA	59.637	23	190	807	996	GTGACACTCTCGCCTGTGAA	60.030	20	TCTATGCCATAAACAAGCAATCA	59.637	23	191	806	996	TGACACTCTCGCCTGTGAAC	60.030	20	CTATGCCATAAACAAGCAATCA	57.884	22	189	807	995
c3494/f2p3/1677	1	p1	(T)13	13	1649	1661	--
c3500/f1p3/1665	1	p1	(T)11	11	1187	1197	CGCAGGCTACAAAGGAGAAC	60.015	20	TGAACCACACGCAATGACTT	60.160	20	267	986	1252	AACGCAGGCTACAAAGGAGA	60.015	20	TGAACCACACGCAATGACTT	60.160	20	269	984	1252	ACGCAGGCTACAAAGGAGAA	60.015	20	TGAACCACACGCAATGACTT	60.160	20	268	985	1252
c3520/f2p1/1732	1	p1	(T)15	15	1514	1528	TCCCAGTAATTGTCATGCGA	60.073	20	TTCACCATCTTTAGCCTGCTT	58.986	21	198	1384	1581	CCCCAAATCCCATTGTTATG	59.872	20	TTCACCATCTTTAGCCTGCTT	58.986	21	257	1325	1581	TCCCAGTAATTGTCATGCGA	60.073	20	CTTCACCATCTTTAGCCTGCTT	59.913	22	199	1384	1582
c3523/f2p0/1440	1	c*	(T)10(TC)7*	23	1376	1398	GGGAAGAAGAGCACAGCAAG	60.134	20	GAAAGAGAGAGCAAAAGGGAGA	59.236	22	177	1250	1426	GGGAAGAAGAGCACAGCAAG	60.134	20	GAGAAAGAGAGAGCAAAAGGGA	59.236	22	179	1250	1428	GCTTAGGGGCCTCCTATCAG	60.187	20	GAAAGAGAGAGCAAAAGGGAGA	59.236	22	197	1230	1426
c3525/f1p0/1853	1	p2	(TC)9	18	1806	1823	--
c3526/f1p0/1241	1	c	(TG)30atata(TG)9atgtatgtgtgtgtgatatatgcgtgtgtgtatgtgtgttatgtatga(GT)9tatgtatgtgtgtgtgcgtgtgtgtatgtgtgcgtgtgtgta(TG)9ta(TG)41	293	1	293	--
c3538/f1p4/1746	1	p1	(A)11	11	139	149	TCCCACCGAGACAAGCTAAC	60.255	20	CTCCTCGATCACTCCTCCAG	59.937	20	242	3	244	GTTCCCACCGAGACAAGCTA	60.255	20	CTCCTCGATCACTCCTCCAG	59.937	20	244	1	244	TCCCACCGAGACAAGCTAAC	60.255	20	CAGACCTCCTCGATCACTCC	59.792	20	247	3	249
c3539/f1p11/1244	1	p1	(A)16	16	50	65	TCCCAAAATAAACTCAAGAAAAATG	59.792	25	TCCCTAATGACCCAAATGTCA	60.177	21	154	20	173	TTTCCCAAAATAAACTCAAGAAAAA	59.484	25	TCCCTAATGACCCAAATGTCA	60.177	21	156	18	173	TTCCCAAAATAAACTCAAGAAAAA	58.355	24	TCCCTAATGACCCAAATGTCA	60.177	21	155	19	173
c3552/f1p1/1403	1	c	(GA)6gggagagagggagagggagaggaagggggagagtgagagagat(AG)10aaagaa(AG)7	95	1102	1196	GCTGGAGCCTTGTCCATTAG	59.836	20	TCCCATACCTCTTGCACTCTC	59.298	21	244	986	1229	GCTGGAGCCTTGTCCATTAG	59.836	20	TTTCCCATACCTCTTGCACTC	59.184	21	246	986	1231	AACCTGGATCTGAGGTCGAA	59.655	20	TCCCATACCTCTTGCACTCTC	59.298	21	277	953	1229
c3557/f1p2/1140	1	p3	(ATT)7	21	901	921	CATCCCCTCACTGGACGATA	60.882	20	TGCACTGAGCTCATATGTTGTG	59.935	22	272	748	1019	TGTTATTCATCCCCTCACTGG	59.799	21	TGCACTGAGCTCATATGTTGTG	59.935	22	279	741	1019	GAATGCATCATGTAATGGGTCT	58.792	22	CACAGGCTGGGAGGTAAAGA	60.246	20	273	789	1061
c3563/f1p19/1389	1	p2	(GA)7	14	1120	1133	GGAAAACGCCACAAAACAGT	60.015	20	CACCTCCTCCTCCCCTTTAC	59.928	20	163	1070	1232	CGCCACAAAACAGTAGAGCA	60.050	20	CACCTCCTCCTCCCCTTTAC	59.928	20	157	1076	1232	ATCGCTTGGTCGTGGATAAG	60.096	20	CACCTCCTCCTCCCCTTTAC	59.928	20	221	1012	1232
c3566/f2p20/1160	1	p1	(T)10	10	204	213	GGAAGGTGTAACTGTGGCCT	59.065	20	CGAGATGGTGTTACATAAGGCA	60.018	22	244	77	320	GGTGTAACTGTGGCCTCAAAA	60.023	21	CGAGATGGTGTTACATAAGGCA	60.018	22	240	81	320	AGGAAGGTGTAACTGTGGCCT	60.045	21	CGAGATGGTGTTACATAAGGCA	60.018	22	245	76	320
c3566/f2p20/1160	2	c	(T)11ctattattattcgcagtcacttatatgcagatcatcctagacataaccccccaatgctacta(C)11	84	904	987	CATCGACCTTGGAAGAGCAT	60.218	20	CCTTGATGAGTTTGTCACACG	59.198	21	237	778	1014	TTGTGGGATTCATCGACCTT	60.317	20	CCTTGATGAGTTTGTCACACG	59.198	21	247	768	1014	TTCATCGACCTTGGAAGAGC	60.340	20	CCTTGATGAGTTTGTCACACG	59.198	21	239	776	1014
c3566/f2p20/1160	3	p3	(ATT)6	18	1111	1128	CCCTTCTTGACGTGTGACAA	59.720	20	AACAGTTTATTTAGCAGCCTACCA	58.538	24	172	984	1155	CCCTTCTTGACGTGTGACAA	59.720	20	ACAGTTTATTTAGCAGCCTACCA	57.290	23	171	984	1154	CCCTTCTTGACGTGTGACAA	59.720	20	TAACAGTTTATTTAGCAGCCTACCA	58.592	25	173	984	1156
c3571/f3p3/1232	1	c	(GT)22(GA)11	66	1166	1231	--
c3573/f5p6/1703	1	p1	(T)10	10	1664	1673	--
c3575/f6p2/1698	1	p2	(AT)6	12	1237	1248	GCTTCCGTCTCTTGTTGAAAA	59.485	21	GACATTTGTTAGCTCATGCTGC	59.917	22	268	1096	1363	AGCTTCCGTCTCTTGTTGAAA	59.111	21	GACATTTGTTAGCTCATGCTGC	59.917	22	269	1095	1363	AAGCTTCCGTCTCTTGTTGAA	59.111	21	GACATTTGTTAGCTCATGCTGC	59.917	22	270	1094	1363
c3590/f1p7/1952	1	p3	(GTG)9	27	1052	1078	AGGTACAAATGGCAGAGCGT	59.763	20	GCCTCCACGTCTATCGTAGC	59.866	20	230	1006	1235	GATGGCAAAGCATTTATGGG	60.289	20	CACGGCCACCTCTATCATCT	60.096	20	223	975	1197	TCAGTGGTTTGATGGCAAAG	59.691	20	CACGGCCACCTCTATCATCT	60.096	20	233	965	1197
c3590/f1p7/1952	2	p3	(TGG)6	18	1257	1274	AGATGATAGAGGTGGCCGTG	60.096	20	CGCCAGGCAAAATTGTTATT	59.964	20	156	1178	1333	GCTACGATAGACGTGGAGGC	59.866	20	CGCCAGGCAAAATTGTTATT	59.964	20	118	1216	1333	GTGGTTACGGAGGTTACGGA	59.853	20	CGCCAGGCAAAATTGTTATT	59.964	20	259	1075	1333
c3590/f1p7/1952	3	p3	(ATT)11	33	1770	1802	TTGAAAGGTGGCACAATGTC	59.547	20	AAATGATTGTTGATAACGATGGTG	60.010	24	263	1574	1836	TTGAAAGGTGGCACAATGTC	59.547	20	AATGATTGTTGATAACGATGGTG	58.755	23	262	1574	1835	TGAAAGGTGGCACAATGTCT	59.139	20	AAATGATTGTTGATAACGATGGTG	60.010	24	262	1575	1836
c3595/f2p110/1280	1	p2	(TA)9	18	619	636	GCTTGGTCTCTTCATGATTCC	58.731	21	TCACACCTGCAGTATGGAGC	59.862	20	269	490	758	GGCTTGGTCTCTTCATGATTC	58.731	21	TCACACCTGCAGTATGGAGC	59.862	20	270	489	758	GAGGCTTGGTCTCTTCATGATT	59.719	22	TCACACCTGCAGTATGGAGC	59.862	20	272	487	758
c3600/f1p3/1238	1	p2	(TC)6	12	893	904	TCAAAAGCCAGCCACTTTCT	59.993	20	TCTGGAAAGTTCTGCCGAGT	59.989	20	173	833	1005	CGGGTTAAGGGGTTTTTAGC	59.838	20	TCTGGAAAGTTCTGCCGAGT	59.989	20	199	807	1005	TTGATGGATTCCTTGTGGGT	60.173	20	TCTGGAAAGTTCTGCCGAGT	59.989	20	261	745	1005
c3600/f1p3/1238	2	p1	(A)18	18	1209	1226	--
c3601/f3p0/1385	1	p1	(T)10	10	1111	1120	TCAAGATTTCTCTCTGTCTGTCATC	59.048	25	CAAGGAAGGCACTCCAGTTT	59.328	20	227	965	1191	TCAAGATTTCTCTCTGTCTGTCATC	59.048	25	AAGGAAGGCACTCCAGTTTG	59.328	20	226	965	1190	TCAAGATTTCTCTCTGTCTGTCATC	59.048	25	AAACAAGGAAGGCACTCCAG	59.328	20	230	965	1194
c3605/f1p0/1465	1	p1	(T)25	25	1	25	--
c3605/f1p0/1465	2	p1	(T)12	12	1073	1084	GTTAAAACTCGGGTGACGGA	59.971	20	TGCTAAACAACAACGAAGAAGG	59.442	22	227	959	1185	TAAAACTCGGGTGACGGAAG	60.103	20	TGCTAAACAACAACGAAGAAGG	59.442	22	225	961	1185	ATGTCATCAGTGTTCACCGC	59.557	20	TGCTAAACAACAACGAAGAAGG	59.442	22	264	922	1185
c3619/f2p0/1297	1	p1	(T)10	10	1119	1128	TTCGTCTATTTCCATTTTGCG	60.082	21	TCAAAGACTGCAGATGTCCG	59.984	20	238	1003	1240	GGCCTTCTGTGACGTCATTC	60.667	20	GGAAGAGGCGAAGAAGATGA	59.508	20	275	895	1169	CGTCTATTTCCATTTTGCGA	58.769	20	CAAAGACTGCAGATGTCCGA	59.984	20	235	1005	1239
c3642/f1p6/1464	1	p1	(T)10	10	1372	1381	AGCAAAGCAGCGGAATAAGA	60.117	20	GGCTCCAGCAAAAAGTCAAC	59.859	20	235	1184	1418	GCAAAGCAGCGGAATAAGAG	60.117	20	GGCTCCAGCAAAAAGTCAAC	59.859	20	234	1185	1418	GCCAGCCAAGAAGTACAAGG	59.875	20	GGCTCCAGCAAAAAGTCAAC	59.859	20	187	1232	1418
c3644/f1p14/1313	1	p1	(T)12	12	2	13	--
c3644/f1p14/1313	2	c	(AG)7aacggaagaaagagataaaacagagaaaccggaaaccaa(C)11	64	1009	1072	AACAACAACGATGAGAGGGG	59.966	20	GGTTCGAGTGGTTTTGTGGT	59.867	20	259	837	1095	AGCGGATGGTGAATGAAGAG	60.218	20	TCTTCTCCCTTTCCCACCTT	60.045	20	267	866	1132	AGAGCGGATGGTGAATGAAG	60.218	20	TCTTCTCCCTTTCCCACCTT	60.045	20	269	864	1132
c3651/f1p1/1808	1	c	(A)10tgtatgttaagaaataaaaaaatggagttggacaaaagaggaaaacattagaaagggaaaatatccatataaaagcaaaaaac(A)10	103	1653	1755	GATTGTCCTGCATTCCCTGT	59.934	20	TCCTTACAACCTTCCTCTTTTCTG	60.153	24	182	1606	1787	GTGATTGTCCTGCATTCCCT	59.934	20	TCCTTACAACCTTCCTCTTTTCTG	60.153	24	184	1604	1787	GATTGTCCTGCATTCCCTGT	59.934	20	CCTTACAACCTTCCTCTTTTCTGA	60.153	24	181	1606	1786
c3653/f1p0/1732	1	p1	(T)22	22	1	22	--
c3653/f1p0/1732	2	c	(TG)6agcgagagtgtgtt(TG)6agcgagagtgtgtt(TG)6agcgagagtgtgtttgtgtgtgttcgagtgagagtgtgtt(TG)6agtgagagtgtgtttgtgtgtgtatgta(TG)35cgcatgt(GA)7(GT)11	257	355	611	--
c3669/f5p6/1013	1	p1	(A)10	10	881	890	CTCCGTGGCAAAAGTTCCTA	60.241	20	GATTCATTTCCCTCGCTCAA	60.155	20	199	760	958	CGTGAAATGCAAGGCTTTTT	60.244	20	GATTCATTTCCCTCGCTCAA	60.155	20	155	804	958	ATTGGAAAACAGCGAGGAGA	59.813	20	CGGGCACTGGATCAAATTAT	59.784	20	264	672	935
c3671/f2p4/1676	1	p3	(GAG)9	27	318	344	GTGACAGAGGACAAGCCTCC	59.841	20	GGTTGAGATCTCGTCGAAGC	59.957	20	168	242	409	GACAGAGGACAAGCCTCCAC	59.841	20	CATCGGAATGTCCTCGTTCT	60.073	20	145	244	388	GTGACAGAGGACAAGCCTCC	59.841	20	CATCGGAATGTCCTCGTTCT	60.073	20	147	242	388
c3672/f1p8/1799	1	p1	(A)15	15	351	365	TCGAATTAAACCATTCAGGAAC	58.113	22	GGTCGAGTTGATTTGGCATT	59.939	20	127	294	420	TCGAATTAAACCATTCAGGAACT	59.048	23	GGTCGAGTTGATTTGGCATT	59.939	20	127	294	420	GAAGTCGAATTAAACCATTCAGG	59.048	23	GGTCGAGTTGATTTGGCATT	59.939	20	131	290	420
c3681/f1p12/1504	1	p2	(AC)33	66	1286	1351	TTCACTGATGGAGGGGCTAC	60.073	20	TTGCAAGAGCTGTGATTTCAA	59.600	21	250	1216	1465	GCTACCGCACGTCATCTACA	59.895	20	TTGCAAGAGCTGTGATTTCAA	59.600	21	235	1231	1465	ACATTTCACTGATGGAGGGG	59.779	20	TTGCAAGAGCTGTGATTTCAA	59.600	21	254	1212	1465
c3700/f1p15/1407	1	p1	(A)10	10	910	919	CTACGTGATCACTTCCCGGT	59.989	20	TCCATTTCTATGCAATTACACCA	59.376	23	273	775	1047	ACCATGCCAATTTGGGTTTA	60.053	20	TCCATTTCTATGCAATTACACCA	59.376	23	222	826	1047	ATCACTTCCCGGTAGCTGTG	60.134	20	TCCATTTCTATGCAATTACACCA	59.376	23	266	782	1047
c3711/f2p31/1515	1	p1	(A)11	11	1419	1429	GAGAGGAGGAGAGGGGAAGA	59.883	20	TGACAAGCTTTGGCTTAATTCAT	60.141	23	132	1381	1512	AGTTGGAGAGGAGGAGAGGG	59.801	20	TGACAAGCTTTGGCTTAATTCAT	60.141	23	137	1376	1512	CACCAAGTTGGAGAGGAGGA	60.229	20	TGACAAGCTTTGGCTTAATTCAT	60.141	23	142	1371	1512
c3726/f1p38/1128	1	p1	(T)10	10	311	320	TGTGAAACGAAGGTGTGGAA	60.128	20	AAGCCAAATTGGAGGAATCA	59.505	20	272	179	450	TGTGAAACGAAGGTGTGGAA	60.128	20	CAAGCCAAATTGGAGGAATC	59.505	20	273	179	451	CTGTGAAACGAAGGTGTGGA	59.720	20	AAGCCAAATTGGAGGAATCA	59.505	20	273	178	450
c3731/f2p0/1861	1	p3	(TAA)5	15	1726	1740	--
c3732/f1p7/1885	1	p1	(A)11	11	1663	1673	TGTGTGGATGGATGGAAGAA	59.893	20	TGGGGAATACACATCCACAA	59.623	20	239	1555	1793	TTGTGTGGATGGATGGAAGA	59.893	20	TGGGGAATACACATCCACAA	59.623	20	240	1554	1793	TGTGTGGATGGATGGAAGAA	59.893	20	CACTGGGGAATACACATCCA	59.215	20	242	1555	1796
c3742/f3p0/1513	1	p1	(A)10	10	874	883	AGCAGATGAATGCAAATGGA	59.230	20	AAGAATTTGTGCTGCCTTTGA	59.875	21	217	797	1013	GAGCAGATGAATGCAAATGG	59.230	20	AAGAATTTGTGCTGCCTTTGA	59.875	21	218	796	1013	AGCAGATGAATGCAAATGGA	59.230	20	AGAATTTGTGCTGCCTTTGA	58.502	20	216	797	1012
c3742/f3p0/1513	2	p1	(T)11	11	1034	1044	GGCAGCTGTATTTCAAAGGC	59.851	20	TTTGCAACTTTCGATAGGGA	58.361	20	160	981	1140	GGCAGCTGTATTTCAAAGGC	59.851	20	AATTTGCAACTTTCGATAGGGA	59.970	22	162	981	1142	GGCAGCTGTATTTCAAAGGC	59.851	20	GAATTTGCAACTTTCGATAGGG	59.970	22	163	981	1143
c3754/f3p180/1780	1	p1	(C)15	15	576	590	GGGGGATATGTGCTCAACAG	60.340	20	GAACAGGGAACAAACAGGGA	59.943	20	184	473	656	GGGGGATATGTGCTCAACAG	60.340	20	GAGGGAACAGGGAACAAACA	59.943	20	188	473	660	GGGGGATATGTGCTCAACAG	60.340	20	CAGGGAGGGAGAGAGGTAGG	60.200	20	162	473	634
c3754/f3p180/1780	2	p3	(GCT)6	18	829	846	CTGGTGACGAGTAGTGGGCT	60.321	20	CGACGGAAGAGAGAGCAAAC	60.134	20	264	693	956	GACGAGTAGTGGGCTGAGGA	60.408	20	CGACGGAAGAGAGAGCAAAC	60.134	20	259	698	956	CTGGTGACGAGTAGTGGGCT	60.321	20	AACAGCGACGGAAGAGAGAG	59.745	20	269	693	961
c3763/f5p1/1641	1	p1	(T)10	10	1208	1217	CCAAAATCTCTGTTCATAGTGGC	60.014	23	GCTTTGACACCGAAATGTGA	59.697	20	265	1099	1363	TCTGTTCATAGTGGCAAAACTGA	59.799	23	GCTTTGACACCGAAATGTGA	59.697	20	257	1107	1363	TCATAGTGGCAAAACTGACAAAA	59.677	23	GCTTTGACACCGAAATGTGA	59.697	20	252	1112	1363
c3764/f1p2/1370	1	p1	(T)11	11	585	595	TGGCTTGCAGAAGTTTGTTTC	60.414	21	CAATGCCTGTTGACAAGTTCA	59.749	21	275	444	718	TGGCTTGCAGAAGTTTGTTT	58.554	20	CAATGCCTGTTGACAAGTTCA	59.749	21	275	444	718	GATGGCTTGCAGAAGTTTGTT	59.373	21	CAATGCCTGTTGACAAGTTCA	59.749	21	277	442	718
c3764/f1p2/1370	2	p1	(T)12	12	1307	1318	ATGTGGACGTTTGTTGTCCA	59.855	20	AACCAAACCATCGCATCTTG	60.894	20	203	1160	1362	ATGTGGACGTTTGTTGTCCA	59.855	20	CAAACCATCGCATCTTGATT	58.574	20	200	1160	1359	ATGTGGACGTTTGTTGTCCA	59.855	20	ACCAAACCATCGCATCTTGA	61.449	20	202	1160	1361
c3767/f1p36/1477	1	p1	(A)32	32	1421	1452	--
c3776/f1p3/1825	1	p3	(TTA)7	21	1553	1573	CAGCACAGAGGACACAGGAA	60.022	20	AAGCACTCTGAACGAGAGCAG	59.945	21	250	1353	1602	CAGCACAGAGGACACAGGAA	60.022	20	AAGCACTCTGAACGAGAGCA	58.909	20	250	1353	1602	AACATCATTCCTCTGCCACC	59.934	20	AAGCACTCTGAACGAGAGCAG	59.945	21	127	1476	1602
c3781/f4p16/1691	1	p1	(T)10	10	1207	1216	CGCAGGCTACAAAGGAGAAC	60.015	20	TGAACCACACGCAATGACTT	60.160	20	266	1006	1271	AACGCAGGCTACAAAGGAGA	60.015	20	TGAACCACACGCAATGACTT	60.160	20	268	1004	1271	ACGCAGGCTACAAAGGAGAA	60.015	20	TGAACCACACGCAATGACTT	60.160	20	267	1005	1271
c3789/f1p6/1964	1	p1	(A)17	17	1635	1651	AGGATTACTCCGACTGCGTT	58.817	20	TCCTTTGACTTTTCGCTGGT	59.853	20	243	1487	1729	AGGATTACTCCGACTGCGTT	58.817	20	AGGCTCATTGCTCAGTGCTT	60.164	20	265	1487	1751	AGGATTACTCCGACTGCGTT	58.817	20	AAGGCTCATTGCTCAGTGCT	60.164	20	266	1487	1752
c3795/f1p1/1813	1	p1	(A)10	10	763	772	CTGCAAACACTGATGAGGGA	59.831	20	TCAATTTGCTCCAGTAGGGG	60.066	20	200	624	823	TGCAAACACTGATGAGGGAA	60.240	20	TCAATTTGCTCCAGTAGGGG	60.066	20	199	625	823	CTGCAAACACTGATGAGGGA	59.831	20	GCTCCAGTAGGGGGAAGAGA	60.725	20	193	624	816
c3796/f1p14/1210	1	p1	(T)52	52	198	249	CATCATGGACTGCACCAAAG	60.112	20	GTAGTCGAACCTCGAGTCGC	60.020	20	165	137	301	CATCATGGACTGCACCAAAG	60.112	20	GTCCGTCTGCGAAACAATTT	60.118	20	141	137	277	GAGGAGACACAAGGACGCAT	60.269	20	GTAGTCGAACCTCGAGTCGC	60.020	20	182	120	301
c3801/f1p5/1164	1	p1	(T)10	10	1083	1092	--
c3810/f1p1/1054	1	p1	(A)12	12	433	444	GACAGAGGCGAGCTTGAGAG	60.431	20	GCTTCAGCAGCTGTCTTCCT	59.898	20	135	350	484	GACAGAGGCGAGCTTGAGAG	60.431	20	GCTGTCTTCCTCTCGGACTG	60.135	20	126	350	475	GACAGAGGCGAGCTTGAGAG	60.431	20	CAGCTGTCTTCCTCTCGGAC	60.135	20	128	350	477
c3820/f6p2/1814	1	p3	(ATT)5	15	1420	1434	GCCATGGCGTCTGATTCTAT	60.066	20	ACGGGGAAGGCTAGATCATT	59.925	20	270	1385	1654	GCCATGGCGTCTGATTCTAT	60.066	20	AACTCGAGGAGGTGTCATGG	60.112	20	247	1385	1631	GCCATGGCGTCTGATTCTAT	60.066	20	GTGTCATGGCGTCTGTTTTG	60.160	20	236	1385	1620
c3827/f1p106/1339	1	p1	(C)15	15	576	590	GGGGGATATGTGCTCAACAG	60.340	20	GAACAGGGAACAAACAGGGA	59.943	20	183	474	656	GGGGGATATGTGCTCAACAG	60.340	20	GAGGGAACAGGGAACAAACA	59.943	20	187	474	660	GGGGGATATGTGCTCAACAG	60.340	20	CAGGGAGGGAGAGAGGTAGG	60.200	20	161	474	634
c3827/f1p106/1339	2	p3	(GCT)6	18	829	846	CTGGTGACGAGTAGTGGGCT	60.321	20	CGACGGAAGAGAGAGCAAAC	60.134	20	264	693	956	GACGAGTAGTGGGCTGAGGA	60.408	20	CGACGGAAGAGAGAGCAAAC	60.134	20	259	698	956	CTGGTGACGAGTAGTGGGCT	60.321	20	AACAGCGACGGAAGAGAGAG	59.745	20	269	693	961
c3831/f1p42/1303	1	p1	(A)10	10	214	223	TCGGAGTGTGAGATGTTTGG	59.676	20	TGGCTGCTGTCTGTTTCTTG	60.175	20	196	64	259	TCGGAGTGTGAGATGTTTGG	59.676	20	TGCTGCTCTTGAAGTTGTGG	60.175	20	237	64	300	TCGGAGTGTGAGATGTTTGG	59.676	20	TGCAGTTCATTGGGTCTTCA	60.240	20	276	64	339
c3835/f3p9/1929	1	p1	(T)10	10	1601	1610	TTCGTCTATTTCCATTTTGCG	60.082	21	TCAAAGACTGCAGATGTCCG	59.984	20	243	1481	1723	GGCCTTCTGTGACGTCATTC	60.667	20	GGAAGAGGCGAAGAAGATGA	59.508	20	280	1372	1651	CGTCTATTTCCATTTTGCGA	58.769	20	CAAAGACTGCAGATGTCCGA	59.984	20	240	1483	1722
c3838/f2p2/1703	1	c	(GTG)5gccgtgggggcttcacacctagttatgtaaccatcccaaattcaattcatgtggaatggccgaggactactccaaccaaacca(GAT)5	113	1165	1277	GTGGTAACAGGCGTGGCTAT	60.022	20	GGTCAATCCCATCATATCCG	59.975	20	254	1119	1372	GTAACAGGCGTGGCTATGGT	60.022	20	ATCATATCCGGAGGAGGCTT	59.888	20	241	1122	1362	GTGGTAACAGGCGTGGCTAT	60.022	20	ATCATATCCGGAGGAGGCTT	59.888	20	244	1119	1362
c3841/f1p0/1687	1	p1	(A)47	47	807	853	TGCTCCCTTAGTCAGCAAAA	58.649	20	TGGGAGGAAAATTCACAGGA	60.430	20	246	749	994	TGCTCCCTTAGTCAGCAAAA	58.649	20	CTGGGAGGAAAATTCACAGG	59.521	20	247	749	995	TTTTCAGGCCAGATATTGGAA	59.533	21	TGGGAGGAAAATTCACAGGA	60.430	20	272	723	994
c3854/f3p6/1832	1	c	(T)12a(T)12	25	1004	1028	TCGCCTTGAGAAATGTGATG	59.799	20	AGCACGTTGTTCTCCAGCTT	60.058	20	278	972	1249	CATCGCCTTGAGAAATGTGA	59.799	20	AGCACGTTGTTCTCCAGCTT	60.058	20	280	970	1249	TCGCCTTGAGAAATGTGATG	59.799	20	CCAAGTTTGCAGGTGGACTT	60.149	20	223	972	1194
c3857/f1p2/1506	1	p3	(TTA)5	15	1117	1131	TAAGAGAGGCTGGGGAAACA	59.807	20	CAATCGAATGTACGTGACCTG	59.061	21	258	939	1196	CACATAAGAGAGGCTGGGGA	60.210	20	CAATCGAATGTACGTGACCTG	59.061	21	262	935	1196	TAAGAGAGGCTGGGGAAACA	59.807	20	ACAATCGAATGTACGTGACCTG	59.920	22	259	939	1197
c3857/f1p2/1506	2	p1	(A)12	12	1386	1397	GACACTGAAGTGGTTCCAAGC	59.760	21	TGATTTTGCGTTATTTTGCTTT	58.848	22	216	1261	1476	GACACTGAAGTGGTTCCAAGC	59.760	21	ATGATTTTGCGTTATTTTGCTTT	59.133	23	217	1261	1477	GACACTGAAGTGGTTCCAAGC	59.760	21	TGATTTTGCGTTATTTTGCTTTA	58.895	23	216	1261	1476
c3865/f1p1/1580	1	c*	(T)17atatacat(AC)16at(AC)17ag(AC)39(ATACAC)7(ACAT)7*aa(AC)46at(AC)6	349	10	358	--
c3865/f1p1/1580	2	p2	(AG)8	16	1016	1031	CCTGAGGCCTTTGGTGAATA	60.066	20	TGACTCAGGGAGAGGCTGTT	59.986	20	247	971	1217	CCTGAGGCCTTTGGTGAATA	60.066	20	TTCTTTTATGCCAAGCTGCC	60.343	20	229	971	1199	CCTGAGGCCTTTGGTGAATA	60.066	20	ACTGACTCAGGGAGAGGCTG	59.579	20	249	971	1219
c3866/f2p7/1902	1	p1	(T)25	25	431	455	AGGATTAATTTTGGGGGACG	60.013	20	ATTGCCGATGTCACAGATGA	60.080	20	202	362	563	AGGATTAATTTTGGGGGACG	60.013	20	ATCCTCTGGTATTGCCGATG	59.917	20	212	362	573	AGGATTAATTTTGGGGGACG	60.013	20	CATCCTCTGGTATTGCCGAT	59.917	20	213	362	574
c3868/f13p6/1217	1	p2	(GT)6	12	74	85	GTCTCCTTCCACGACTTTGG	59.697	20	GTCTAACTCCTCCTCGGCCT	59.840	20	279	29	307	GTCTCCTTCCACGACTTTGG	59.697	20	TTCCCTTCTTGACCTCATCG	60.187	20	136	29	164	CCGAGCGAACAACAAGAAGT	60.431	20	TCTTCCGCTTCCTCGTCTAA	60.088	20	273	49	321
c3868/f13p6/1217	2	p3	(GAG)5	15	366	380	AGGATCTGGAGGGAGAGGAG	59.760	20	TACAATGCCGGTCTTCCTTC	60.074	20	173	249	421	AGGCCGAGGAGGAGTTAGAC	59.840	20	CCTTCTGCAGCTGTCTCCTT	59.745	20	119	288	406	CGATGAGGTCAAGAAGGGAA	60.187	20	CCTTCTGCAGCTGTCTCCTT	59.745	20	262	145	406
c3873/f1p26/1949	1	p3	(AAG)5	15	1687	1701	AGAAGCTTCAACAGGGCAAA	59.993	20	TCGGCTGCATCACTAGACAC	60.016	20	268	1591	1858	AAGAAGCTTCAACAGGGCAA	59.993	20	TCGGCTGCATCACTAGACAC	60.016	20	269	1590	1858	GAAGCTTCAACAGGGCAAAG	59.993	20	TCGGCTGCATCACTAGACAC	60.016	20	267	1592	1858
c3881/f1p0/1032	1	c	(T)14ccagaaggaattagtc(T)23	53	524	576	AGCTTGGGGTTGATCTCTGA	59.803	20	ACATACATGAGCCCTCCCTG	59.950	20	262	362	623	GCTTGGGGTTGATCTCTGAC	59.661	20	ACATACATGAGCCCTCCCTG	59.950	20	261	363	623	ATGGTTGTAAGGCCAGTGGT	59.333	20	ACATACATGAGCCCTCCCTG	59.950	20	170	454	623
c3884/f1p26/1510	1	p1	(T)11	11	954	964	GCGTCTTGCACTATGCTTCA	60.165	20	CCCTAGGCCCCTGTTAGTGT	60.374	20	253	736	988	GCGTCTTGCACTATGCTTCA	60.165	20	CCTAGGCCCCTGTTAGTGTG	59.610	20	252	736	987	GCGTCTTGCACTATGCTTCA	60.165	20	GTGACAGTGAGGTTGTCCCC	60.421	20	275	736	1010
c3884/f1p26/1510	2	p2	(AG)6	12	1179	1190	ATAAACGAAAGCGCTGGAGA	59.982	20	ATTTCCACGTCCAGAATCCA	60.317	20	279	1114	1392	GATAAACGAAAGCGCTGGAG	59.982	20	ATTTCCACGTCCAGAATCCA	60.317	20	280	1113	1392	TGCCTTTGAGAGGAAGAGGA	60.065	20	ATTTCCACGTCCAGAATCCA	60.317	20	245	1148	1392
c3888/f1p4/1325	1	p1	(T)28	28	5	32	--
c3889/f1p8/1483	1	c	(TA)8tcttcacacataaacaa(AC)9	51	846	896	CACCTCCCTCTCCTACACCA	60.104	20	AACCTTAAAACCCCTGCCAC	60.221	20	156	812	967	CACCACCTCCCTCTCCTACA	60.104	20	AACCTTAAAACCCCTGCCAC	60.221	20	159	809	967	TCCCTCTCCTACACCACCTG	60.104	20	AACCTTAAAACCCCTGCCAC	60.221	20	152	816	967
c3889/f1p8/1483	2	c	(T)11c(T)11	23	1202	1224	CTGCCAAGGGAGAATTGGTA	60.066	20	AAAAACAGAGAGATATGGCAAACC	59.912	24	163	1128	1290	CTGCCAAGGGAGAATTGGTA	60.066	20	AAAACAGAGAGATATGGCAAACC	58.707	23	162	1128	1289	TGCCAAGGGAGAATTGGTAA	60.439	20	AAAAACAGAGAGATATGGCAAACC	59.912	24	162	1129	1290
c3890/f1p10/1528	1	p3	(AAG)6	18	1425	1442	GCAGCAGCTACACCTACCGT	60.483	20	GCTCAGCCTCAATCACTTCC	59.957	20	223	1289	1511	GCAGCAGCTACACCTACCGT	60.483	20	GGCTCAGCCTCAATCACTTC	59.957	20	224	1289	1512	GCGGAAACTCCTGCTGTAGA	60.538	20	GCTCAGCCTCAATCACTTCC	59.957	20	136	1376	1511
c3907/f5p4/1468	1	p1	(T)10	10	1282	1291	GGGATATGACCCTTGGCTCT	60.293	20	TCTTCACTGCATTCGCAAAA	60.523	20	238	1155	1392	GGGATATGACCCTTGGCTCT	60.293	20	AATCTTCACTGCATTCGCAA	59.425	20	240	1155	1394	GGGATATGACCCTTGGCTCT	60.293	20	AAATCTTCACTGCATTCGCA	59.425	20	241	1155	1395
c3918/f1p2/1484	1	p1	(A)17	17	1163	1179	CATGGGATTGCGAGAAAGAT	60.036	20	CAGCACGCATCAACCTCTAA	60.011	20	121	1121	1241	CATGGGATTGCGAGAAAGAT	60.036	20	CTTTGCCTTCACACAGCGTA	60.050	20	198	1121	1318	CATGGGATTGCGAGAAAGAT	60.036	20	TTGCCTTCACACAGCGTAAC	59.911	20	196	1121	1316
c3922/f2p220/1747	1	c	(TC)6taaaaaagaaag(A)10	34	850	883	TGCCATCCTTTCCATTTGAT	60.274	20	ACAAAGTAACCAACGCGACC	60.037	20	172	757	928	GTTGCCATCCTTTCCATTTG	60.309	20	ACAAAGTAACCAACGCGACC	60.037	20	174	755	928	TGCCATCCTTTCCATTTGAT	60.274	20	CAACGCGACCAAAAACATTA	59.603	20	162	757	918
c3947/f1p2/1193	1	p2	(AG)8	16	523	538	CCGAAGAGGAGGAAGAGAGG	60.459	20	TTCCTCCCTTTATCTATCCCTTT	58.597	23	279	316	594	GCCGAAGAGGAGGAAGAGAG	60.607	20	TTCCTCCCTTTATCTATCCCTTT	58.597	23	280	315	594	CCGAAGAGGAGGAAGAGAGG	60.459	20	TCCTCCCTTTATCTATCCCTTT	57.344	22	278	316	593
c3947/f1p2/1193	2	c	(GA)7aaaaaacagtagagaaaaga(AG)8(A)14	64	701	764	GGGGAGAAAAAGAAGAAGGG	59.144	20	CTTCACCGCAAAGAGGAAAG	59.986	20	200	608	807	AGGGGAGAAAAAGAAGAAGGG	60.055	21	CTTCACCGCAAAGAGGAAAG	59.986	20	201	607	807	GGGGAGAAAAAGAAGAAGGG	59.144	20	AAATCCTCTTCGTGTCGTCG	60.255	20	242	608	849
c3956/f2p0/1869	1	p1	(A)14	14	1200	1213	GGATGTTAGTGTCACCCGCT	59.997	20	GCGCTCAAAATCTCTTCCTG	60.096	20	139	1139	1277	GGATGTTAGTGTCACCCGCT	59.997	20	GTTGGCGTTTCAAAATGGTT	59.845	20	236	1139	1374	GGATGTTAGTGTCACCCGCT	59.997	20	AAGGGGTGTGTGAATTGGAG	59.820	20	277	1139	1415
c3960/f1p4/1749	1	p1	(C)11	11	1734	1744	--
c3963/f1p0/1747	1	p4	(AGGC)8	32	122	153	GCCTCTTGTTCCTCCTCCTT	59.817	20	GGTCTCCCGATGAATGAATG	60.281	20	240	3	242	GCCTCTTGTTCCTCCTCCTT	59.817	20	GTCTCCCGATGAATGAATGG	60.281	20	239	3	241	GCCTCTTGTTCCTCCTCCTT	59.817	20	AGAGTGGGGAGAGAGGTGCT	60.404	20	184	3	186
c3963/f1p0/1747	2	p2	(AT)7	14	1566	1579	CTGCCAGATGTAAGCATGGA	59.823	20	CATGCATCAGTACGCAACCT	59.746	20	220	1403	1622	TGCCAGATGTAAGCATGGAC	59.679	20	CATGCATCAGTACGCAACCT	59.746	20	219	1404	1622	GCCAGATGTAAGCATGGACA	59.679	20	CATGCATCAGTACGCAACCT	59.746	20	218	1405	1622
c3968/f4p4/1171	1	c*	(T)13(TTTC)5*	30	681	710	TGCTGCTGCTGATCCTTCTA	59.847	20	TGCCAAATTACAAGCTGCTG	60.014	20	248	615	862	CCTATGTCATCCTGCTGCAA	59.823	20	TGCCAAATTACAAGCTGCTG	60.014	20	227	636	862	TGCTGCTGCTGATCCTTCTA	59.847	20	TCAAAAGGTGGTGGTGATGA	59.935	20	227	615	841
c3971/f1p0/1200	1	p2	(AT)6	12	124	135	GTCGCGGTGAGTCTGGTTAT	60.142	20	CAACTAAGGCCGAGTCGAAG	60.008	20	229	23	251	ACTTTTTGGTTCTGTGGCGT	59.639	20	CAACTAAGGCCGAGTCGAAG	60.008	20	247	5	251	GTCGCGGTGAGTCTGGTTAT	60.142	20	CTAAGGCCGAGTCGAAGAGA	59.711	20	226	23	248
c3977/f1p2/1305	1	p2	(CT)7	14	235	248	CGCCTCGCTCTTTCTCTTTA	59.861	20	TCTTCCTCACTCACGCACAC	60.030	20	241	97	337	CGCCTCGCTCTTTCTCTTTA	59.861	20	ACGCATAATCCGAAAACAGG	59.960	20	199	97	295	CTTTAGACGCACGAGAAGGC	60.154	20	TCTTCCTCACTCACGCACAC	60.030	20	226	112	337
c3984/f7p8/1411	1	p1	(T)10	10	1198	1207	CCTTTTCATTGGCCTTTTCA	60.046	20	TGGGTAACAACCCACAACCT	60.126	20	134	1132	1265	TTTTCATTGGCCTTTTCAGG	60.046	20	TGGGTAACAACCCACAACCT	60.126	20	132	1134	1265	AAGCCCATGAACAAACGAAG	60.110	20	TGGGTAACAACCCACAACCT	60.126	20	164	1102	1265
c3984/f7p8/1411	2	c	(T)10c(T)13	24	1319	1342	CCTTTTCATTGGCCTTTTCA	60.046	20	AAACAATATACCTATGTCACCCCC	59.327	24	243	1132	1374	TTTTCATTGGCCTTTTCAGG	60.046	20	AAACAATATACCTATGTCACCCCC	59.327	24	241	1134	1374	AAGCCCATGAACAAACGAAG	60.110	20	AAACAATATACCTATGTCACCCCC	59.327	24	273	1102	1374
c4005/f1p0/1398	1	c	(TG)20c(GT)29gca(TG)12atatacagtatgtgtgtgtgagtgtgcaagtgtgtgtgatatatagtatgtgtgtgtgcgtgtgtgtgc(GT)24ag(GT)7ag(GT)8ag(GT)8ag(GT)8ag(GT)8ag(GT)8aggc(GT)58gcgtgtgtgcgtgc(GT)43aca(TG)6ca(TG)6ca(TG)13	626	1	626	--
c4005/f1p0/1398	2	c	(T)11cttctatatatg(TA)7(T)30	67	761	827	TGTGTGCATGTGTGTGTGTG	59.624	20	TGCATCAAGACGAACAGTTAGC	60.449	22	276	592	867	TGTGTGTGCATGTGTGTGTG	59.624	20	TGCATCAAGACGAACAGTTAGC	60.449	22	278	590	867	TGTGTGTGTGCATGTGTGTG	59.624	20	TGCATCAAGACGAACAGTTAGC	60.449	22	280	588	867
c4030/f1p0/1627	1	p1	(T)10	10	1387	1396	TAGAATGACGAGGGATCCGA	60.560	20	CCCTGCGTTACTCTCACGAT	60.277	20	218	1319	1536	CCGACAGGAACCCATTGTTA	60.745	20	CCCTGCGTTACTCTCACGAT	60.277	20	202	1335	1536	TAGAATGACGAGGGATCCGA	60.560	20	TGCCTCTCCTTACTTCACCC	59.284	20	241	1319	1559
c4046/f1p24/1979	1	p3	(GGC)7	21	10	30	--
c4046/f1p24/1979	2	p3	(AGC)5	15	569	583	AAAAAGGAGGAGGTTTGCGT	60.110	20	GTCAGGGAAGTTGAGTCGCT	59.455	20	221	484	704	CGCGTTTAACCTCAAAAAGG	59.752	20	GTCAGGGAAGTTGAGTCGCT	59.455	20	234	471	704	AAAAAGGAGGAGGTTTGCGT	60.110	20	CGAGGTCAGGGAAGTTGAGT	59.300	20	225	484	708
c4055/f1p0/1358	1	p1	(T)10	10	1238	1247	TGCCTTATAGTCCCTGCTTTTT	59.311	22	TTCAGGTGAAGATATTAGTCAAGACA	58.467	26	276	1045	1320	TGCCTTATAGTCCCTGCTTTTT	59.311	22	CTTCAGGTGAAGATATTAGTCAAGACA	59.329	27	277	1045	1321	TGCCTTATAGTCCCTGCTTTTT	59.311	22	CACTTCAGGTGAAGATATTAGTCAAGA	59.329	27	279	1045	1323
c4060/f1p1/1854	1	p3	(CAG)5	15	389	403	CCTTCCCCCAGAACCTTTAC	59.799	20	GAATGTTTCCTGCCTGTGGT	59.973	20	230	276	505	ACCTTCCCCCAGAACCTTTA	59.799	20	GAATGTTTCCTGCCTGTGGT	59.973	20	231	275	505	CCCCCAGAACCTTTACATGA	59.784	20	GAATGTTTCCTGCCTGTGGT	59.973	20	226	280	505
c4067/f1p1/1192	1	c	(T)16gtaaatttacagtggataacaatcagggttacagt(A)12	63	739	801	TCTGCAATGTTTTTCCGTGA	60.234	20	GGGGGCACATGTGTCTTCTA	60.924	20	252	623	874	TTCTGCAATGTTTTTCCGTG	59.706	20	GGGGGCACATGTGTCTTCTA	60.924	20	253	622	874	TCTGCAATGTTTTTCCGTGA	60.234	20	GGGGCACATGTGTCTTCTAAA	59.985	21	251	623	873
c4077/f1p2/1531	1	p2	(AT)7	14	1517	1530	--
c4091/f11p7/1691	1	c	(GA)7gggggagggtgatggtaagaatgc(GA)7	52	1550	1601	ACGAGATGGAGTTCACCGAG	60.261	20	TCCTCTCCTTTCTTCCTCCC	59.749	20	249	1378	1626	TACCAGCAGTACCAGGAGGC	60.277	20	TCCTCTCCTTTCTTCCTCCC	59.749	20	196	1431	1626	CATGGACGAGATGGAGTTCA	59.631	20	TCCTCTCCTTTCTTCCTCCC	59.749	20	254	1373	1626
c4094/f1p15/1625	1	c	(TC)6ttagggaaggaatgggggggcggagagtggccattctgtttttctttttggtttcccg(T)10agaaggagaattgggaaaaaagtgggaaggggacgacgaggcggtcttggtggaggcagatggtcg(TC)8	162	160	321	CAAACATCACCGACTGATCG	60.112	20	CTAGACGCCGACCTTCTCAG	60.149	20	261	98	358	GAACCCAAACATCACCGACT	59.827	20	CTAGACGCCGACCTTCTCAG	60.149	20	266	93	358	CACGAACGGAGGGTTTTTAG	59.604	20	CTAGACGCCGACCTTCTCAG	60.149	20	229	130	358
c4094/f1p15/1625	2	p4	(AAAC)5	20	1340	1359	ACAGAGGCGTTTTTGGTGTC	60.156	20	CCGTTGGTGTTTTTGTTGTG	59.898	20	273	1305	1577	GTTTTTGGTGTCCAGCTTCC	59.574	20	CCGTTGGTGTTTTTGTTGTG	59.898	20	265	1313	1577	TTGGTGTCCAGCTTCCCTAA	60.626	20	CCGTTGGTGTTTTTGTTGTG	59.898	20	261	1317	1577
c4096/f2p5/1646	1	p1	(T)10	10	1178	1187	TCAGTGGGACCTTTCTGTCA	59.230	20	GTGGCTATTCCTGGCATTGT	59.962	20	278	1154	1431	TCAGTGGGACCTTTCTGTCA	59.230	20	GTGTGGCTATTCCTGGCATT	59.962	20	280	1154	1433	TCAGTGGGACCTTTCTGTCA	59.230	20	GCTATTCCTGGCATTGTTGG	60.469	20	275	1154	1428
c4101/f1p1/1653	1	p1	(T)16	16	931	946	CAGGAAAGCATTGGATCGTT	60.074	20	CTGCATTGCATGTCTCACACT	59.920	21	170	813	982	AACAGGAAAGCATTGGATCG	60.074	20	CTGCATTGCATGTCTCACACT	59.920	21	172	811	982	CAGGAAAGCATTGGATCGTT	60.074	20	TGCATTGCATGTCTCACACT	58.816	20	169	813	981
c4112/f1p17/1330	1	p3	(AAG)5	15	784	798	TTAATGCCAGGTGGACAACA	59.964	20	TACACTTTCCCGAAGCATCC	60.074	20	261	654	914	CCTCTTAATGCCAGGTGGAC	59.550	20	TACACTTTCCCGAAGCATCC	60.074	20	265	650	914	CGGAAAGGAGAATTTGTTGC	59.685	20	TCAATGGGGCTTGTATTTCC	59.762	20	263	612	874
c4114/f1p1/1555	1	c	(CA)6ctctctctgtct(CA)24(TA)7	86	1241	1326	TTTGCATTACACATAAACACACG	58.603	23	TTCTTGATAAAGCACATGGAATG	59.133	23	250	1201	1450	GCACATGAAGACATAGAGGGG	59.565	21	GCACATGGAATGTATAGTTTTATTCCT	59.958	27	276	1164	1439	TTTGCATTACACATAAACACACG	58.603	23	TCTTGATAAAGCACATGGAATG	57.781	22	249	1201	1449
c4129/f4p8/1517	1	p1	(T)10	10	1201	1210	CCTTTTCATTGGCCTTTTCA	60.046	20	TGGGTAACAACCCACAACCT	60.126	20	134	1135	1268	TTTTCATTGGCCTTTTCAGG	60.046	20	TGGGTAACAACCCACAACCT	60.126	20	132	1137	1268	AAGCCCATGAACAAACGAAG	60.110	20	TGGGTAACAACCCACAACCT	60.126	20	164	1105	1268
c4129/f4p8/1517	2	c	(T)10c(T)13	24	1322	1345	CACTGCCAAGCAGAGAATTG	59.591	20	AAAATCCTCCAAAAATGGGG	59.992	20	213	1276	1488	TGCCAAGCAGAGAATTGAAA	59.542	20	AAAATCCTCCAAAAATGGGG	59.992	20	210	1279	1488	CACTGCCAAGCAGAGAATTG	59.591	20	CACACTGGAGTAGGCAGGGT	60.174	20	173	1276	1448
c4146/f1p4/1311	1	p1	(T)11	11	109	119	GGAAAAGAAATGGCGAGTGA	60.192	20	GGGCTGAAAACATACCACCA	60.755	20	257	26	282	ATGTGGAAAAGAAATGGCGA	60.448	20	GGGCTGAAAACATACCACCA	60.755	20	261	22	282	GGAAAAGAAATGGCGAGTGA	60.192	20	GACAGGGCTGAAAACATACCA	59.985	21	261	26	286
c4146/f1p4/1311	2	p2	(TC)6	12	659	670	TGTATTGCGATTTTGTCCTTTTT	59.898	23	ATCAACACAGGTGAATGCCA	59.967	20	102	617	718	TGTATTGCGATTTTGTCCTTTT	58.676	22	ATCAACACAGGTGAATGCCA	59.967	20	102	617	718	TGTATTGCGATTTTGTCCTTT	57.327	21	ATCAACACAGGTGAATGCCA	59.967	20	102	617	718
c4146/f1p4/1311	3	c	(A)14gt(A)10	26	995	1020	TGGACTTGTGATCCTAAAATGG	58.949	22	TCTTCAAAGTGGAAACTCAGGA	58.955	22	254	880	1133	TGGACTTGTGATCCTAAAATGG	58.949	22	CATCTTCAAAGTGGAAACTCAGG	60.151	23	256	880	1135	TTGGACTTGTGATCCTAAAATGG	60.223	23	TCTTCAAAGTGGAAACTCAGGA	58.955	22	255	879	1133
c4159/f1p187/1905	1	p1	(T)21	21	1420	1440	GTGCCCAGTCATTGGAGTTT	59.973	20	CTGTTCACGTGGTTGTGGTC	60.047	20	181	1311	1491	GTGCCCAGTCATTGGAGTTT	59.973	20	GACTGTTCACGTGGTTGTGG	60.047	20	183	1311	1493	CAGTTTGTGCCCAGTCATTG	60.152	20	CTGTTCACGTGGTTGTGGTC	60.047	20	187	1305	1491
c4166/f2p3/1594	1	c	(CA)6ctctctctgtctctcacacacatatgtaacatacatactcacatatatacacacacatacacacacacatgcacacaatgtgtgtg(TA)12	122	1240	1361	TTTGCATTACACATAAACACACG	58.603	23	GCACATGGAATGTATAGTTTTATTCCT	59.958	27	275	1200	1474	GGCTCGAGCACTTGAAGACA	61.688	20	AGGAATTTTTATATTACATTCCCTGTA	57.067	27	262	1156	1417	GCTCGAGCACTTGAAGACAT	58.187	20	AGGAATTTTTATATTACATTCCCTGTA	57.067	27	261	1157	1417
c4175/f1p24/1828	1	p2	(AT)9	18	1782	1799	--
c4185/f2p3/1134	1	p1	(A)13	13	320	332	GAAGAGGAGGCGGAGGTAGT	59.840	20	CTGTTGTTCTTCCTCCCTGG	59.691	20	167	192	358	TGCCAGCAAACAGAGAAAAA	59.585	20	TTTGACACATGGTCCGAGAA	60.088	20	257	293	549	TGCCAGCAAACAGAGAAAAA	59.585	20	TTTTGACACATGGTCCGAGA	60.088	20	258	293	550
c4198/f1p77/1306	1	c	(A)22gaaaaagaaaaaagaatttaccgacagaacctcgagcgaaatcttgagcaaacttgaacatgtggaaaacaataaaagacaatgaccagt(A)32	144	983	1126	TCGACTGGGTTAAGGACCAC	59.966	20	TCATCAATCACTCTGCCTCG	59.942	20	249	923	1171	CTCGACTGGGTTAAGGACCA	60.103	20	TCATCAATCACTCTGCCTCG	59.942	20	250	922	1171	CACCTCGACTGGGTTAAGGA	60.103	20	TCATCAATCACTCTGCCTCG	59.942	20	253	919	1171
c4216/f1p0/1281	1	c	(GA)10ggagggaaagtgagtgagagagatagagagggggagggaaagtgagtgagtgagagagagaggagggagggaaagtgact(GA)9	118	609	726	CTTCAAGGAGTACAACGCCG	60.817	20	CCTCCCTCCCTCTCTCTCTC	59.489	20	252	548	799	CTTCAAGGAGTACAACGCCG	60.817	20	TCACTCACTTTCCCTCCTCC	59.228	20	230	548	777	CTTCAAGGAGTACAACGCCG	60.817	20	TCAGTCACTTTCCCTCCCTC	59.228	20	264	548	811
c4226/f1p0/1704	1	p3	(GGA)6	18	125	142	CTACAGAAGATGGGGAAGCG	59.830	20	GCTACTGGGGTCAATGAGGA	60.073	20	142	94	235	CTACAGAAGATGGGGAAGCG	59.830	20	TCATACACATATCCCCGGCT	60.177	20	159	94	252	CTACAGAAGATGGGGAAGCG	59.830	20	TGACGATCCTGAGTCAATGC	59.794	20	277	94	370
c4254/f1p7/1880	1	p1	(C)95	95	495	589	CAGCATGACACCCATGACTC	60.121	20	CGAGTCCTTGAAGGCGATAG	59.971	20	249	420	668	CATGACACCCATGACTCGAC	59.962	20	GTCCTTGAAGGCGATAGACG	59.836	20	243	423	665	CAGCATGACACCCATGACTC	60.121	20	GTCCTTGAAGGCGATAGACG	59.836	20	246	420	665
c4271/f2p0/1897	1	p1	(T)17	17	1573	1589	AGGAAACCAGTAGTGCCAGC	59.357	20	AGGCACTTAGCACACTGCTC	58.272	20	261	1486	1746	AGGAAACCAGTAGTGCCAGC	59.357	20	CAGGCACTTAGCACACTGCTC	61.180	21	262	1486	1747	AAACCAGTAGTGCCAGCATTC	59.256	21	GGCACTTAGCACACTGCTCTT	59.699	21	257	1489	1745
c4271/f2p0/1897	2	p1	(A)10	10	1718	1727	AGGAAACCAGTAGTGCCAGC	59.357	20	AGGCACTTAGCACACTGCTC	58.272	20	261	1486	1746	AGGAAACCAGTAGTGCCAGC	59.357	20	CAGGCACTTAGCACACTGCTC	61.180	21	262	1486	1747	AAACCAGTAGTGCCAGCATTC	59.256	21	GGCACTTAGCACACTGCTCTT	59.699	21	257	1489	1745
c4278/f1p0/1313	1	p2	(AT)6	12	10	21	--
c4278/f1p0/1313	2	p1	(T)20	20	630	649	AAGGTGGTATGGATGCTTGG	59.813	20	GCAATGTCCCCTATGAGGAA	59.894	20	206	555	760	AAGGTGGTATGGATGCTTGG	59.813	20	AATGTCTACGCAATGTCCCC	59.820	20	215	555	769	TCCTCCCTGGAGAGAATGAA	59.731	20	GCAATGTCCCCTATGAGGAA	59.894	20	248	513	760
c4288/f1p5/1788	1	p1	(T)26	26	1	26	--
c4288/f1p5/1788	2	c	(GT)6ctgtgtgc(GT)6	32	810	841	TTCGTCAAAGAAAACGGACA	59.293	20	CACGCACACACACATTTTGA	60.204	20	229	636	864	TTCGTCAAAGAAAACGGACA	59.293	20	AACATTCACACACACACGCA	59.622	20	249	636	884	TGATGCCACATGAACAGCAT	61.132	20	CACGCACACACACATTTTGA	60.204	20	137	728	864
c4288/f1p5/1788	3	p1	(A)12	12	979	990	TCAAAATGTGTGTGTGCGTG	60.204	20	GCTTATCAAGATATGGCCCAG	58.684	21	262	845	1106	TCAAAATGTGTGTGTGCGTG	60.204	20	TGCTTATCAAGATATGGCCC	57.667	20	263	845	1107	TCAAAATGTGTGTGTGCGTG	60.204	20	AAGATATGGCCCAGAGTTTCA	58.659	21	255	845	1099
c4301/f2p46/1694	1	p1	(T)11	11	1178	1188	TTTTGGATGCTGCATTTACG	59.702	20	CCTCGGGTTGTGATCTTGTT	59.966	20	268	1068	1335	TTTTGGATGCTGCATTTACG	59.702	20	TCCACGGCACTCATTATTCA	60.073	20	182	1068	1249	TTTTGGATGCTGCATTTACG	59.702	20	TTGTTCCACGGCACTCATTA	60.111	20	186	1068	1253
c4304/f1p3/1615	1	p4	(TTTC)5	20	1592	1611	--
c4308/f2p2/1027	1	c	(AAG)5attgcagcgaacgttaccaatggggcagccccagagcagaca(AAG)6	75	245	319	GTTGAACAGGAGACTTCGGC	59.851	20	ATCAACTGTTTCCCCAGCAC	59.973	20	194	172	365	GTTGAACAGGAGACTTCGGC	59.851	20	TGTTGGTTCTTGCCCTTTTC	60.088	20	174	172	345	ACAGGAGACTTCGGCAAATG	60.255	20	ATCAACTGTTTCCCCAGCAC	59.973	20	189	177	365
c4322/f1p5/1802	1	c	(T)16aggggggacttagaaagggaggaaga(T)10	52	554	605	TCCCTTCGGAGATTCGTCTA	59.767	20	GGTTAAAGGTCCCCGAAAAA	60.157	20	265	383	647	TCCCTTCGGAGATTCGTCTA	59.767	20	AGGTTAAAGGTCCCCGAAAA	59.808	20	266	383	648	TTCGTCTACCGGATTTTGGA	60.439	20	AGAGGTTAAAGGTCCCCGAA	59.934	20	256	395	650
c4322/f1p5/1802	2	p2	(TC)15	30	828	857	TTGTATGTTTTTGGCTCCCC	59.801	20	TATGATCGCCTTGTCGTTTG	59.688	20	263	694	956	TTCGGGGACCTTTAACCTCT	59.934	20	GGGGGCTTATGGACTCTTTT	59.420	20	276	631	906	TTTTTCGGGGACCTTTAACC	60.157	20	GGGGGCTTATGGACTCTTTT	59.420	20	279	628	906
c4322/f1p5/1802	3	p2	(AG)7	14	1180	1193	TCCTGGACTCTGTTGACACG	59.864	20	TGTGTCTTTCTCGGTCTCGAT	59.859	21	250	1004	1253	TCCTGGACTCTGTTGACACG	59.864	20	CGGTCTCGATCTCTGTCTCTG	60.143	21	239	1004	1242	GAGAACTGGGTCGAAAGGTG	59.697	20	TGTGTCTTTCTCGGTCTCGAT	59.859	21	159	1095	1253
c4322/f1p5/1802	4	c	(AGAA)6aagacaaaaacagagacaaagacgagaccgagaaagacacacaaacagaaagagagaa(AG)8	98	1309	1406	TCGAGACCGAGAAAGACACA	59.545	20	AAAGCAATTGCCTGCTCACT	60.022	20	266	1234	1499	GGGTGCATAGGCAAAGAGAG	59.836	20	TGTGCCTGACTTTATGGCCT	60.657	20	270	1165	1434	AGGGTGCATAGGCAAAGAGA	59.836	20	TGTGCCTGACTTTATGGCCT	60.657	20	271	1164	1434
c4322/f1p5/1802	5	c	(AG)6g(GA)21	55	1657	1711	TCCCAAATGAGGATAAACGC	59.901	20	TTACAGACACGCCACAAACC	59.615	20	253	1547	1799	GGAAGAGAGAGAGGGAGGGA	59.883	20	TTACAGACACGCCACAAACC	59.615	20	169	1631	1799	ACCCCTCCCAAATGAGGATA	60.517	20	GCCACAAACCCTGCATCTAT	59.962	20	248	1542	1789
c4333/f5p1/1969	1	p1	(T)11	11	582	592	TGGCTTGCAGAAGTTTGTTTC	60.414	21	CAATGCCTGTTGACAAGTTCA	59.749	21	275	441	715	TGGCTTGCAGAAGTTTGTTT	58.554	20	CAATGCCTGTTGACAAGTTCA	59.749	21	275	441	715	GATGGCTTGCAGAAGTTTGTT	59.373	21	CAATGCCTGTTGACAAGTTCA	59.749	21	277	439	715
c4333/f5p1/1969	2	c	(T)12caaataattgatactattctgtaatcaagatgcgatggtttggttatattttattt(A)18	86	1304	1389	TCTGAAATCTCCATTGGTTCTG	59.170	22	GCCCATGATTTGACTCCCTA	59.894	20	260	1248	1507	TGTCTGAAATCTCCATTGGTTC	59.031	22	GCCCATGATTTGACTCCCTA	59.894	20	262	1246	1507	GTCTGAAATCTCCATTGGTTCTG	59.990	23	GCCCATGATTTGACTCCCTA	59.894	20	261	1247	1507
c4334/f2p115/1339	1	p3	(TTA)7	21	483	503	TTCGGATCGTTGTTCTTAACG	60.117	21	AGCAGTAATGATAGTTGTGATGATG	57.445	25	198	334	531	TTCGGATCGTTGTTCTTAACG	60.117	21	TGATGAAATAATCGTAATGATAATGG	58.363	26	242	334	575	TCGGATCGTTGTTCTTAACG	58.771	20	AGCAGTAATGATAGTTGTGATGATG	57.445	25	197	335	531
c4341/f4p6/1184	1	p1	(T)12	12	914	925	CCACAAAATGTGTAAGGGTATGG	60.381	23	CAGCAGAGAAACGAATGCTG	59.740	20	178	865	1042	TGTGTACCTCCACTATCCACAAA	59.411	23	CAGCAGAGAAACGAATGCTG	59.740	20	194	849	1042	TTGTGTACCTCCACTATCCACAA	59.411	23	CAGCAGAGAAACGAATGCTG	59.740	20	195	848	1042
c4344/f1p0/1413	1	p1	(A)10	10	1152	1161	TCCTAAGCCAGGACCTACAAG	58.473	21	GTGACGTTTTGGGTTGGACT	59.867	20	183	1051	1233	TCCTAAGCCAGGACCTACAAGT	59.300	22	GTGACGTTTTGGGTTGGACT	59.867	20	183	1051	1233	GGAATGTAGATCCTAAGCCAGG	59.114	22	GTGACGTTTTGGGTTGGACT	59.867	20	193	1041	1233
c4361/f5p24/1114	1	p1	(A)10	10	809	818	TGCTGAAGGTCTTCATGTCG	59.984	20	ATTTGCATCATCGCAGTGTT	59.156	20	280	593	872	GCATAGCTCCGTGTTCACCT	60.285	20	ATTTGCATCATCGCAGTGTT	59.156	20	195	678	872	TGCTGAAGGTCTTCATGTCG	59.984	20	TGCATCATCGCAGTGTTGT	59.840	19	277	593	869
c4372/f4p15/1904	1	p3	(ATT)7	21	1727	1747	CATGCATATCAACCCGGTAA	59.257	20	CATAACACCCGTGCATCATC	59.805	20	226	1582	1807	CATGCATATCAACCCGGTAA	59.257	20	CCGAAGATTCGTGTTGTGAA	59.691	20	196	1582	1777	GCCTGGCACAATTTTAACAAA	59.992	21	CATAACACCCGTGCATCATC	59.805	20	119	1689	1807
c4373/f1p0/1125	1	p1	(A)12	12	987	998	AGCAAATCAGGCTGTTCCAT	59.700	20	ACAAGGCACAGATTTCCTGC	60.263	20	259	775	1033	AGCAAATCAGGCTGTTCCAT	59.700	20	AAGGCACAGATTTCCTGCAT	59.700	20	257	775	1031	AAAGCAAATCAGGCTGTTCC	59.316	20	ACAAGGCACAGATTTCCTGC	60.263	20	261	773	1033
c4380/f1p3/1695	1	p2	(AT)6	12	162	173	TGGAGGTGACAGAATCATCG	59.631	20	GGCCAACTCAGCAACAGATT	60.263	20	257	6	262	CGAAGAATCGTGCATGACAG	60.413	20	GGCCAACTCAGCAACAGATT	60.263	20	208	55	262	GGAGGTGACAGAATCATCGG	60.475	20	GGCCAACTCAGCAACAGATT	60.263	20	256	7	262
c4381/f2p1/1116	1	c	(GAG)7gaagaggagatggaagaagaggaagaggaggagggtgaagaggaagaggatgagggt(GAAGAG)5	108	817	924	CACAGCAGCACCACCTAAAA	59.904	20	ATGGTTCCTTCAGCCTGGTA	59.550	20	230	755	984	CACAGCAGCACCACCTAAAA	59.904	20	AATTCATCTGCAGGCATGGT	60.492	20	245	755	999	CACAGCAGCACCACCTAAAA	59.904	20	ATTCATCTGCAGGCATGGTT	60.492	20	244	755	998
c4390/f2p0/1922	1	p3	(GCC)8	24	41	64	CAATGTTTGGGTTGGGACTC	60.210	20	GGCATTTGGTGCCTACCTTA	59.960	20	116	10	125	CAATGTTTGGGTTGGGACTC	60.210	20	TTCCTCTTGCGGTCTCTGAT	59.950	20	266	10	275	CAATGTTTGGGTTGGGACTC	60.210	20	CACATCGCACGACTCATCTT	59.862	20	224	10	233
c4407/f9p18/1661	1	p2	(CT)6	12	37	48	AGTGTTGCCCCAACAGCC	62.129	18	GTCGTCCTTCCTCTCCCTCT	59.807	20	145	0	144	AGTGTTGCCCCAACAGCC	62.129	18	AGTCGTCCTTCCTCTCCCTC	59.807	20	146	0	145	AGTGTTGCCCCAACAGCC	62.129	18	GAGTCGTCCTTCCTCTCCCT	59.807	20	147	0	146
c4407/f9p18/1661	2	p2	(CT)10	20	412	431	TGGCTTCAACCCACACTTTC	61.075	20	TAATGGGGGCGAATGTAATG	60.528	20	268	258	525	TGGCTTCAACCCACACTTTC	61.075	20	ACTAATGGGGGCGAATGTAA	59.297	20	270	258	527	TGGCTTCAACCCACACTTTC	61.075	20	AACTAATGGGGGCGAATGTA	59.297	20	271	258	528
c4407/f9p18/1661	3	p1	(T)11	11	685	695	TGTGCTTACCTTCTGAGGCA	59.591	20	GCAGCCCATAAAGACGATGT	60.103	20	168	595	762	CATTACATTCGCCCCCATTA	60.528	20	GCAGCCCATAAAGACGATGT	60.103	20	257	506	762	TGTGCTTACCTTCTGAGGCA	59.591	20	AGCAGCCCATAAAGACGATG	60.235	20	169	595	763
c4407/f9p18/1661	4	p1	(T)12	12	933	944	ACATCGTCTTTATGGGCTGC	60.103	20	CAGCGTGGATTTAAGAGCCT	59.476	20	237	743	979	CATCGTCTTTATGGGCTGCT	60.235	20	CAGCGTGGATTTAAGAGCCT	59.476	20	236	744	979	TGAAGGAGGTGTCCTAAGCG	60.388	20	CAGCGTGGATTTAAGAGCCT	59.476	20	170	810	979
c4407/f9p18/1661	5	p1	(A)15	15	1484	1498	TTCTCCTGCAACAAGCCTTT	59.993	20	ATTCGGGGACATGTGTCAGT	60.246	20	256	1403	1658	TTCTCCTGCAACAAGCCTTT	59.993	20	TCATGTGCGTGTGAAGAGGT	60.319	20	161	1403	1563	TCTTCTCCTGCAACAAGCCT	60.134	20	ATTCGGGGACATGTGTCAGT	60.246	20	258	1401	1658
c4415/f1p1/1215	1	p2	(GT)47	94	451	544	GTCCAGTGCTGGGTCAGTG	60.311	19	TCAACATCCTGCATAAATGAAAA	59.485	23	268	387	654	GTCCAGTGCTGGGTCAGTG	60.311	19	TTCAACATCCTGCATAAATGAAA	59.485	23	269	387	655	CAGTGCTGGGTCAGTGGAG	60.461	19	TCAACATCCTGCATAAATGAAAA	59.485	23	265	390	654
c4426/f1p2/1813	1	p2	(AT)8	16	1079	1094	TCTGCATTAAAGCTGGAGAACA	60.018	22	CTGGAGTGGATTGTGCATTG	60.112	20	126	1007	1132	TCTGCATTAAAGCTGGAGAACA	60.018	22	ATTGTGCATTGCGTGAGCTA	60.432	20	117	1007	1123	TCTGCATTAAAGCTGGAGAACA	60.018	22	TTGTGCATTGCGTGAGCTAT	60.432	20	116	1007	1122
c4432/f9p5/1155	1	p3	(CTG)6	18	342	359	AGAGACCAAAGAAGTGGCGA	59.989	20	GCAAGCATCCAAGCAGTGTA	60.019	20	254	306	559	GAGAGACCAAAGAAGTGGCG	59.989	20	GCAAGCATCCAAGCAGTGTA	60.019	20	255	305	559	GAGAGACCAAAGAAGTGGCG	59.989	20	CAGTGTAGCCACACCCATTG	60.025	20	242	305	546
c4454/f1p11/1694	1	p1	(T)14	14	1264	1277	TTGGCTGAGTGTAATGCCTTT	59.761	21	CCAAGCAAAGTGCACCAATA	59.729	20	272	1128	1399	TTGGCTGAGTGTAATGCCTTT	59.761	21	ACCAAGCAAAGTGCACCAAT	60.559	20	273	1128	1400	TGGCTGAGTGTAATGCCTTT	58.379	20	CCAAGCAAAGTGCACCAATA	59.729	20	271	1129	1399
c4458/f2p3/1680	1	p2	(AT)7	14	1231	1244	TTCAGCACGAGATAATTGCG	59.976	20	TTGGATCCATTTCATGTAGCTT	58.582	22	196	1076	1271	TGTCGCTGTGGGACATTTTA	60.111	20	TTGGATCCATTTCATGTAGCTT	58.582	22	240	1032	1271	TTCAGCACGAGATAATTGCG	59.976	20	GCAATTAATTTTACGAAGCCAA	58.386	22	256	1076	1331
c4463/f5p10/1337	1	c	(A)22cagtggaaaggctgtagaaagctataaaaggaatcatcgtctgtcaacagtaaaagcaa(T)13	94	1034	1127	TTGCACCATAATAGTGTAGGTTTTTC	59.764	26	CCATACAGGCACTGGTGGTA	59.440	20	279	978	1256	TGCACCATAATAGTGTAGGTTTTTC	58.628	25	CCATACAGGCACTGGTGGTA	59.440	20	278	979	1256	GCACCATAATAGTGTAGGTTTTTCA	58.628	25	CCATACAGGCACTGGTGGTA	59.440	20	277	980	1256
c4467/f6p1/1485	1	p1	(T)16	16	675	690	TTGATAAGCCTTCCATTGGC	60.038	20	TAAAAGAAATCCTCCCCGCT	60.034	20	280	480	759	TTGATAAGCCTTCCATTGGC	60.038	20	AAAAGAAATCCTCCCCGCTA	60.034	20	279	480	758	ATGTCCTTCGGCAATACTCG	60.096	20	TAAAAGAAATCCTCCCCGCT	60.034	20	149	611	759
c4471/f1p34/1338	1	p2	(GA)13	26	1159	1184	CTTTCGAGTGTGTTGCCAGA	60.025	20	CTCTCTCCCTCTGTCTCCCC	60.336	20	117	1091	1207	CTTTCGAGTGTGTTGCCAGA	60.025	20	TACCCTTCCCTCCCTCTCTC	59.630	20	162	1091	1252	CTTTCGAGTGTGTTGCCAGA	60.025	20	TCTCTCCCTCCCTACCCTTC	59.630	20	174	1091	1264
c4472/f1p1/1460	1	c	(T)11c(T)10	22	1111	1132	TCCTTCATGGTCCATTGTGA	59.893	20	TGCTGTTGTGATGCTGTCAA	60.029	20	254	967	1220	TCCTTCATGGTCCATTGTGA	59.893	20	GGATGCTGTTGTGATGCTGT	59.714	20	257	967	1223	TCCTTCATGGTCCATTGTGA	59.893	20	GTGGATGCTGTTGTGATGCT	59.714	20	259	967	1225
c4474/f1p1/1109	1	p3	(CGG)6	18	426	443	CCGTCAAGTGGTTCGTCC	60.088	18	AGTCACACGCTCTGGGAAGT	59.907	20	162	365	526	CCGTCAAGTGGTTCGTCC	60.088	18	AACCTTGCCCATAACCCTCT	59.827	20	240	365	604	CCGTCAAGTGGTTCGTCC	60.088	18	AAACCTTGCCCATAACCCTC	60.187	20	241	365	605
c4475/f5p9/1311	1	c	(TG)6(T)15	27	1220	1246	TCAGGAAGTGGCAGAGAGGT	59.986	20	GGGGCGTACATCACTTAACAA	59.875	21	167	1112	1278	CTCAGGAAGTGGCAGAGAGG	60.127	20	GGGGCGTACATCACTTAACAA	59.875	21	168	1111	1278	ACTGCCAAACTGCCTGTACC	60.179	20	GGGGCGTACATCACTTAACAA	59.875	21	275	1004	1278
c4476/f1p4/1828	1	p1	(A)35	35	1792	1826	--
c4484/f1p42/1102	1	p1	(A)13	13	653	665	AAAAAGCTGGGTGTGTTTTGA	59.640	21	AATGCAACCACGGCTCTTAC	60.140	20	272	617	888	AAAAAGCTGGGTGTGTTTTGA	59.640	21	ATGCAACCACGGCTCTTACT	59.763	20	271	617	887	AAAAGCTGGGTGTGTTTTGA	58.256	20	AATGCAACCACGGCTCTTAC	60.140	20	271	618	888
c4490/f1p3/1167	1	p2	(TA)6	12	989	1000	TCATTATTCGGAGGACGAGG	60.029	20	AACATGCGTGTCACTGGAAA	60.160	20	122	943	1064	ATCAACAACCCCAGCATCTC	59.934	20	AACATGCGTGTCACTGGAAA	60.160	20	211	854	1064	AAATCAACAACCCCAGCATC	59.797	20	AACATGCGTGTCACTGGAAA	60.160	20	213	852	1064
c4496/f1p18/1483	1	p3	(TAA)5	15	1453	1467	--
c4508/f1p24/1659	1	p2	(AT)7	14	1622	1635	--
c4529/f1p10/1125	1	p3	(AGG)5	15	541	555	GAGAAGTCAGCCTCACCCTG	59.986	20	GCAGATCCTTCCCTCTTCCT	59.778	20	230	381	610	GAGAAGTCAGCCTCACCCTG	59.986	20	GGAGCAGATCCTTCCCTCTT	59.778	20	233	381	613	GAGAAGTCAGCCTCACCCTG	59.986	20	AGCAGATCCTTCCCTCTTCC	59.778	20	231	381	611
c4545/f1p0/1229	1	p1	(A)13	13	83	95	TCAACATCGTTGGTCCAAAA	59.941	20	GAATTTCGCCTCACCTATGC	59.674	20	109	45	153	TCAACATCGTTGGTCCAAAA	59.941	20	CGGCAATCATCCTATTCCTC	59.486	20	224	45	268	TCAACATCGTTGGTCCAAAA	59.941	20	TCGGCAATCATCCTATTCCT	59.486	20	225	45	269
c4550/f1p0/1527	1	p1	(T)11	11	1379	1389	ATCCCATGGAGACGACAGAC	59.928	20	TTTCAATTTTCTTTTTGCATTTCA	59.990	24	224	1218	1441	GAGCACAGTCGAATTGTGGA	59.837	20	TTTCAATTTTCTTTTTGCATTTCA	59.990	24	182	1260	1441	GGAAAAGAAATGGCGAGTGA	60.192	20	TTTCAATTTTCTTTTTGCATTTCA	59.990	24	146	1296	1441
c4563/f1p4/1164	1	p1	(T)11	11	425	435	CTACCCCTTCCCTCCTCAAG	60.060	20	GGTGGACCACTGTCAGGACT	60.006	20	208	299	506	CCCTCAGTAAAGGTACCGCA	60.125	20	GGTGGACCACTGTCAGGACT	60.006	20	160	347	506	CCGCAGTATGCTCCTAGGTC	59.859	20	GGTGGACCACTGTCAGGACT	60.006	20	145	362	506
c4563/f1p4/1164	2	p1	(T)20	20	591	610	GAGGGTTTGTCACTCCCAAG	59.549	20	GCATTCTTCAATACAGCAGGC	59.866	21	250	469	718	CCAAGTCCTGACAGTGGTCC	60.563	20	GCATTCTTCAATACAGCAGGC	59.866	21	235	484	718	CCCAAGTCCTGACAGTGGTC	60.563	20	GCATTCTTCAATACAGCAGGC	59.866	21	236	483	718
c4565/f1p1/1266	1	p3	(AGG)5	15	448	462	GTGAACACCAACTGCCCTCT	60.159	20	GTCCTTCCTCTTCCACCTCC	60.050	20	180	357	536	GTGAACACCAACTGCCCTCT	60.159	20	GGTCCTTCCTCTTCCACCTC	60.050	20	181	357	537	GTGAACACCAACTGCCCTCT	60.159	20	GAGGTCCTTCCTCTTCCACC	60.050	20	183	357	539
c4586/f2p14/1073	1	p1	(T)14	14	12	25	--
c4591/f1p5/1460	1	c	(T)11c(T)11	23	949	971	ATGCAGAACGACAGATTCCC	60.081	20	GCATGTACAAACATGTGCCC	59.854	20	212	850	1061	TTCGCTCTAATGCACACCAC	59.871	20	GCATGTACAAACATGTGCCC	59.854	20	273	789	1061	ACAACCTGGAATGGGGGTAT	60.306	20	GCATGTACAAACATGTGCCC	59.854	20	248	814	1061
c4593/f2p2/1807	1	p1	(T)12	12	1047	1058	CCGTTTTCGACATCTGGTTT	59.971	20	TGAAATGGGCTTGTGAATGA	60.049	20	232	1020	1251	AGGAAAGTAGCGCTCCATCA	59.978	20	CCATTCAAGGAGTTGGCTGT	60.111	20	200	942	1141	AGGAAAGTAGCGCTCCATCA	59.978	20	CACCATTCAAGGAGTTGGCT	60.111	20	202	942	1143
c4593/f2p2/1807	2	p1	(T)12	12	1750	1761	AGGACGTTGGCAATGTTCAG	61.096	20	TTTTGCAATCACTGGCCATA	60.073	20	126	1670	1795	GGACGTTGGCAATGTTCAG	60.104	19	TTTTGCAATCACTGGCCATA	60.073	20	125	1671	1795	GACGTTGGCAATGTTCAGC	60.265	19	TTTTGCAATCACTGGCCATA	60.073	20	124	1672	1795
c4603/f2p14/1149	1	p3	(GTG)6	18	124	141	TGGAGAACGGATGGAAAGAC	60.050	20	GCCATCTTCATCTTCTTCGC	59.923	20	145	91	235	TGGAGAACGGATGGAAAGAC	60.050	20	GATGGGCGTGACTTCTCTTC	59.810	20	123	91	213	TGGAGAACGGATGGAAAGAC	60.050	20	GTCCCTCAATGAAGCCTCTG	59.803	20	214	91	304
c4617/f3p22/1906	1	p3	(GAG)5	15	1129	1143	TTTATGGGCAGGACGAAGTC	60.074	20	TCCTCCTCCTCCTCTTCCTC	59.883	20	218	954	1171	GCCTGTGTACGAGGAGGAAG	59.867	20	CCAACTGATCGTTGACTCCA	59.676	20	252	1076	1327	AGCCTGTGTACGAGGAGGAA	59.867	20	CCAACTGATCGTTGACTCCA	59.676	20	253	1075	1327
c4621/f9p22/1438	1	c	(T)10ag(T)14	26	692	717	GCCTGGCTCTTGTGAAGAAA	60.517	20	TTTCCTGCTGACAGTGAACATT	59.780	22	218	548	765	GCCTGGCTCTTGTGAAGAAA	60.517	20	TTCCTGCTGACAGTGAACATTT	59.780	22	217	548	764	CAAGGCCATGCTGCTCTAGT	60.559	20	TTCCTGCTGACAGTGAACATTT	59.780	22	165	600	764
c4626/f1p83/1532	1	p2	(TG)6	12	797	808	GAGGCACCCATTACATGCTC	60.492	20	GGTCTACATGATGAGGCGGT	59.957	20	153	755	907	GAGGCACCCATTACATGCTC	60.492	20	AGGTCTACATGATGAGGCGG	60.096	20	154	755	908	GAGGCACCCATTACATGCTC	60.492	20	GTGGCTAACTGCGGATCATT	60.103	20	187	755	941
c4626/f1p83/1532	2	p1	(A)57	57	1469	1525	--
c4639/f7p3/1610	1	p2	(GA)6	12	1213	1224	CAAGGCGTTTCCTGAAGAAG	59.986	20	CACACACACAACATCGAACG	59.616	20	268	1111	1378	GCGTTTCCTGAAGAAGTTGG	59.853	20	CACACACACAACATCGAACG	59.616	20	264	1115	1378	TTTCCTGAAGAAGTTGGCGT	59.853	20	CACACACACAACATCGAACG	59.616	20	261	1118	1378
c4639/f7p3/1610	2	c	(TG)30agtgtga(GT)8	83	1370	1452	ACGTGTGTGATTCGTTCGAT	59.014	20	TCCAGTACATCGGGAAAACA	58.973	20	175	1347	1521	ACGTGTGTGATTCGTTCGAT	59.014	20	CATCGGGAAAACATGAGAATC	59.377	21	168	1347	1514	GAGGGAACGAGTTCGTTTTT	58.293	20	TCGGGAAAACATGAGAATCA	59.049	20	247	1266	1512
c4645/f16p5/1493	1	p3	(GGA)6	18	135	152	CCGCAAGAACCGATTGTAGT	60.132	20	TCCTCTGTCTCCTCCACCAC	60.243	20	163	25	187	CCGCAAGAACCGATTGTAGT	60.132	20	CTCCTCCACCACGACCTCTA	60.252	20	155	25	179	CCGATTGTAGTGTTTGCACG	60.172	20	TCCTCTGTCTCCTCCACCAC	60.243	20	154	34	187
c4648/f6p4/1752	1	p1	(A)13	13	1650	1662	TGTTCTCTGATCAAATCTGTTGC	59.373	23	AACACACATTTTGCATGAGCA	60.173	21	172	1559	1730	GTGTTCTCTGATCAAATCTGTTGC	60.179	24	AACACACATTTTGCATGAGCA	60.173	21	173	1558	1730	TGATCAAATCTGTTGCTTAAAGG	58.445	23	AACACACATTTTGCATGAGCA	60.173	21	165	1566	1730
c4656/f2p2/1620	1	p2	(GT)7	14	1056	1069	GTCACACATGTCCCACTTGC	60.013	20	GAAGGGTTCTATCCATCCCC	59.588	20	152	973	1124	GTTGCCAGTCACACATGTCC	60.013	20	GAAGGGTTCTATCCATCCCC	59.588	20	159	966	1124	GTTGCCAGTCACACATGTCC	60.013	20	CAATGTGAAAGTGATGGCGT	59.572	20	134	966	1099
c4662/f4p0/1108	1	p2	(CA)11	22	888	909	AAAACCAATGGGGACGAAAT	60.411	20	AACGGCGTTAATCAGGTAGTTT	59.122	22	253	737	989	CAATGGGGACGAAATGAGAG	60.452	20	AACGGCGTTAATCAGGTAGTTT	59.122	22	248	742	989	AATGGGGACGAAATGAGAGA	59.483	20	AACGGCGTTAATCAGGTAGTTT	59.122	22	247	743	989
c4665/f1p50/1698	1	p1	(A)34	34	1631	1664	CGGGCCACATTAACATTTTC	60.188	20	AGCAGTGGTATCAACGCAGA	59.470	20	191	1497	1687	GACGGGCCACATTAACATTT	59.691	20	AGCAGTGGTATCAACGCAGA	59.470	20	193	1495	1687	TACTGCGATTGGGCTTCTTC	60.352	20	AGCAGTGGTATCAACGCAGA	59.470	20	280	1408	1687
c4679/f1p4/1348	1	p1	(A)10	10	1010	1019	GAATGGATGCAGAAACGTGA	59.654	20	GCAGATGTAACAGCATTCCTGA	60.278	22	112	975	1086	TGTTTTATGGCATCGAATGG	59.377	20	GCAGATGTAACAGCATTCCTGA	60.278	22	126	961	1086	AATGGATGCAGAAACGTGAA	59.127	20	GCAGATGTAACAGCATTCCTGA	60.278	22	111	976	1086
c4681/f1p0/1244	1	p1	(A)11	11	1203	1213	--
c4686/f1p31/1066	1	p1	(T)11	11	825	835	GATCGCCACATCTTCGATTT	60.043	20	TCCCACATCAAGAAACACTG	57.038	20	277	680	956	GATCGCCACATCTTCGATTT	60.043	20	ATCCCACATCAAGAAACACTG	57.498	21	278	680	957	CGGAAAGGGTAGTCTTGGCT	60.621	20	TCCCACATCAAGAAACACTG	57.038	20	236	721	956
c4691/f1p0/1383	1	c	(T)10cttttttc(T)13	31	1	31	--
c4691/f1p0/1383	2	p1	(T)26	26	703	728	AACCCTACAGAAGGTCCGGT	59.856	20	TTCAGTGATGGTATTCCCCAA	60.177	21	272	556	827	AACCCTACAGAAGGTCCGGT	59.856	20	TCAGTGATGGTATTCCCCAA	58.770	20	271	556	826	AACCCTACAGAAGGTCCGGT	59.856	20	TTCAGTGATGGTATTCCCCA	58.770	20	272	556	827
c4691/f1p0/1383	3	p1	(T)10	10	915	924	TTGGGGAATACCATCACTGAA	60.177	21	CAGCTCGTAATCCCACTTGC	60.796	20	189	807	995	TGGGGAATACCATCACTGAA	58.770	20	CAGCTCGTAATCCCACTTGC	60.796	20	188	808	995	TTGGGGAATACCATCACTGAA	60.177	21	AGCTCGTAATCCCACTTGCT	58.961	20	188	807	994
c4703/f3p21/1956	1	c	(T)10cttttggctctgtaacgtcttttttaaagagaaaggctttggtgcaatgttttttcctttttcgaaacatttggtccttcaaacggtgcaagagct(A)24	130	1369	1498	TAGGCTTCAGCAGGTTGGTT	59.875	20	CCAATTCCTCACTCTGGTCC	59.505	20	277	1273	1549	AGGCTTCAGCAGGTTGGTTA	59.875	20	CCAATTCCTCACTCTGGTCC	59.505	20	276	1274	1549	GGCTTCAGCAGGTTGGTTAC	59.740	20	CCAATTCCTCACTCTGGTCC	59.505	20	275	1275	1549
c4705/f1p8/1705	1	p2	(AT)6	12	1422	1433	GGCACCAAAGGATTTGAAGA	60.051	20	AATAGCATGCCCAAAACAGC	60.103	20	268	1235	1502	TGGACATGAACCATCATTGC	60.339	20	AATAGCATGCCCAAAACAGC	60.103	20	232	1271	1502	CCACTGGACATGAACCATCA	60.378	20	AATAGCATGCCCAAAACAGC	60.103	20	236	1267	1502
c4730/f1p3/1114	1	p1	(T)11	11	1104	1114	--
c4734/f1p0/1576	1	c	(A)14gaatttaaaacaaaaacaaacaaaaaacaaaacctaaaaagaaagaaaaaagaaaaacaaagaatct(A)11	92	171	262	TAGCGTAGGCAACAAGCACA	60.599	20	TTTGGATTCTTTGGTTTTTCG	59.085	21	213	81	293	GCAACAAGCACACAAAAAGG	59.366	20	TTTGGATTCTTTGGTTTTTCG	59.085	21	205	89	293	GGCAACAAGCACACAAAAAG	59.366	20	TTTGGATTCTTTGGTTTTTCG	59.085	21	206	88	293
c4734/f1p0/1576	2	p1	(T)11	11	660	670	TTTGGGGAGAACCTTTTGTG	59.942	20	ATGGTCCCGAAATTTGGTTT	60.411	20	247	622	868	TTTGGGGAGAACCTTTTGTG	59.942	20	AAGATTTGATGGTCCCGAAA	59.363	20	255	622	876	CATCACAGATCCTGGTCACG	60.113	20	TCGTCAAAATTACCCACCCT	59.288	20	178	516	693
c4734/f1p0/1576	3	c	(CT)9tttgtctcttaccttttagttggttctataagatgaatttaagttaatatcaaaccaaatttcgggaccatcaaatctt(A)12	109	781	889	AGGGTGGGTAATTTTGACGA	59.288	20	CCTTGGTTTTGAAGAGGAAATG	59.974	22	241	674	914	AGGGTGGGTAATTTTGACGA	59.288	20	TCCTTGGTTTTGAAGAGGAAA	58.796	21	242	674	915	GGGTGGGTAATTTTGACGATT	59.938	21	CCTTGGTTTTGAAGAGGAAATG	59.974	22	240	675	914
c4743/f2p7/1479	1	p3	(GAG)6	18	879	896	AACAGAAGGCTTGGAGGTCA	59.844	20	CTTTGGGTGCAGGTTTGTCT	60.149	20	254	847	1100	GAGGCTCTGGAGATCATTGC	59.917	20	TTGACGTCTTCCTCCACTCC	60.238	20	206	791	996	GAGGCTCTGGAGATCATTGC	59.917	20	GACGTCTTCCTCCACTCCAA	60.238	20	204	791	994
c4746/f1p18/1768	1	c	(A)11gttgtataag(AT)7	35	879	913	AGCATGAATGTTGTCCAGAAGA	59.740	22	TACACAGGTGAATACCGCCA	59.988	20	261	837	1097	GCATGAATGTTGTCCAGAAGA	58.712	21	TACACAGGTGAATACCGCCA	59.988	20	260	838	1097	TGGAGGATAGCATGAATGTTG	58.586	21	TACACAGGTGAATACCGCCA	59.988	20	269	829	1097
c4746/f1p18/1768	2	p2	(TA)7	14	1025	1038	GCCATTGGGGTTTGTTATTT	58.671	20	TACACAGGTGAATACCGCCA	59.988	20	136	962	1097	GCCATTGGGGTTTGTTATTT	58.671	20	CAAGCCAGACAGGACAGTCA	60.022	20	269	962	1230	GCCATTGGGGTTTGTTATTTC	60.414	21	TACACAGGTGAATACCGCCA	59.988	20	136	962	1097
c4746/f1p18/1768	3	p1	(T)16	16	1279	1294	TGACTGTCCTGTCTGGCTTG	60.022	20	TGAAAACTGGGAAGGTTTGG	59.942	20	146	1211	1356	TGACTGTCCTGTCTGGCTTG	60.022	20	GGTTTGGAAATTGGAAAGCA	59.916	20	133	1211	1343	GTTCACAGGATGTGGCCTCT	60.120	20	TGAAAACTGGGAAGGTTTGG	59.942	20	247	1110	1356
c4746/f1p18/1768	4	p1	(T)15	15	1503	1517	CCAAACCTTCCCAGTTTTCA	59.942	20	CACACCGAATCCAACAACAA	60.404	20	244	1337	1580	CCAAACCTTCCCAGTTTTCA	59.942	20	CACCGAATCCAACAACAAAA	59.415	20	242	1337	1578	CAATTTCCAAACCTTCCCAG	59.401	20	CACACCGAATCCAACAACAA	60.404	20	250	1331	1580
c4746/f1p18/1768	5	p1	(A)38	38	1719	1756	--
c4751/f1p9/1162	1	p2	(AC)32	64	882	945	GCAAGATCTGAATGGCCTCT	59.390	20	TGAGTTCTTTCATGCATTTCG	58.906	21	265	799	1063	TTGCAAGATCTGAATGGCCT	60.744	20	TGAGTTCTTTCATGCATTTCG	58.906	21	267	797	1063	GCAAGATCTGAATGGCCTCT	59.390	20	TGAGTTCTTTCATGCATTTCGT	59.752	22	265	799	1063
c4751/f1p9/1162	2	p3	(ATA)6	18	1139	1156	--
c4769/f1p1/1603	1	p3	(AGG)6	18	1067	1084	GCCTCGTGAGGTCTCTGC	59.645	18	GCGTCCGCTCGAGTTATC	59.507	18	238	877	1114	GCCTCGTGAGGTCTCTGC	59.645	18	GTCCGCTCGAGTTATCGC	59.507	18	236	877	1112	GCCTCGTGAGGTCTCTGC	59.645	18	CGTCCGCTCGAGTTATCG	60.517	18	237	877	1113
c4771/f1p0/1213	1	p2	(GA)10	20	94	113	GGGAGAGGAGAGAAAAAGGG	59.252	20	CCCCCTTCTTGAGAAAATCC	59.875	20	161	27	187	TGAGAGGGAGAAGAAAGAGGG	59.936	21	CCCCCTTCTTGAGAAAATCC	59.875	20	179	9	187	TGCTTGTGAGAGGGAGAAGAA	60.119	21	CCCCCTTCTTGAGAAAATCC	59.875	20	185	3	187
c4779/f1p15/1162	1	p1	(T)14	14	489	502	GGCAGTGTTGACTCCACCTT	60.159	20	AATGCCTTGGCGTTCACTAC	60.140	20	263	389	651	AAGGCAGTGTTGACTCCACC	60.159	20	AATGCCTTGGCGTTCACTAC	60.140	20	265	387	651	GGCAGTGTTGACTCCACCTT	60.159	20	GGCGTTCACTACACATGCAC	60.192	20	255	389	643
c4779/f1p15/1162	2	p2	(AT)6	12	729	740	GTGCATGTGTAGTGAACGCC	60.192	20	GGTGCGACATATAGCAAGGG	60.490	20	163	624	786	GAACGCCAAGGCATTAAAAG	59.720	20	GGTGCGACATATAGCAAGGG	60.490	20	150	637	786	GTGCATGTGTAGTGAACGCC	60.192	20	GTGCGACATATAGCAAGGGC	60.636	20	162	624	785
c4801/f2p1/1103	1	p1	(T)10	10	970	979	CCAAACCCTTTCAAAACCAA	59.811	20	TGTAAACTCTGTATCAACCGCA	58.372	22	100	905	1004	TCCAAACCCTTTCAAAACCA	60.314	20	TGTAAACTCTGTATCAACCGCA	58.372	22	101	904	1004	CCAAACCCTTTCAAAACCAA	59.811	20	ATGTAAACTCTGTATCAACCGCA	58.712	23	101	905	1005
c4804/f1p3/1539	1	p1	(A)23	23	246	268	TTAGCATGCGAGGTTGTGAG	60.011	20	GTAAGGAAACTCCGATGCCA	60.074	20	179	159	337	GGAGTAGGAGGAAAAACCCG	59.934	20	GTAAGGAAACTCCGATGCCA	60.074	20	133	205	337	TTTAAGCACCGCAGTCACAC	59.911	20	GTAAGGAAACTCCGATGCCA	60.074	20	216	122	337
c4806/f1p39/1250	1	p2	(AG)9	18	1075	1092	CAAGAACAAGGAAGGCAAGC	59.993	20	CACATGGCTACCATGGTCAAT	60.651	21	216	926	1141	AGCATGGACAGCCCTACATC	60.104	20	CACATGGCTACCATGGTCAAT	60.651	21	129	1013	1141	TGCTGGCCACTAAGATGATG	59.823	20	CACATGGCTACCATGGTCAAT	60.651	21	186	956	1141
c4819/f1p6/1767	1	p1	(A)22	22	1004	1025	AAGTGCTCACTTTCATTCCAAA	58.882	22	TGGTTAGCCTAGCATGTTTCC	59.238	21	236	966	1201	AAGTGCTCACTTTCATTCCAAA	58.882	22	TGGTTAGCCTAGCATGTTTCCT	60.149	22	236	966	1201	AGTGCTCACTTTCATTCCAAA	57.468	21	TGGTTAGCCTAGCATGTTTCC	59.238	21	235	967	1201
c4821/f1p0/1678	1	p1	(A)10	10	1078	1087	AGGAAGGGAAACAAATGCAA	59.546	20	CCCTTTTCCTTCACTCCTCC	60.045	20	233	960	1192	AGGAAGGGAAACAAATGCAA	59.546	20	CCCCTTTTCCTTCACTCCTC	60.045	20	234	960	1193	AGGAAGGGAAACAAATGCAA	59.546	20	TCCCCTTTTCCTTCACTCCT	60.045	20	235	960	1194
c4822/f2p14/1352	1	p1	(T)10	10	1118	1127	ATGGAAGTCCAAGCCAAGAA	59.670	20	GGGGATGCAGAAAGTAGCAA	60.214	20	269	924	1192	ATGGAAGTCCAAGCCAAGAA	59.670	20	TTGGGGATGCAGAAAGTAGC	60.214	20	271	924	1194	TGGAAGTCCAAGCCAAGAAG	60.366	20	GGGGATGCAGAAAGTAGCAA	60.214	20	268	925	1192
c4847/f1p19/1437	1	p1	(T)13	13	268	280	TCCCAAAGAAAAGTAGAGCGA	59.098	21	GGAATTGGTGAATTTGGGTG	60.029	20	202	184	385	TCCCAAAGAAAAGTAGAGCGA	59.098	21	TGGAATTGGTGAATTTGGGT	60.029	20	203	184	386	CCCAAAGAAAAGTAGAGCGAGA	60.015	22	GGAATTGGTGAATTTGGGTG	60.029	20	201	185	385
c4850/f2p0/1986	1	p1	(T)14	14	1641	1654	ATATTGCAACAAGGGGATGC	59.791	20	TACAAAATTCCACGCCATCA	59.930	20	226	1575	1800	CGATATTGCAACAAGGGGAT	59.784	20	TACAAAATTCCACGCCATCA	59.930	20	228	1573	1800	CAATACAGACATGGACCCCC	60.050	20	TGAAGTTTCGTCCACGTGTC	59.726	20	243	1435	1677
c4852/f1p1/1252	1	p1	(A)11	11	1192	1202	--
c4861/f1p1/1341	1	p1	(A)11	11	549	559	CACTGCACTTAAGCATTTTCTCA	59.588	23	TATGCAGCCATGCTTACCAG	59.856	20	226	483	708	TCTCACTTCATGAAAGTTGACCAT	60.040	24	TATGCAGCCATGCTTACCAG	59.856	20	208	501	708	TGCACTTAAGCATTTTCTCACTTC	59.958	24	TATGCAGCCATGCTTACCAG	59.856	20	223	486	708
c4875/f2p0/1123	1	p1	(T)11	11	66	76	gTGGCAACGTAACTGCTCTG	59.515	20	CGTCGCAGAACTTGTCGTAG	59.658	20	254	1	254	gTGGCAACGTAACTGCTCTG	59.515	20	CTGTGGCGTAGAGGCAGAAT	60.419	20	118	1	118	gTGGCAACGTAACTGCTCTG	59.515	20	TCGTAGCTCAGGAGGAGGAC	59.555	20	240	1	240
c4875/f2p0/1123	2	p1	(T)21	21	891	911	GAAGAGGCGTGGCATCTTAG	59.978	20	TTGGTGCTGTTCCTATGCAG	59.864	20	240	740	979	TTTCAATCCCAGAGGCAGAC	60.195	20	TTGGTGCTGTTCCTATGCAG	59.864	20	121	859	979	AGAAGCGGTACAACACCGAG	60.312	20	TTGGTGCTGTTCCTATGCAG	59.864	20	194	786	979
c4890/f1p2/1495	1	p2	(TG)6	12	379	390	GCTACCAGGAAGGAACACCA	60.111	20	ACAGCAAGGCATTCGGTAAC	60.140	20	169	342	510	GCTACCAGGAAGGAACACCA	60.111	20	AAGGTTTGACAGCAAGGCAT	59.740	20	177	342	518	ATCGGCTACCAGGAAGGAAC	60.464	20	ACAGCAAGGCATTCGGTAAC	60.140	20	173	338	510
c4890/f1p2/1495	2	p1	(T)13	13	831	843	TGTATTGTTTTCGTTTGCGG	59.603	20	TGTATGGGAAAAGGCAGAGG	60.066	20	226	647	872	TTGGCCAGGTTTCCATCTTA	60.439	20	CGTCCTTTTCCATGGACCTA	59.926	20	141	799	939	TTGGCCAGGTTTCCATCTTA	60.439	20	TATTTCTTGGGCCTGCTCTG	60.344	20	161	799	959
c4890/f1p2/1495	3	p1	(T)10	10	1246	1255	GTGATCTCGAGAGGGATTGC	59.768	20	TAGACCAGCACCTTACCGCT	59.898	20	104	1203	1306	GTGATCTCGAGAGGGATTGC	59.768	20	GCTAGACCAGCACCTTACCG	59.898	20	106	1203	1308	GTGATCTCGAGAGGGATTGC	59.768	20	CTAGACCAGCACCTTACCGC	59.898	20	105	1203	1307
c4911/f4p125/1743	1	p1	(A)18	18	1434	1451	GTACACATCAGCCCCGACTT	59.997	20	CTTTCCCTTGTCCCAAAGGT	60.332	20	229	1260	1488	AAGTACACATCAGCCCCGAC	59.997	20	CTTTCCCTTGTCCCAAAGGT	60.332	20	231	1258	1488	AAGTACACATCAGCCCCGAC	59.997	20	CACTTTCCCTTGTCCCAAAG	59.563	20	233	1258	1490
c4913/f1p3/1053	1	p3	(AGG)7	21	647	667	GAGGCGCAGCAGGAGATA	60.210	18	CATGTTGGCGGAGTAGTGG	60.120	19	263	621	883	CGCAGCAGGAGATATCGG	60.481	18	CATGTTGGCGGAGTAGTGG	60.120	19	259	625	883	GAGGCGCAGCAGGAGATA	60.210	18	ATCATGTTGGCGGAGTAGTG	58.597	20	265	621	885
c4913/f1p3/1053	2	p2	(AG)8	16	1038	1053	--
c4921/f3p3/1138	1	c*	(GA)10ccgtgaaagcactcttctttttcatgttcgtttgggtgtgaaccgaagtcgagaagggggagga(AG)6(AGA)5*	109	11	119	--
c4930/f2p6/1289	1	p1	(A)11	11	897	907	GGCTTCTCCAGCACAAAAAC	59.859	20	TGCTGCTTTTAACGGTGAGA	59.609	20	248	759	1006	CTCCAGCACAAAAACCCTGT	60.149	20	TGCTGCTTTTAACGGTGAGA	59.609	20	243	764	1006	GGCTTCTCCAGCACAAAAAC	59.859	20	CAGTGCTGCTTTTAACGGTG	59.530	20	251	759	1009
c4930/f2p6/1289	2	p2	(AT)7	14	1208	1221	TCTCACCGTTAAAAGCAGCA	59.609	20	GGGGAAACAAACCACACATT	59.550	20	270	987	1256	TCTCACCGTTAAAAGCAGCA	59.609	20	AATGATAGCGGGGAAACAAA	59.411	20	279	987	1265	GGGATTCGGTATGTAGGCTG	59.410	20	GGGGAAACAAACCACACATT	59.550	20	186	1071	1256
c4934/f5p5/1615	1	p1	(T)12	12	1361	1372	ATCCATGTACCCTGTGGAGG	59.655	20	AAATAAATGGACCCCCGAAG	60.013	20	214	1202	1415	ATCCATGTACCCTGTGGAGG	59.655	20	ATAAATGGACCCCCGAAGAC	60.017	20	212	1202	1413	ATCCATGTACCCTGTGGAGG	59.655	20	AAAATAAATGGACCCCCGAA	60.361	20	215	1202	1416
c4949/f1p4/1328	1	p1	(C)11	11	1049	1059	CTCAGGGACTCTTCACTGGC	59.986	20	AGAAAAGACTGAGGGTTGTTCA	57.964	22	251	868	1118	CTCAGGGACTCTTCACTGGC	59.986	20	CCATAGAAAAGACTGAGGGTTGTT	59.935	24	255	868	1122	CTCAGGGACTCTTCACTGGC	59.986	20	GAAAAGACTGAGGGTTGTTCATTT	59.921	24	250	868	1117
c4958/f2p8/1695	1	p3	(GTG)5	15	317	331	GAGGTCGGAACAGCAGAAAG	59.989	20	ACCTGTAGCAGAAACCACGG	60.171	20	231	184	414	GAGGTCGGAACAGCAGAAAG	59.989	20	ATGAACAACTTGGGCAATCC	59.797	20	195	184	378	AAAGCCTGGAGATTGGGACT	60.074	20	ACCTGTAGCAGAAACCACGG	60.171	20	215	200	414
c4958/f2p8/1695	2	p4	(CCCT)5	20	1070	1089	ATTTCTCCTCCTACCCCAGC	59.536	20	TGCACCTCAGGTTTCATGTC	59.682	20	240	1036	1275	ATTTCTCCTCCTACCCCAGC	59.536	20	CACCTCAGGTTTCATGTCCA	59.520	20	238	1036	1273	ATTTCTCCTCCTACCCCAGC	59.536	20	GCACCTCAGGTTTCATGTCC	60.520	20	239	1036	1274
c4964/f2p8/1569	1	c	(G)17ctgcttcgtcttgttgaatcgcgatgttgggcgatgtaatgaaaag(A)23	86	391	476	AGCCTGATGACAAAGCAGGT	59.874	20	AAGCGCTTTACACCCTTCAA	59.883	20	267	241	507	CAGAGCCTGATGACAAAGCA	60.136	20	AAGCGCTTTACACCCTTCAA	59.883	20	270	238	507	TGATGACTACGAGCCTGGTG	59.855	20	AAGCGCTTTACACCCTTCAA	59.883	20	242	266	507
c4964/f2p8/1569	2	c	(A)11tcttttttttacttgga(T)11	39	1035	1073	AAGCATTGTTTGGTGTGTGC	59.621	20	GGGAGGCAGATTTGACCATA	59.894	20	176	957	1132	CATTGTTTGGTGTGTGCCTT	59.465	20	GGGAGGCAGATTTGACCATA	59.894	20	173	960	1132	TGTTTGGTGTGTGCCTTTTG	60.587	20	GGGAGGCAGATTTGACCATA	59.894	20	170	963	1132
c4964/f2p8/1569	3	p1	(A)18	18	1391	1408	ATTTATCGGGTTGCTGCATT	59.438	20	AAAATCCGAAATAACTCTCAAAAA	57.602	24	111	1345	1455	TTTATCGGGTTGCTGCATTC	60.971	20	AAAATCCGAAATAACTCTCAAAAA	57.602	24	110	1346	1455	GGGTTGCTGCATTCCAACTA	61.032	20	AAAATCCGAAATAACTCTCAAAAA	57.602	24	104	1352	1455
c4964/f2p8/1569	4	p1	(A)14	14	1555	1568	--
c4965/f1p1/1376	1	p1	(A)10	10	349	358	GACCCAACGAGACTCTCCAG	59.835	20	TCAGTGAGCTTTGTATGTGCTG	59.148	22	234	238	471	GACCCAACGAGACTCTCCAG	59.835	20	TGAGCTTTGTATGTGCTGTCA	58.071	21	230	238	467	GATCAGATGCAGCAAGCAGA	60.257	20	TCAGTGAGCTTTGTATGTGCTG	59.148	22	279	193	471
c4997/f1p0/1672	1	p4	(AGAC)24	96	1266	1361	GAAGTCCTGCCGCTGTTTAG	60.015	20	TGTGCAGGTGTGTCTCTCTCA	60.668	21	247	1170	1416	ACGTTCGAGGTGAAGTCCTG	60.298	20	TGTGCAGGTGTGTCTCTCTCA	60.668	21	258	1159	1416	GAAGTCCTGCCGCTGTTTAG	60.015	20	TGCAGGTGTGTCTCTCTCATTT	59.914	22	245	1170	1414
c5012/f1p20/1415	1	p1	(A)10	10	877	886	CAGGGCTCATTCACTTGTGTT	60.164	21	GCAACTTCATCTGAACAGGG	58.287	20	222	762	983	CAGGGCTCATTCACTTGTGTT	60.164	21	GCAACTTCATCTGAACAGGGT	59.201	21	222	762	983	CAGGGCTCATTCACTTGTGT	58.725	20	GCAACTTCATCTGAACAGGG	58.287	20	222	762	983
c5015/f2p14/1841	1	p1	(T)10	10	1462	1471	AAGATCGGTCACTGCAAACC	60.119	20	ATTCTCGCGTAAGGGTAACG	59.248	20	125	1380	1504	AAGATCGGTCACTGCAAACC	60.119	20	GATGATTCTCGCGTAAGGGT	59.154	20	129	1380	1508	AAGATCGGTCACTGCAAACC	60.119	20	TGGCTTCTCAGACGGAAAGA	61.055	20	266	1380	1645
c5031/f3p4/1379	1	p1	(T)10	10	1222	1231	TGGACGAGTGGATAAGGAGG	60.065	20	CCGCAATCCTATACGATGAA	58.601	20	254	1029	1282	AATGCGACTTCGGAATCAAG	60.214	20	CCGCAATCCTATACGATGAA	58.601	20	233	1050	1282	TGGACGAGTGGATAAGGAGG	60.065	20	ACCGCAATCCTATACGATGAA	59.447	21	255	1029	1283
c5042/f1p1/1140	1	p2	(AT)6	12	710	721	TATCCATGAGGGACTTTCCG	59.887	20	TATTTACTCGCAGCCGCTCT	60.138	20	242	589	830	AGCGGTGACTACCCAAGAGA	59.867	20	TATTTACTCGCAGCCGCTCT	60.138	20	208	623	830	ACTGTCAGCGGTGACTACCC	60.182	20	TATTTACTCGCAGCCGCTCT	60.138	20	214	617	830
c5042/f1p1/1140	2	c	(GA)6aagagagagagaaattgtgggagagagaga(GT)6cggggagagagagggaaagagagac(AG)8aaagaaagaaagaaagagaga(AG)7acagagaaagagaga(AG)6	157	961	1117	--
c5050/f1p4/1647	1	p2	(TC)7	14	598	611	CCGTCTCAGAGGCCAATTTA	60.206	20	AAGGTGGAATCATGGTGGAA	60.173	20	208	456	663	CCGTCTCAGAGGCCAATTTA	60.206	20	AGGTGGAATCATGGTGGAAA	60.173	20	207	456	662	CCGTCTCAGAGGCCAATTTA	60.206	20	GGTGGAATCATGGTGGAAAA	60.560	20	206	456	661
c5050/f1p4/1647	2	p2	(AT)6	12	832	843	TTCCACCATGATTCCACCTT	60.173	20	AGGGCAATTTGGCAGTTGTA	60.502	20	272	644	915	TTTCCACCATGATTCCACCT	60.173	20	AGGGCAATTTGGCAGTTGTA	60.502	20	273	643	915	TTCCACCATGATTCCACCTT	60.173	20	GGGCAATTTGGCAGTTGTAA	60.866	20	271	644	914
c5050/f1p4/1647	3	c	(AT)8(GT)20gagcacgcacacgcacacgctcgtgtgtgtatgtgcatgtttgtgtgtgtgta(TG)17c(GT)6	156	1069	1224	GGCTTTGTGTTCTTCATTGCT	59.373	21	CCTCTTGGCGACTGATTCAT	60.218	20	243	1016	1258	GGCTTTGTGTTCTTCATTGC	58.353	20	CCTCTTGGCGACTGATTCAT	60.218	20	243	1016	1258	TTTGTGTTCTTCATTGCTCCA	59.307	21	CCTCTTGGCGACTGATTCAT	60.218	20	240	1019	1258
c5051/f7p1/1430	1	p3	(GAA)5	15	535	549	AAGCCAGTGGAAGTCGAGAA	59.989	20	CTCCTCCTGGGCTTTTTCTT	59.821	20	278	334	611	AAAGCCAGTGGAAGTCGAGA	59.989	20	CTCCTCCTGGGCTTTTTCTT	59.821	20	279	333	611	AAAGCCAGTGGAAGTCGAGA	59.989	20	CCTCCTGGGCTTTTTCTTCT	59.821	20	277	333	609
c5052/f1p2/1259	1	p1	(T)12	12	689	700	GGTGTGAGAGGCCTGGATT	60.064	19	GCCAAAGTTGTAATGAGCCAA	60.124	21	273	512	784	GGTGTGAGAGGCCTGGATT	60.064	19	TGCCAAAGTTGTAATGAGCC	58.773	20	274	512	785	GGTGTGAGAGGCCTGGATT	60.064	19	GCCAAAGTTGTAATGAGCCA	58.773	20	273	512	784
c5057/f19p8/1570	1	c	(T)21caagtaatactttactcatggaaccacttcattatc(ATT)5	72	1425	1496	--
c5060/f1p0/1630	1	p2	(AT)6	12	1403	1414	TGTGAGGAGTGCCAGCATTA	60.413	20	TGCACTCTTGAACATCACCAG	59.889	21	205	1363	1567	TGTGAGGAGTGCCAGCATTA	60.413	20	TGCACTCTTGAACATCACCA	58.784	20	205	1363	1567	GAGTGTGCGTGTGAGGAGTG	60.527	20	TGCACTCTTGAACATCACCAG	59.889	21	214	1354	1567
c5063/f2p58/1355	1	c	(A)10tacacctgtaaac(T)10	33	1305	1337	--
c5074/f1p8/1461	1	p1	(T)11	11	1279	1289	GCATGTGATTTCAGATGTCCA	59.517	21	CACATTGCCCACAAAAGAAA	59.561	20	256	1113	1368	GCATGTGATTTCAGATGTCCA	59.517	21	TCATAAACTGCACATTGCCC	59.548	20	266	1113	1378	GCATGTGATTTCAGATGTCCA	59.517	21	CATAAACTGCACATTGCCCA	60.523	20	265	1113	1377
c5083/f7p4/1849	1	p2	(AT)7	14	1395	1408	TTCAGCACGAGATAATTGCG	59.976	20	TTGGATCCATTTCATGTAGCTT	58.582	22	196	1240	1435	TGTCGCTGTGGGACATTTTA	60.111	20	TTGGATCCATTTCATGTAGCTT	58.582	22	240	1196	1435	TTCAGCACGAGATAATTGCG	59.976	20	GCAATTAATTTTACGAAGCCAA	58.386	22	256	1240	1495
c5100/f1p2/1207	1	p3	(TTA)5	15	142	156	ACGCTTGGATTGTCCAAAAC	59.978	20	TGTGTTCCCACTGGCATCTA	60.112	20	200	41	240	AACGAGATTTGGAGCAATGG	60.074	20	TGTGTTCCCACTGGCATCTA	60.112	20	172	69	240	CGCTTGGATTGTCCAAAACT	60.110	20	TGTGTTCCCACTGGCATCTA	60.112	20	199	42	240
c5112/f1p9/1086	1	p1	(T)13	13	799	811	CATGCAGTGGGGTTTGTATG	59.840	20	TAGGTGCCTTCCTTTTCCAA	59.679	20	279	628	906	GGGGTTTGTATGGCGTTGTA	60.617	20	TAGGTGCCTTCCTTTTCCAA	59.679	20	271	636	906	ATGCAGTGGGGTTTGTATGG	60.636	20	TAGGTGCCTTCCTTTTCCAA	59.679	20	278	629	906
c5113/f1p0/1523	1	p3	(TGA)5	15	731	745	TGAGGAGATGAGCGATGATG	59.900	20	TTCCTGTTCCTCGATATGGG	59.887	20	229	706	934	GCTGGACTTTGATGGGAAAA	60.051	20	TGGCAGTGTCTTCACGGATA	60.263	20	272	577	848	GCTGGACTTTGATGGGAAAA	60.051	20	GTGTCTTCACGGATACGCAA	59.722	20	267	577	843
c5128/f8p7/1102	1	c	(TC)7tgtctcc(CT)9	39	929	967	AGAGGTGGCTGAAATGGTTG	60.111	20	TTTTTCGAAACCAAGGGAAA	59.537	20	259	749	1007	AACCTGAAGAGGTGGCTGAA	59.844	20	TTTTTCGAAACCAAGGGAAA	59.537	20	266	742	1007	ACCTGAAGAGGTGGCTGAAA	59.844	20	TTTTTCGAAACCAAGGGAAA	59.537	20	265	743	1007
c5135/f1p1/1011	1	p1	(A)13	13	427	439	CCGGTAGCATCTGAGAAATCA	60.220	21	TCAGGACTTAGCCCGAAAGA	59.948	20	205	331	535	CCGGTAGCATCTGAGAAATCA	60.220	21	AGCCCGAAAGATGCAAACTA	59.845	20	196	331	526	CCGGTAGCATCTGAGAAATCA	60.220	21	TAGCCCGAAAGATGCAAACT	59.845	20	197	331	527
c5136/f1p5/1257	1	c	(GAT)7gaagagggagaagaggaggcagatgaggaaggtgatgatgctgaaggtgaagaggaagaggatgatgac(GAT)5gaagaggatgatgacgac(GAT)5	138	809	946	TGATGCAGAAGCAACAAAGG	59.988	20	CAACACATTCCTAGCACACCA	59.624	21	273	723	995	ATGCCTCCCCAAAGAAAAAG	60.423	20	CAACACATTCCTAGCACACCA	59.624	21	250	746	995	AACAAAGGAAGATGCCTCCC	60.443	20	CAACACATTCCTAGCACACCA	59.624	21	261	735	995
c5136/f1p5/1257	2	p1	(T)11	11	1243	1253	--
c5145/f4p5/1439	1	p3	(AGG)5	15	524	538	GTGAACACCAACTGCCCTCT	60.159	20	GTCCCTTCCTCTTCCACCTC	60.050	20	182	432	613	GTGAACACCAACTGCCCTCT	60.159	20	ATCTGTGGAGGTCCCTTCCT	59.929	20	192	432	623	CGCTTGGCTAGGAGTCTCAG	60.291	20	GTCCCTTCCTCTTCCACCTC	60.050	20	158	456	613
c5146/f9p9/1218	1	p1	(A)10	10	1105	1114	ACCATCATCCATTTGGCAGT	60.203	20	GCCATTCAGCAATAAGCCAT	60.067	20	263	911	1173	ACCATCATCCATTTGGCAGT	60.203	20	ATGCCATTCAGCAATAAGCC	60.067	20	265	911	1175	ACAGAGGCATTGCCAAAAAG	60.249	20	GCCATTCAGCAATAAGCCAT	60.067	20	166	1008	1173
c5147/f3p1/1871	1	p2	(AT)6	12	1798	1809	CGAAGGCTACGAGAGCTACC	59.242	20	CTGCACAATCCTCAACAACAA	59.749	21	275	1572	1846	CGAAGGCTACGAGAGCTACC	59.242	20	TCTGCACAATCCTCAACAACA	60.294	21	276	1572	1847	CGAAGGCTACGAGAGCTACC	59.242	20	TGCACAATCCTCAACAACAA	58.675	20	274	1572	1845
c5148/f2p35/1583	1	p1	(G)12	12	1124	1135	GACCCGCGCTACTACTTCTG	60.037	20	TGTTGGTTGCCTCTCCTTCT	59.844	20	251	966	1216	GACCCGCGCTACTACTTCTG	60.037	20	GTTGGTTGCCTCTCCTTCTG	59.844	20	250	966	1215	GACCCGCGCTACTACTTCTG	60.037	20	CAAATGTTGGTTGCCTCTCC	60.495	20	255	966	1220
c5150/f3p0/1102	1	p1	(T)10	10	908	917	CATATTTGGTGAAGGGGAACA	59.671	21	TGCATCTATCCTGCCTTTCC	60.177	20	257	844	1100	CATCATATTTGGTGAAGGGGA	59.631	21	TGCATCTATCCTGCCTTTCC	60.177	20	260	841	1100	TCATCATATTTGGTGAAGGGG	59.631	21	TGCATCTATCCTGCCTTTCC	60.177	20	261	840	1100
c5152/f1p0/1105	1	p4	(ATAG)6	24	33	56	CAGGCATATATGTATAAAGATGACAGA	57.904	27	CTGTCTGTCTGTGTGTGTGTCC	59.248	22	139	0	138	CAGGCATATATGTATAAAGATGACAGA	57.904	27	TGTCTGTCTGTGTGTGTGTCC	58.058	21	138	0	137	CAGGCATATATGTATAAAGATGACAGA	57.904	27	TGTCTGTCTGTCTGTGTGTGTG	58.312	22	142	0	141
c5152/f1p0/1105	2	p2	(AC)6	12	316	327	ACGGACAGACACAGACAGACA	59.344	21	GATCAGGCCTTCGGTACCTC	60.990	20	269	152	420	CGGACAGACACAGACAGACA	58.330	20	GATCAGGCCTTCGGTACCTC	60.990	20	268	153	420	CGGACAGACACAGACAGACA	58.330	20	GTCACCCATCACGATCAGG	59.901	19	280	153	432
c5152/f1p0/1105	3	c	(CCT)7tctc(CT)7ta(CT)7	55	927	981	CCTCTTCGTCTTTCCTCCCT	59.811	20	AGAGGAGGGGGAATCTGGTA	59.890	20	265	821	1085	TTTCTCCTCTCGTCCCACAC	60.238	20	AGAGGAGGGGGAATCTGGTA	59.890	20	209	877	1085	CTTTCTCCTCTCGTCCCACA	60.377	20	AGAGGAGGGGGAATCTGGTA	59.890	20	210	876	1085
c5164/f2p1/1975	1	p1	(T)10	10	1079	1088	CCGAATCCTTCAGACTCGAC	59.803	20	GCCAATGGAGGAAGAATGAA	60.014	20	269	958	1226	CCGAATCCTTCAGACTCGAC	59.803	20	GACAGCCAATGGAGGAAGAA	60.195	20	273	958	1230	CCGAATCCTTCAGACTCGAC	59.803	20	AGCCAATGGAGGAAGAATGA	59.629	20	270	958	1227
c5164/f2p1/1975	2	p1	(T)24	24	1647	1670	TCTCCCGTTGTGATCTTTCA	59.215	20	CAGAATGCATTAAGGACAAGCA	60.264	22	266	1556	1821	CACAAGTTTCTCCCGTTGTG	59.183	20	CAGAATGCATTAAGGACAAGCA	60.264	22	274	1548	1821	TTTCACAAGTTTCTCCCGTTG	60.132	21	CAGAATGCATTAAGGACAAGCA	60.264	22	277	1545	1821
c5167/f1p12/1735	1	p3	(CAA)6	18	108	125	CAGTGGTTCCTCGTCCTTGT	60.151	20	AAGTGACTGCTGTGGCTGTG	60.096	20	102	53	154	ACAGTGGTTCCTCGTCCTTG	60.151	20	AAGTGACTGCTGTGGCTGTG	60.096	20	103	52	154	CAACAGTGGTTCCTCGTCCT	60.151	20	AAGTGACTGCTGTGGCTGTG	60.096	20	105	50	154
c5167/f1p12/1735	2	c	(GGA)6gggggggggagcgacggagaggaggaggatggctatgcgacgcggtaggaggaagaggagggagataaaat(GGA)5	104	1075	1178	GACGCCTACCAAGTGAACCT	59.212	20	CCCCTCCACCTCAATTTGTA	59.784	20	252	975	1226	ACTCGCCCTACTGGTGAGGT	61.101	20	GTCTCTCCCTCTCTCCGGTC	60.345	20	243	1042	1284	ACTCGCCCTACTGGTGAGGT	61.101	20	TCTGGATTCTCTCTCTCCGC	59.636	20	225	1042	1266
c5167/f1p12/1735	3	p2	(GA)7	14	1314	1327	AAATGGAGGAGGAGGAGGAA	60.008	20	ATGTCCGTCTCTTGGTCAGG	60.112	20	239	1159	1397	ATGGAGGAGGAGGAGGAAAA	60.008	20	ATGTCCGTCTCTTGGTCAGG	60.112	20	237	1161	1397	AATGGAGGAGGAGGAGGAAA	60.008	20	ATGTCCGTCTCTTGGTCAGG	60.112	20	238	1160	1397
c5167/f1p12/1735	4	p2	(TA)7	14	1662	1675	AAGAAAGCATTCGGATGTGG	60.074	20	TGTCTGCCGAGACCTTTACA	59.440	20	127	1605	1731	GTCGGTGTGTGCGTAGAAGA	59.905	20	TGTCTGCCGAGACCTTTACA	59.440	20	261	1471	1731	ATTCGGATGTGGCTGAAAAA	60.448	20	TGTCTGCCGAGACCTTTACA	59.440	20	119	1613	1731
c5173/f3p116/1039	1	p1	(T)10	10	694	703	CTTCCAGATCAGCGACAACA	59.984	20	AGGTTCTCAGACGGAAACGA	59.844	20	263	526	788	CACTTCCAGATCAGCGACAA	59.984	20	AGGTTCTCAGACGGAAACGA	59.844	20	265	524	788	CTTCCAGATCAGCGACAACA	59.984	20	GACGGAAAGGTTCTCAGACG	59.844	20	270	526	795
c5175/f1p0/1887	1	p1	(A)10	10	1509	1518	ATGAGAGCGCATACCTCAGC	60.535	20	GTCCGTAGCATGATCTGGGT	59.957	20	106	1462	1567	ATGAGAGCGCATACCTCAGC	60.535	20	CCGTAGCATGATCTGGGTTT	59.955	20	104	1462	1565	CATACCTCAGCCAAGGCAAT	60.096	20	TGGTTAGCAGGACGACTCAA	59.440	20	178	1471	1648
c5187/f1p0/1652	1	p3	(ATG)5	15	1225	1239	GGAGGAAGAAAAGGAAGAGGA	58.906	21	CGACAGTGTTTGGCTCTGAA	60.025	20	236	1192	1427	TGATGAGGAGGAAGAAAAGGA	58.847	21	CGACAGTGTTTGGCTCTGAA	60.025	20	242	1186	1427	AAAAGGAAGAGGAAGAGGAGGA	59.833	22	CGACAGTGTTTGGCTCTGAA	60.025	20	228	1200	1427
c5187/f1p0/1652	2	p3	(CGA)13	39	1345	1383	GGAGGAAGAAAAGGAAGAGGA	58.906	21	CGACAGTGTTTGGCTCTGAA	60.025	20	236	1192	1427	TGATGAGGAGGAAGAAAAGGA	58.847	21	CGACAGTGTTTGGCTCTGAA	60.025	20	242	1186	1427	AAAAGGAAGAGGAAGAGGAGGA	59.833	22	CGACAGTGTTTGGCTCTGAA	60.025	20	228	1200	1427
c5190/f1p38/1313	1	p2	(CA)6	12	1062	1073	AGTAGTCCCGAGCGCTATCA	60.000	20	TTTGGCATCAATTGCGAATA	60.037	20	279	878	1156	GTAGTCCCGAGCGCTATCAG	60.000	20	TTTGGCATCAATTGCGAATA	60.037	20	278	879	1156	CACAGCAACGCGTAGACATT	59.935	20	TTTGGCATCAATTGCGAATA	60.037	20	118	1039	1156
c5197/f1p2/1400	1	p3	(GAG)5	15	153	167	CGAGAGCACTGGTCAACAAA	60.025	20	CTGGCTCTGCTACAGCTCCT	59.914	20	189	108	296	CGAGAGCACTGGTCAACAAA	60.025	20	TTCATCCTCCTCTTCCCTGA	59.731	20	218	108	325	CTTCGTCATCATTCTGGCCT	60.218	20	CTGGCTCTGCTACAGCTCCT	59.914	20	223	74	296
c5210/f3p3/1648	1	p2	(AT)6	12	1371	1382	TGAAATCATGATACCCAAACCA	60.053	22	TATGCCCCTTTATGTCTGCC	59.923	20	229	1228	1456	TGAAATCATGATACCCAAACCA	60.053	22	TGGGTATGCCCCTTTATGTC	59.645	20	233	1228	1460	TGAAATCATGATACCCAAACCA	60.053	22	ATCGTGTCCAATGGGTATGC	60.613	20	244	1228	1471
c5241/f1p1/1694	1	c	(TG)21tatgtga(GT)7atgtgagtgc(GT)6atatga(GT)7atgtga(GT)7atatga(GT)7atgtga(GT)6ggtgtgattaaaaatagataaacaagtatccatataagcatatatgtgcatatatatatacatatgtggagagaac(GA)7	253	1006	1258	--
c5249/f1p0/1471	1	c	(GAA)19g(AGA)13	97	1	97	--
c5249/f1p0/1471	2	p3	(TTG)5	15	717	731	TGTCGGTATATTATCGGGACG	59.690	21	TGAGTGAATCGAGCCAACAC	59.837	20	269	640	908	TGTCGGTATATTATCGGGACG	59.690	21	AATCGAGCCAACACCATCAT	60.348	20	263	640	902	TGTCGGTATATTATCGGGACG	59.690	21	TTGAGTGAATCGAGCCAACA	60.390	20	270	640	909
c5252/f4p5/1990	1	p1	(A)17	17	1973	1989	--
c5273/f2p1/1591	1	p2	(AT)10	20	1555	1574	--
c5280/f1p0/1082	1	c	(AC)7aggcag(AC)9aggcag(AC)8aggcag(AC)8aggcatg(CA)7ggcag(AC)9aggcagacacagacacacacaggcagacacaggcag(AC)7aggcagacacatacacacacaggcagacacagacacacacagacag(AC)7aggcag(AC)9	260	34	293	--
c5284/f1p1/1903	1	c*	(ATAG)38agatagatagagatagatagagatagatagagatagatag(AGAT)24(AT)8*aatgtatatacatatacatatatttgcatacatacatgtttttttg(T)11	359	13	371	--
c5284/f1p1/1903	2	p2	(AC)21	42	648	689	TTCCGAGAGCTGTTTTCTTTG	59.618	21	CCGGTCATGCTAAAGACCAT	59.955	20	229	604	832	GAGCTGTTTTCTTTGTTCCCA	59.345	21	CCGGTCATGCTAAAGACCAT	59.955	20	223	610	832	TCCGAGAGCTGTTTTCTTTG	58.228	20	CCGGTCATGCTAAAGACCAT	59.955	20	228	605	832
c5289/f1p3/1022	1	p3	(GAG)5	15	819	833	AGAACATCCTGGTGGTGGAG	59.962	20	GCGGACTTTACTCATCCTGC	59.843	20	265	622	886	CGGCATCCTCACCATATTCT	59.917	20	GCGGACTTTACTCATCCTGC	59.843	20	134	753	886	AGAACATCCTGGTGGTGGAG	59.962	20	GTTGATCGAGTGCGGACTTT	60.263	20	276	622	897
c5289/f1p3/1022	2	p1	(A)13	13	996	1008	--
c5292/f9p15/1558	1	p1	(T)19	19	1314	1332	ACGAGGAGTGAGGTGGATTG	60.112	20	TGCTGTATGTGGAAAAACAACTG	60.082	23	233	1210	1442	ACGAGGAGTGAGGTGGATTG	60.112	20	TGTTGCTGTATGTGGAAAAACAA	60.435	23	236	1210	1445	GAGGAAGAGGACCAAGCTGA	59.530	20	TGCTGTATGTGGAAAAACAACTG	60.082	23	261	1182	1442
c5296/f1p3/1661	1	c	(CTT)6ctccgtcccaggggaggaggaggagttctgcttcaagaagaaatcttgaaagaggaagaaggggaggaggt(AGC)7agttgcagcagcagcaagccgcactgctgtctgactgaattcaacggagtgtgtgcggttgtgtgtgc(GT)12gcgagtgcgagtggtgtgggcgtttggcttggctgctggccttttgccgtggcaacttggtaaggaaggacttgctggg(TC)10	301	725	1025	--
c5296/f1p3/1661	2	p4	(GAAG)6	24	1253	1276	GGTATGCTACTTTGCGGGAA	60.096	20	CACACCCACACCTTTCACAC	59.890	20	245	1156	1400	GTCGGTGACGAAGGAAAGAG	59.844	20	CACACCCACACCTTTCACAC	59.890	20	194	1207	1400	GGTATGCTACTTTGCGGGAA	60.096	20	CAAACACAAACACCCACACC	59.745	20	259	1156	1414
c5296/f1p3/1661	3	c	(C)13attcccccattttttttt(G)17tcgacgacgccgacgccgacgccgatgccgccgcggcaaagttctttcttgcctgggtgcccttggcgagaatt(C)17	139	1507	1645	--
c5306/f5p26/1413	1	p1	(T)28	28	1	28	--
c5314/f1p1/1108	1	p3	(CGC)5	15	48	62	CTTTCCGCCGTATCTCCTC	59.782	19	TACCCCCTTCCCTTAATTGG	60.007	20	139	19	157	CTTTCCGCCGTATCTCCTC	59.782	19	GGTCACCATCTTGGCAACTT	59.973	20	114	19	132	CTTTCCGCCGTATCTCCTC	59.782	19	CTTGATGGATCGTGGTGTTG	59.960	20	177	19	195
c5316/f1p6/1379	1	p1	(T)12	12	914	925	CCACAAAATGTGTAAGGGTATGG	60.381	23	CAGCAGAGAAACGAATGCTG	59.740	20	178	865	1042	TGTGTACCTCCACTATCCACAAA	59.411	23	CAGCAGAGAAACGAATGCTG	59.740	20	194	849	1042	TTGTGTACCTCCACTATCCACAA	59.411	23	CAGCAGAGAAACGAATGCTG	59.740	20	195	848	1042
c5352/f1p5/1342	1	p1	(T)14	14	1256	1269	CTCTTTCGTTTCGCTTTTGG	59.990	20	TGAAATAAAATCAGACAAAACACTCC	59.833	26	146	1165	1310	CTCAGCTCTTTCGTTTCGCT	59.898	20	TGAAATAAAATCAGACAAAACACTCC	59.833	26	151	1160	1310	TCAGCTCTTTCGTTTCGCTT	60.270	20	TGAAATAAAATCAGACAAAACACTCC	59.833	26	150	1161	1310
c5356/f1p3/1603	1	c	(GTG)5gccgtgggggcttcacacctagttatgtaaccatcccaaattcaattcatgtggaatggccgaggactactccaaccaaacca(GAT)5	113	1065	1177	GTGGTAACAGGCGTGGCTAT	60.022	20	GGTCAATCCCATCATATCCG	59.975	20	254	1019	1272	GTAACAGGCGTGGCTATGGT	60.022	20	ATCATATCCGGAGGAGGCTT	59.888	20	241	1022	1262	GTGGTAACAGGCGTGGCTAT	60.022	20	ATCATATCCGGAGGAGGCTT	59.888	20	244	1019	1262
c5356/f1p3/1603	2	p6	(AGAGGC)5	30	1291	1320	CGGATATGATGGGATTGACC	59.975	20	ACTACCTCCGCCTCCTCTTC	59.840	20	265	1253	1517	CCGGATATGATGGGATTGAC	59.975	20	ACTACCTCCGCCTCCTCTTC	59.840	20	266	1252	1517	CGGATATGATGGGATTGACC	59.975	20	AGAAGCCTCCATCTTCACCA	59.803	20	149	1253	1401
c5358/f1p0/1697	1	p2	(AT)7	14	1586	1599	TTTGTTTTGCGTTGAAAGGA	59.321	20	CAACGTCTTTGTTAATGGTATGGA	60.160	24	280	1380	1659	TTTGTTTTGCGTTGAAAGGA	59.321	20	CAACGTCTTTGTTAATGGTATGG	58.491	23	280	1380	1659	TTTTGCGTTGAAAGGATTTG	58.792	20	CAACGTCTTTGTTAATGGTATGGA	60.160	24	276	1384	1659
c5359/f3p1/1713	1	p1	(T)11	11	1037	1047	TGGATCTGAAATCATGGCAA	60.009	20	TTGAAACCCCCAACAATCTC	59.767	20	168	909	1076	TGGATCTGAAATCATGGCAA	60.009	20	ATTGGCAGGGATTGTGAAAA	60.309	20	214	909	1122	GAAATCATGGCAAACTGCAA	59.670	20	TTGAAACCCCCAACAATCTC	59.767	20	161	916	1076
c5366/f1p8/1521	1	c	(G)12tagagatggtggtggtactagtagtccttcatttgttatcaatatttttgttgttgttgttattattata(ATT)5atcatcattgttagtagtagaagtagtagtagttataccctc(ATT)5agtaataatagtagtatcatcatcat(TAG)5	195	962	1156	--
c5368/f1p0/1086	1	c	(GT)6a(AG)7	27	930	956	AGGTGGACTTGGGAAGAGGT	59.968	20	TGGTACCGATATCACGGACA	59.799	20	174	883	1056	CAGAGCATGGAGTGAGACGA	60.138	20	TGGTACCGATATCACGGACA	59.799	20	262	795	1056	TCAGAGCATGGAGTGAGACG	60.138	20	TGGTACCGATATCACGGACA	59.799	20	263	794	1056
c5369/f1p35/1335	1	p2	(CA)8	16	503	518	CCTCTCATCTTCTTCACGCC	59.950	20	CCACGCCTTCTACCAAAGAA	60.241	20	206	384	589	CCCTCTCATCTTCTTCACGC	59.950	20	CCACGCCTTCTACCAAAGAA	60.241	20	207	383	589	CCTCTCATCTTCTTCACGCC	59.950	20	AGACCACGCCTTCTACCAAA	59.734	20	209	384	592
c5373/f1p1/1292	1	c	(GGAGAA)7g(GA)28gggagag(AGAC)5	126	25	150	GAGGGAGAGGGAGAGGGAG	60.284	19	TTGGTGTCTGTGAAGTGGAGTT	59.664	22	280	3	282	AGAGGGAGAGGGAGAGGGAG	61.243	20	GGTGTCTGTGAAGTGGAGTTG	58.187	21	279	2	280	AGAGGGAGAGGGAGAGGGAG	61.243	20	TGGTGTCTGTGAAGTGGAGTT	58.187	21	280	2	281
c5373/f1p1/1292	2	p2	(AG)6	12	1180	1191	CTCGCACAGTGGTGTCTGTT	59.940	20	TCTGCCGTCATTTCTCTCCT	59.950	20	267	965	1231	AGGTTGCCTTCAGGAGGTTT	60.110	20	TCTGCCGTCATTTCTCTCCT	59.950	20	183	1049	1231	CTCGCACAGTGGTGTCTGTT	59.940	20	TGCCGTCATTTCTCTCCTTT	59.813	20	265	965	1229
c5374/f1p222/1120	1	p1	(C)12	12	239	250	CGGAATACGTGGGAGGTAGA	59.948	20	CTAAGAGGCCAGCGAAACAC	60.015	20	165	202	366	CCACCTCAAAAGGCCATAGA	60.066	20	CTAAGAGGCCAGCGAAACAC	60.015	20	203	164	366	TGTTCCAAAACTCGCTGATG	59.840	20	CTAAGAGGCCAGCGAAACAC	60.015	20	278	89	366
c5384/f1p2/1581	1	p3	(GAG)9	27	295	321	GTGACAGAGGACAAGCCTCC	59.841	20	GGTTGAGATCTCGTCGAAGC	59.957	20	168	219	386	GACAGAGGACAAGCCTCCAC	59.841	20	CATCGGAATGTCCTCGTTCT	60.073	20	145	221	365	GTGACAGAGGACAAGCCTCC	59.841	20	CATCGGAATGTCCTCGTTCT	60.073	20	147	219	365
c5401/f9p10/1497	1	p2	(AT)8	16	1416	1431	TCCTTCCTTTTGTCAGGGAA	59.641	20	TGAGGAATGTCTGAACACAACTG	60.200	23	260	1198	1457	TTTGTCAGGGAAGACACGGT	60.545	20	TGAGGAATGTCTGAACACAACTG	60.200	23	252	1206	1457	TTTTGTCAGGGAAGACACGG	61.064	20	TGAGGAATGTCTGAACACAACTG	60.200	23	253	1205	1457
c5416/f1p13/1673	1	c	(AC)8aagtgcacatgcgcg(CA)8ct(CA)43	135	1232	1366	CATATATGAAAGCACACACTCACAC	58.648	25	CAAGAGCTGTGATTTCAAAATAAAT	58.065	25	274	1204	1477	1477	1477	1477	1477	1477	1477	1477	1477	1477	1477	1477	1477	1477	1477	1477	1477	1477	1477
c5416/f1p13/1673	2	p3	(ATA)6	18	1602	1619	--
c5421/f2p7/1834	1	p1	(T)11	11	1780	1790	CTAGCTGCATCAAGCAATGG	59.590	20	TTGCACTTCATACATAACGAACC	59.068	23	216	1601	1816	GGGGCTTCTTTGTGAATCCT	60.443	20	TTGCACTTCATACATAACGAACC	59.068	23	105	1712	1816	GCAATGGGGCCAAGTTATAG	59.433	20	TTGCACTTCATACATAACGAACC	59.068	23	203	1614	1816
c5454/f1p6/1797	1	p1	(T)30	30	1	30	--
c5454/f1p6/1797	2	p1	(A)10	10	248	257	GTGGCACAAACCAGAAATGA	59.547	20	GCCCCACTGTCAAAGCATAA	61.032	20	242	80	321	TGTGGCACAAACCAGAAATG	60.552	20	GCCCCACTGTCAAAGCATAA	61.032	20	243	79	321	GTGGCACAAACCAGAAATGA	59.547	20	GCCCCACTGTCAAAGCATA	59.664	19	242	80	321
c5454/f1p6/1797	3	p1	(G)10	10	1057	1066	ATTACTTTTGAGCCCCTCCC	59.420	20	CTCTGCTATCGGCCCTTTTA	59.451	20	219	955	1173	CGGGAAAACTTTTTCTTGGA	59.175	20	CTCTGCTATCGGCCCTTTTA	59.451	20	246	928	1173	ATTACTTTTGAGCCCCTCCC	59.420	20	CTTCCTTCTCTGCTATCGGC	59.174	20	226	955	1180
c5454/f1p6/1797	4	p1	(G)11	11	1684	1694	--
c5459/f1p1/1604	1	c	(AT)6ctatgttatttttttc(AT)6	40	474	513	CGAGAGAGAGAGGCCAGCTA	59.989	20	GGGATTAGGGACTGGGGTAA	60.011	20	236	420	655	ACGACCAGCGAGAGAGAGAG	59.883	20	GGGATTAGGGACTGGGGTAA	60.011	20	244	412	655	TTCCGCGAGAGGTGTTATCT	59.836	20	GGGATTAGGGACTGGGGTAA	60.011	20	267	389	655
c5473/f4p7/1352	1	c	(TG)6(T)27(G)10	49	1219	1267	GGAAGTGGCAGAGAGGAGTG	59.986	20	AGGGGCGTACATCACTTAACA	59.508	21	178	1114	1291	GGAAGTGGCAGAGAGGAGTG	59.986	20	GGGGCGTACATCACTTAACA	58.502	20	177	1114	1290	CAGGAAGTGGCAGAGAGGAG	60.127	20	AGGGGCGTACATCACTTAACA	59.508	21	180	1112	1291
c5504/f14p13/1523	1	p1	(T)11	11	900	910	CCCACCCATTAAGGCATAGA	59.778	20	GAACTACTCCGCCAGTCTGC	60.020	20	188	752	939	ATCCATCATCCTCCAGGTCA	60.288	20	GAACTACTCCGCCAGTCTGC	60.020	20	215	725	939	CCATCATCCTCCAGGTCAAG	60.465	20	GAACTACTCCGCCAGTCTGC	60.020	20	213	727	939
c5504/f14p13/1523	2	p2	(AT)10	20	1438	1457	TCCTTCCTTTTGTCAGGGAA	59.641	20	TGAGGAATGTCTGAACACAACTG	60.200	23	264	1220	1483	TTTGTCAGGGAAGACACGGT	60.545	20	TGAGGAATGTCTGAACACAACTG	60.200	23	256	1228	1483	TTTTGTCAGGGAAGACACGG	61.064	20	TGAGGAATGTCTGAACACAACTG	60.200	23	257	1227	1483
c5526/f1p3/1343	1	p3	(CGC)5	15	579	593	GCCCGAAGAGCAAGTCCT	60.497	18	TAGCTGCTTTCCTCCACGAT	59.978	20	268	505	772	CCCGAAGAGCAAGTCCTG	59.493	18	TAGCTGCTTTCCTCCACGAT	59.978	20	267	506	772	ATCGCCCGAAGAGCAAGT	60.914	18	TAGCTGCTTTCCTCCACGAT	59.978	20	271	502	772
[truncated: 13,430,095 more chars]
